# Supplementary material for: Phylogeny and historical biogeography analysis support Caucasian and Mediterranean centres of origin of key holoparasitic Orobancheae (Orobanchaceae) lineages
Source: PhytoKeys. 2021 Mar 12;174:165–94. doi: 10.3897/phytokeys.174.62524 (PMC7979677; doi:10.3897/phytokeys.174.62524)
Supplement: Supplementary material 4 — Data S1 [file phytokeys-174-165-s004.fasta]

>Aphyllon_arizonicum
NNNNNNNNNNNNNNNNNNNNNNNNNNNNNNNNNNNNNNNNNNNNNNNNNNNNNNNNNNNNNNNNNNNNNNNNNNNNNNNNNNNNNNNNNNNNNNNNNNNNNNNNNNNNNNNNNNNNNNNNNNNNNNNNNNNNNNNNNNNNNNNNNNNNNNNNNNNNNNNNNNNNNNNNNNNNNNATGGAAGCTATTCTAAAA------------AATG---TA---GTT--GATAGCGTTGGTAGAG-GAAT-----CTTTCC-ATCAGAACTTCAG--A--AAG-----------------T-ATGAA-GGATAAACGTATCT---------------ATTGAATACTATA---------TCAAAT----------------------------GATTAATGATGGCT---CGAACCTTTCTC------TGT-ATTTT------------------------TTAA-TATTA-----AAGGAGGAAGAATTGATG-TGAATTGATTCCAT-ATTGAAGA----------------AAGAATATTTATT-------CATCAAATCATTCACTCCACAGTC-----CGATAGATC-----TTTT---AAAGATC-TGATTA----------ATCGAAAGAGAATAAAGATAGAGTCCCATTC----------TACATGTCAATGCCGGCAACAAT----TAAAGTTATAGTAAGAGGAAAATCCGTCGACTTTAAAAA-TCGTGAGGGTTCAAGT-CCCTCTATCCCC---AAAA-AAGACT------AT-TTAACTCTCCC----------------------AATAGTTA-TCCTATATCTC-----------CTCTTTTTTTTTTCATTATTCG---------------TTAGC-GAGTCA----AAATCCCTTTTATAATTCTTTTTT-----ACAAACTTATTGGGGCGTAAAAACTTA-GTGGGGTGTAAAT-TACTTT---A---TC---TTAGCACATGTGA-------------------------------------------------------------------------------------------------------------------------------------------------------------------------------------------------------------------------------------------------------------------------------------------------------------TCG--AACCTGCCAAAGCAAACTGTGAACRTGTC--ATCACAT--TGGGATTGTGGMTG----TGGTGGAAATC--CACA-TCATGGTCTCCTCCC-ACAT-ATGCGCACTTAGGTGTGTGTAT---TGTGGGCTAACGAA-CCCCGGCACAGCATGTGCCAAGGAAAACTCAATGAA-ACCTCTG--CCCCAT--GTCGCCCCGTCTTGCGGTTAGCGA-----TTGGGGTGGATGTATC-----A--TGTCAAAAWGACTCTCGGCAACGGATATCTCGGCTCTCGCATCGATGAAGAACGTAGCGAAATGCGATACTTGGTGTGAATTGCAGAATC-------CCGTGAACCATCGAGTCTTTGAACGCAAGTTGCGCCCAAAGCC-ATTTGGCCAAGGGCACGTCTGCCTGGGCGTCACGCATCTCGGCACCCC----TCCTTC--CGTTCCTA-TAGGGTGCGTTGTT-GGTG-GGGTGGATATTGGCCTCCTGTGCACGA-TGATGTGCGGCTGGCCCAAATTTGATCCTGCAGCGACTCATGTCACGACAAGTGGTGGTTGA--TCA---CTCAACT-CTCGTGCTGTTGTG-TCGGGTT-GGGTT-GCTNNNNNNNNNNNNNNNNNNNNNNNNNNNNNNNNNNNNNNNNNNNNNNNNNNNNNNNNNNNNNNNNNNNNNNNNNNNNNNNNNNNNNNNNNNNNNNNNNNNNNNNNNNNNNNNNNNNNNNNNNNNNNNNNNNNNNNNNNNNNNNNNNNNNNNNNNNNNNNNNNNNNNNNNNNNNNNNNNNNNNNNNNNNNNNNNNNNNNNNNNNNNNNNNNNNNNNNNNNNNNNNNNNNNNNNNNNNNNNNNNNNNNNNNNNNNNNNNNNNNNNNNNNNNNNNNNNNNNNNNNNNNNNNNNNNNNNNNNNNNNNNNNNNNNNNNNNNNNNNNNNNNNNNNNNNNNNNNNNNNNNNNNNNNNNNNNNNNNNNNNNNNNNNNNNNNNNNNNNNNNNNNNNNNNNNNNNNNNNNNNNNNNNNNNNNNNNNNNNNNNNNNNNNNNNNNNNNNNNNNNNNNNNNNNNNNNNNNNNNNNNNNNNNNNNNNNNNNNNNNNNNNNNNNNNNNNNNNNNNNNNNNNNNNNNNNNNNNNNNNNNNNNNNNNNNNNNNNNNNNNNNNNNNNNNNNNNNNNNNNNNNNNNNNNNNNNNNNNNNNNNNNNNNNNNNNNNNNNNNNNNNNNNNNNNNNNNNNNNNNNNNNNNNNNNNNNNNNNNNNNNNNNNNNNNNNNNNNNNNNNNNNNNNNNNNNNNNNNNNNNNNNNNNNNNNNNNNNNNNNNNNNNNNNNNNNNNNNNNNNNNNNNNNNNNNNNNNNNNNNNNNNNNNNNNNNNNNNNNNNNNNNNNNNNNNNNNNNNNNNNNNNNNNNNNNNNNNNNNNNNNNNNNNNNNNNNNNNNNNNNNNNNNNNNNNNNNNNNNNNNNNNNNNNNNNNNNNNNNNNNNNNNNNNNNNNNNNNNNNNNNNNNNNNNNNNNNNNNNNNNNNNNNNNNNNNNNNNNNNNNNNNNNNNNNNNNNNNNNNNNNNNNNNNNNNNNNNNNNNNNNNNNNNNNNNNNNNNNNNNNNNNNNNNNNNNNNNNNNNNNNNNNNNNNNNNNNNNNNNNNNNNNNNNNNNNNNNNNNNNNNNNNNNNNNNNNNNNNNNNNNNNNNNNNNNNNNNNNNNNNNNNNNNNNNNNNNNNNNNNNNNNNNNNNNNNNNNNNNNNNNNNNNNNNNNNNNNNNNNNNNNNNNNNNNNNNNNNNNNNNNNNNNNNNNNNNNNNNNNNNNNNNNNNNNNNNNNNNNNNNNNNNNNNNNNNNNNNNNNNNNNNNNNNNNNNNNNNNNNNNNNNNNNNNNNNNNNNNNNNNNNNNNNNNNNNNNNNNNNNNNNNNNNNNNNNNNNNNNNNNNNNNNNNNNNNNNNNNNNNNNNNNNNNNNNNNNNNNNNNNNNNNNNNNNNNNNNNNNNNNNNNNNNNNNNNNNNNNNNNNNNNNNNNNNNNNNNNNNNNNNNNNNNNNNNNNNNNNNNNNNNNNNNNNNNNNNNNNNNNNNNNNNNNNNNNNNNNNNNNNNNNNNNNNNNNNNNNNNNNNNNNNNNNNNNNNNNNNNNNNNNNNNNNNNNNNNNNNNNNNNNNNNNNNNNNNNNNNNNNNNNNNNNNNNNNNNNNNNNNNNNNNNNNNNNNNNNNNNNNNNNNNNNNNNNNNNNNNNNNNNNNNNNNNNNNNNNNNNNNNNNNNNNNNNNNNNNNNNNNNNNNNNNNNNNNNNNNNNNNNNNNNNNNNNNNNNNNNNNNNNNNNNNNNNNNNNNNNNNNNNNNNNNNNNNNNNNNNNNNNNNNNNNNNNNNNNNNNNNNNNNNNNNNNNNNNNNNNNNNNNNNNNNNNNNNNNNNNNNNNNNNNNNNNNNNNNNNNNNNNNNNNNNNNNNNNNNNNNNNNNNNNNNNNNNNNNNNNNNNNNNNNNNNNNNNNNNNNNNNNNNNNNNNNNNNNNNNNNNNNNNNNNNNNNNNNNNNNNNNNNNNNNNNNNNNNNNNNNNNNNNNNNNNNNNNNNNNNNNNNNNNNNNNNNNNNNNNNNNNNNNNNNNNNNNNNNNNNNNNNNNNNNNNNNNNNNNNNNNNNNNNNNNNNNNNNNNNNNNNNNNNNNNNNNNNNNNNNNNNNNNNNNNNNNNNNNNNNNNNNNNNNNNNNNNNNNNNNNNNNNNNNNNNNNNNNNNNNNNNNNNNNNNNNNNNNNNNNNNNNNNNNNNNNNNNNNNNNNNNNNNNNNNNNNNNNNNNNNNNNNNNNNNNNNNNNNNNNNNNNNNNNNNNNNNNNNNNNNNNNNNNNNNNNNNNNNNNNNNNNNNNNNNNNNNNNNNNNNNNNNNNNNNNNNNNNNNNNNNNNNNNNNNNNNNNNNNNNNNNNNNNNNNNNNNNNNNNNNNNNNNNNNNNNNNNNNNNNNNNNNNNNNNNNNNNNNNNNNNNNNNNNNNNNNNNNNNNNNNNNNNNNNNNNNNNNNNNNNNNNNNNNNNNNNNNNNNNNNNNNNNNNNNNNNNNNNNNNNNNNNNNNNNNNNNNNNNNNNNNNNNNNNNNNNNNNNNNNNNNNNNNNNNNNNNNNNNNNNNNNNNNNNNNNNNNNNNNNNNNNNNNNNNNNNNNNNNNNNNNNNNNNNNNNNNNNNNNNNNNNNNNNNNNNNNNNNNNNNNNNNNNNNNNNNNNNNNNNNNNNNNNNNNNNNNNNNNNNNNNNNNNNNNNNNNNNNNNNNNNNNNNNNNNNNNNNNNNNNNNNNNNNNNNNNNNNNNNNNNNNNNNNNNNNNNNNNNNNNNNNNNNNNNNNNNNNNNNNNNNNNNNNNNNNNNNNNNNNNNNNNNNNNNNNNNNNNNNNNNNNNNNNNNNNNNNNNNNNNNNNNNNNNNNNNNNNNNNNNNNNNNNNNNNNNNNNNNNNNNNNNNNNNNNNNNNNNNNNNNNNNNNNNNNNNNNNNNNNNNNNNNNNNNNNNNNNNNNNNNNNNNNNNNNNNNNNNNNNNNNNNNNNNNNNNNNNNNNNNNNNNNNNNNNNNNNNNNNNNNNNNNNNNNNNNNNNNNNNNNNNNNNNNNNNNNNNNNNNNNNNNNNNNNNNNNNNNNNNNNNNNNNNNNNNNNNNNNNNNNNNNNNNNNNNNNNNNNNNNNNNNNNNNNNNNNNNNNNNNNNNNNNNNNNNNNNNNNNNNNNNNNNNNNNNNNNNNNNNNNNNNNNNNNNNNNNNNNNNNNNNNNNNNNNNNNNNNNNNNNNNNNNNNNNNNNNNNNNNNNNNNNNNNNNNNNNNNNNNNNNNNNNNNNNNNNNNNNNNNNNNNNNNNNNNNNNNNNNNNNNNNNNNNNNNNNNNNNNNNNNNNNNNNNNNNNNNNNNNNNNNNNNNNNNNNNNNNNNNNNNNNNNNNNNNNNNNNNNNNNNNNNNNNNNNNNNNNNNNNNNNNNNNNNNNNNNNNNNNNNNNNNNNNNNNNNNNNNNNNNNNNNNNNNNNNNNNNNNNNNNNNNNNNNNNNNNNNNNNNNNNNNNNNNNNNNNNNNNNNNNNNNNNNNNNNNNNNNNNNNNNNNNNNNNNNNNNNNNNNNNNNNN
>Aphyllon_californicum-subsp-californicum
NNNNNNNNNNNNNNAC-TTTCAAATT--CAGAGAAACTCCGGAATT--AATAAAAAAGGGCAATCCTGAGCCAAATC-CTTT----TTTAT--C-AAAACAAA-----------GCTTCAGAAAGCGCA---------A---AT--------AAAGGATAGGTGCAGAGACTCAATGGAAGCTATTCTAAAA------------AATG---TA---GTT--GATAGCGTTGGTAGAG-GAAT-----CTTTCC-CTCAGAACTTCAG--A--AAG-----------------T-ATGAA-GGATAAACGTATCT---------------ATTGAATACTATA---------TCAAAT----------------------------GATTAATGATGGCT---CGAACCTTTCTC------TGT-ATTTT------------------------TTAA-TATTA-----AAGGAGGAAGAATTGATG-TGAATTGATTCCAT-ATTGAAGA----------------AAGAATATTTATT-------CATCAAATCATTCACTCCACAGTC-----CGATAGATC-----TTTT---AAAGATC-TGATTA----------ATCGAAAGAGAATAAAGATAGAGTCCCATTC----------TACATGTCAATGCCGGCAACAAT----TAAAGTTATAGTAAGAGGAAAATCCGTCGACTTTAAAAA-TCGTGAGGGTTCAAGT-CCCTCTATCCCC---AAAA-AAGCCT------AT-TTAACTCTCCC----------------------AATAGTTA-TCCTATATCTC-----------CCCTTTTTTTTTTCGTTATTCG---------------TTAGC-GAGTCA----AAATCCCTTTTATAATTCTTTTTT-----ACAAACGTATTGGGGCGTAAAAACTTA-GTGGGGTGTAAAT-TACTTT---A---TC---TTAGCACATGTGA------TAT-AGAATACACATCCCAATTAAGCAAGAACTTCCTAT-TTGACT-----GATTCACAATTAA-T-------------------------------------------------------------------------------------------------------------------------------------------------------------------------------------------------------------------------------------TCG--AACCTACCAAAGTAGACTGTGAACACGT--AATCACAT--TGAGATTGTGTMTG----TGCTGAAAAGC--CACA-TCATGGTCTCCTCCC-ACAT-GTGCGCACTTAGGTGTGTGTAT---TGTGGGCTAACGAA-CCCCGGCACAGCATGTGCCAAGGAAAACTCAATGAA-ACCTCTG--CCCTAY--GTCGCCCCGT-TTGCGGATAGCGATTGTGGGTG----GATGTCTC-----A--TGTCAAAACGACTCTCGGCAACGGATATCTCGGCTCTCGCATCGATGAAGAACGTAGCGAAATGCGATACTTGGTGTGAATTGCAGAATC-------CCGTGAACCATCGAGTCTTTGAACGCAAGTTGCGCCCAAAGCC-ATTTGGCCAAGGGCACGTCTGCCTGGGCGTCACGCATCTCGTCACCCC----TMCTTC--CGTTCCCA-TAGGGTGCGTTGTT-GGTG-GGGTGGATATTGGCCTCCTGTGCACGA-TGATGTGCGGTTGGCCCAAATTTGATCCTGCGGCGACTCATGTCACGACAAGTGGTGGTTGA--TTA---CTCAACT-CTCGTGTTGTTGTG-TCGAGTT-GGGTT-GCT---------------------------------------------------------------------TCTGGGAAGCCGTTTTACGCTATAATCCACCGGGTCACGGGTAGTTTGATAATTGACTTCGAGCCCGTGAATCCCCATGAGGTCCCTATGACCGCCGCCGGTGCTTTACAGTCTTATAAGCTGGCGGCTAAAGCTATTACGCGTTTGCAGGCTTTGCCTAGCGGGAGCGTGAAAAGGCTTTGCGATACTATGGTGCAAGAAGTTTTTGAACTCACGGGCTACGATCGGGTGATGGTTTATAAATTTCACGACGACGATCATGGGGAGGTTTTCTCCGAGATCACGAAACCGTTCCTCGAGCCATACGTGGGCCTGCATTATCCGGCTACAGATATTCCGCAGGCGACCCGTTTTTTGTTCATGAAGAATAAGGTTAGGATGATATGCGATTGTCAGGCGAATCATGTGAAAGTGGTTCAAGATGATAATCTTCCGTTCGATCTCACGTTGTGCGGGTCGACACTCCGGGCCCCGCACAGCTGCCATTTGCAGTACATGGAAAATATGAACTCGATCGCGTCTCTGGTGATGTCGGTCGTAGTGAACGAGGGTGATGAA---GACGGGCCCGATTCTTCTTCCGGCCCAAACAAGAGAGAAAGGCTTTGGGGTTTAGTAGTTTGCCACAACACGTCTCCGAGATTCGTCCCGTTTCCTTTAAGATATGCGTGCGAGTTTCTCGCGCAAGTGTTCGCCGTCCACGTGACCAAGGAGTTGGAATGGGAAAATCAATTGCTCGAGAAGAACATTCTCCGTACTCAGACCCTACTGTGCGATCTTCTGCTTCGCAACACGCCGTTGGGTATCGTGTCCGGGAGCCCGAATGTGATGGATCTCGTGAGATGCGACGGCGCTGTTTTATTACATAAGAACACGAAATATCGGCTTGGACTGACCCCAACAGATTTCCAAATCCAAGACATAGTTTCGTGGCTAGATGAGTACCACCGGGATTCCACGGGGTTGAGTACGGATAGTTTGTATGACGCGGGGTTTCCGGGGGCACTCGCTTTGGGGAACGCCGTGTGTGGGATGACGGCGGCTAGAGTAACTGACAAGGACTGGCTCTTCTGGTTCAGGTCCCACACTGCGGGCGAAGTGCGTTGGAGTGGGGCCAAACACGAGCCGGGGGAAAAGGATGATGGTCGGAAAATGCACCCGAGGTCGTCTTTTAAGGCGTTCTTGGAAGTCGTGAAGACGAGGAGTCTGCCTTGGAGGGACTATGAGATGGATGCCATCCATTCCTTGCAGCTTATTTTGAGAAATGCGTCTAGGGAGAATGACGAGAAGGCTTTGGAAGGGAGGGAGATTCAAGCGAGGCTTAATGTGCTGCAGATCGACGGTGTGAAGGAGATTGAGGCGGTGACGTCCGAGATGGTCCGTTTGATTGAGACGGCGTCCGTGCCGATCTTTGCCGTTGATTTGGATGGACTCGTGAATGGATGGAATACGAAGATTGCGGATTTGACGGGTCTTGGTGTTGATGAAGCGATTGGTAGCCATTTTCTGGCGCTCGTTGAGGATTCTTCGGCTGATACAGTGAGTAAGATGTTGGAATTGGCGCTGCAAGGGAAAGAAGAACAAAATGTACAATTTGAGATAAAAACCCACGGGCAGAGGAGCGAATCCGGTCCGATTACCTTAATCGTGAACGCCTGCGCTAGCAGGGATGTGCAGGAAAACGTGGTAGGAGTATGTTTCATCGCACACGATATAACAACCCAGAAGAGCATGATGGACAAGTTCACGAGAATAGAAGGAGATTACCGGTCCATCATCCA-AACCCGAACCCGTTANTCCCACCTATTTTCGGAACCGACGAGTTTG--------ATTCTGCACAGGATAGATGTAGGGGTAGTGATTGATTTAGAGCCTGCTAGGAATGAGGACCCTGCCCTTTCAATAGCTGGTGCCGTGCAGTCTCAGAAGCTTGCTGTGAGGGCAATTTCGCAATTGCAGTCACTCCCAGGTGGCGACATTAAGCTTTTGTGCGATGCAGTTGTGGAGAGAGTGAGAGAATTGACGGGTTATGATCGTGTTATGGTTTATAAATTTCATGATGACGAGCATGGTGAGGTTGTGGCAGAGAGTAAAAGACCCGATTTGGAGCCGTACATTGGTTTTCATTACCCTTCGACCGATATTCCACAGGCTTCGAGATTCTTGTTCAAACAAAATCGGGTTAGAATGATTGTGGACTGTCATGCTACCCCCATTAGGGTAATTCAAGACGAATCATTAATGCAGCCTTTGTGTTTGGTGGGCTCAACTCTTAGGGCTCCTCATGGTTGCCATGCTCAGTACATGGCAAACATGGGGTCCATCGCTTCTTTAACACTAGCCGTTATCATTAACGGAAATGAAGAAGGCGGTGTTGTTGGAGGAAGAAATTCAATGAGACTATGGGGTTTAGTAGTCGGCCATCACACTTCTGTTAGATGCGTCCCTTTCACCCTTCGCTATGCTTGTGAATTCCTGATGCAAGCTTTCGGGCTTCAACTGAATATGGAATTACAGCTGGCATCACAATTATCCGAGAAACGCGTTTTGAAGACACAAACCCTATTGTGCGATATGCTTCTTCGAGATTCACCTACTGGTATAGTTACCCAGAGCCCCAGCATTATGGACCTCGTGAAGTGTGATGGGGCTGCACTGTACCACCAAGGGAGATATTATCCTCTAGGTGTCACCCCCACGGAAGCACAGATAAAGGATATTGTTCAGTGGCTGTTAACGTTTGATGAGGACTGGACTGGTTTAAGCACCGATAGCTTAGCTGATGCAGGTTACCCTAAGGCGGCCACTCTAGGTGACGCCGTGCGTGGGATGGCTGTTGCTTATATAACTTCAAGAGATTTTTTGTTCTGGTTTAGATCCCACACCGCAAAAGAGATCAAATGGGGTGGCACAAAACACCATCCGCAGAATAAAGATGACGGCTTTAAAATGCACCCTCGTTCTTCATTCAAGGATTTTCTAGAAGTCGTCAAGAGCCGGAGTTTGCCGTGGGAGAATNNNNNNNNNNNNNNNNNNNNNNNNNNNNNNNNNNNNNNNNNNNNNNNNNNNNNNNNNNNNNNNNNNNNNNNNNNNNNNNNNNNNNNNNNNNNNNNNNNNNNNNNNNNNNNNNNNNNNNNNNNNNNNNNNNNNNNNNNNNNNNNNNNNNNNNNNNNNNNNNNNNNNNNNNNNNNNNNNNNNNNNNNNNNNNNNNNNNNNNNNNNNNNNNNNNNNNNNNNNNNNNNNNNNNNNNNNNNNNNNNNNNNNNNNNNNNNNNNNNNNNNNNNNNNNNNNNNNNNNNNNNNNNNNNNNNNNNNNNNNNNNNNNNNNNNNNNNNNNNNNNNNNNNNNNNNNNNNNNNNNNNNNNNNNNN
>Aphyllon_californicum-subsp-condensum
NNNNNNNNNNNNNNAC-TTTCAAATT--CAGAGAAACCCCGGAATT--AATAAAAAAGGGCAATCCTGAGCCAAATC-CTTT----TTTAT--C-AAAACAAA-----------GCTTCAGAAAGCGCA---------A---AT--------AAAGGATAGGTGCAGAGACTCAATGGAAGCTATTCTAAAA------------AATG---TA---GTT--GATAGCGTTGGTAGAG-GAAT-----CTTTCC-CTCAGAACTTCAG--A--AAG-----------------T-ATGAA-GGATAAACGTATCT---------------ATTGAATACTATA---------TCAAAT----------------------------GATTAATGATGGCT---CGAACCTTTCTC------TGT-ATTTT------------------------TTAA-TATTA-----AAGGAGGAAGAATTGATG-TGAATTGATTCCAT-ATTGAAGA----------------AAGAATATTTATT-------CATCAAATCATTCACTCCACAGTC-----CGATAGATC-----TTTT---AAAGATC-TGATTA----------ATCGAAAGAGAATAAAGATAGAGTCCCATTC----------TACATGTCAATGCCGGCAACAAT----TAAAGTTATAGTAAGAGGAAAATCCGTCGACTTTAAAAA-TCGTGAGGGYTCAAGT-CCCTCTATCCCC---AAAA-AAGCCT------AT-TTAANNNNNCC----------------------AATAGTTA-TCCTATATCTC-----------CCCTTTTTTTTTTCGTTATTCG---------------TTAGC-GAGTCA----AAATCCCTTTTATAATTCTTTTTT-----ACAAACGTATTGGGGCGTAAAAACTTA-GTGGGGTGTAAAT-TACTTT---A---TC---TTAGCACATGTGA------TAT-AGAATACACATCCCAATTAAGCAAGAACTTCCTAT-TTGACT-----GATTCACAATTAA-T-------------------------------------------------------------------------------------------------------------------------------------------------------------------------------------------------------------------------------------TCG--AACCTACCAAAGTAGACTGTGAACACGT--AATCACAT--TGAGATTGTGTTGT-----GCTGAAAAGC--CACA-TCATGGTCTCCTCCC-ACAT-GTGCGCACTTAGGTGTGTGTAT---TGTGGGCTAACGAA-CCCCGGCACAGCATGTGCCAAGGAAAACTCAATGAA-ACCTCTG--CCCTAC--GTCGCCCCGT-TTGCGGATAGCGATTGTGGGTG----GATGTCTC-TCCAA--TGTCAAAACGACTCTCGGCAACGGATATCTCGGCTCTCGCATCGATGAAGAACGTAGCGAAATGCGATACTTGGTGTGAATTGCAGAATC-------CCGTGAACCATCGAGTCTTTGAACGCAAGTTGCGCCCAAAGCC-ATTTGGCCAAGGGCACGTCTGCCTGGGCGTCACGCATCTCGTCACCCC----TACTTC--CGTTCCCA-TAGGGTGCGTTGTT-GGTG-GGGTGGATATTGGCCTCCTGTGCACGA-TGATGTGCGGTTGGCCCAAATTTGATCCTGCGGCGACTCATGTCACGAYAAGTGGTGGTTGA--TTA---CTCAACT-CTCGTGTTGTTGTG-TCGAGTT-GGGTT-GCTNNNNNNNNNNNNNNNNNNNNNNNNNNNNNNNNNNNNNNNNNNNNNNNNNNNNNNNNNNNNNNNNNNNNNNNNNNNNNNNNNNNNNNNNNNNNNNNNNNNNNNNNNNNNNNNNNNNNNNNNNNNNNNNNNNNNNNNNNNNNNNNNNNNNNNNNNNNNNNNNNNNNNNNNNNNNNNNNNNNNNNNNNNNNNNNNNNNNNNNNNNNNNNNNNNNNNNNNNNNNNNNNNNNNNNNNNNNNNNNNNNNNNNNNNNNNNNNNNNNNNNNNNNNNNNNNNNNNNNNNNNNNNNNNNNNNNNNNNNNNNNNNNNNNNNNNNNNNNNNNNNNNNNNNNNNNNNNNNNNNNNNNNNNNNNNNNNNNNNNNNNNNNNNNNNNNNNNNNNNNNNNNNNNNNNNNNNNNNNNNNNNNNNNNNNNNNNNNNNNNNNNNNNNNNNNNNNNNNNNNNNNNNNNNNNNNNNNNNNNNNNNNNNNNNNNNNNNNNNNNNNNNNNNNNNNNNNNNNNNNNNNNNNNNNNNNNNNNNNNNNNNNNNNNNNNNNNNNNNNNNNNNNNNNNNNNNNNNNNNNNNNNNNNNNNNNNNNNNNNNNNNNNNNNNNNNNNNNNNNNNNNNNNNNNNNNNNNNNNNNNNNNNNNNNNNNNNNNNNNNNNNNNNNNNNNNNNNNNNNNNNNNNNNNNNNNNNNNNNNNNNNNNNNNNNNNNNNNNNNNNNNNNNNNNNNNNNNNNNNNNNNNNNNNNNNNNNNNNNNNNNNNNNNNNNNNNNNNNNNNNNNNNNNNNNNNNNNNNNNNNNNNNNNNNNNNNNNNNNNNNNNNNNNNNNNNNNNNNNNNNNNNNNNNNNNNNNNNNNNNNNNNNNNNNNNNNNNNNNNNNNNNNNNNNNNNNNNNNNNNNNNNNNNNNNNNNNNNNNNNNNNNNNNNNNNNNNNNNNNNNNNNNNNNNNNNNNNNNNNNNNNNNNNNNNNNNNNNNNNNNNNNNNNNNNNNNNNNNNNNNNNNNNNNNNNNNNNNNNNNNNNNNNNNNNNNNNNNNNNNNNNNNNNNNNNNNNNNNNNNNNNNNNNNNNNNNNNNNNNNNNNNNNNNNNNNNNNNNNNNNNNNNNNNNNNNNNNNNNNNNNNNNNNNNNNNNNNNNNNNNNNNNNNNNNNNNNNNNNNNNNNNNNNNNNNNNNNNNNNNNNNNNNNNNNNNNNNNNNNNNNNNNNNNNNNNNNNNNNNNNNNNNNNNNNNNNNNNNNNNNNNNNNNNNNNNNNNNNNNNNNNNNNNNNNNNNNNNNNNNNNNNNNNNNNNNNNNNNNNNNNNNNNNNNNNNNNNNNNNNNNNNNNNNNNNNNNNNNNNNNNNNNNNNNNNNNNNNNNNNNNNNNNNNNNNNNNNNNNNNNNNNNNNNNNNNNNNNNNNNNNNNNNNNNNNNNNNNNNNNNNNNNNNNNNNNNNNNNNNNNNNNNNNNNNNNNNNNNNNNNNNNNNNNNNNNNNNNNNNNNNNNNNNNNNNNNNNNNNNNNNNNNNNNNNNNNNNNNNNNNNNNNNNNNNNNNNNNNNNNNNNNNNNNNNNNNNNNNNNNNNNNNNNNNNNNNNNNNNNNNNNNNNNNNNNNNNNNNNNNNNNNNNNNNNNNNNNNNNNNNNNNNNNNNNNNNNNNNNNNNNNNNNNNNNNNNNNNNNNNNNNNNNNNNNNNNNNNNNNNNNNNNNNNNNNNNNNNNNNNNNNNNNNNNNNNNNNNNNNNNNNNNNNNNNNNNNNNNNNNNNNNNNNNNNNNNNNNNNNNNNNNNNNNNNNNNNNNNNNNNNNNNNNNNNNNNNNNNNNNNNNNNNNNNNNNNNNNNNNNNNNNNNNNNNNNNNNNNNNNNNNNNNNNNNNNNNNNNNNNNNNNNNNNNNNNNNNNNNNNNNNNNNNNNNNNNNNNNNNNNNNNNNNNNNNNNNNNNNNNNNNNNNNNNNNNNNNNNNNNNNNNNNNNNNNNNNNNNNNNNNNNNNNNNNNNNNNNNNNNNNNNNNNNNNNNNNNNNNNNNNNNNNNNNNNNNNNNNNNNNNNNNNNNNNNNNNNNNNNNNNNNNNNNNNNNNNNNNNNNNNNNNNNNNNNNNNNNNNNNNNNNNNNNNNNNNNNNNNNNNNNNNNNNNNNNNNNNNNNNNNNNNNNNNNNNNNNNNNNNNNNNNNNNNNNNNNNNNNNNNNNNNNNNNNNNNNNNNNNNNNNNNNNNNNNNNNNNNNNNNNNNNNNNNNNNNNNNNNNNNNNNNNNNNNNNNNNNNNNNNNNNNNNNNNNNNNNNNNNNNNNNNNNNNNNNNNNNNNNNNNNNNNNNNNNNNNNNNNNNNNNNNNNNNNNNNNNNNNNNNNNNNNNNNNNNNNNNNNNNNNNNNNNNNNNNNNNNNNNNNNNNNNNNNNNNNNNNNNNNNNNNNNNNNNNNNNNNNNNNNNNNNNNNNNNNNNNNNNNNNNNNNNNNNNNNNNNNNNNNNNNNNNNNNNNNNNNNNNNNNNNNNNNNNNNNNNNNNNNNNNNNNNNNNNNNNNNNNNNNNNNNNNNNNNNNNNNNNNNNNNNNNNNNNNNNNNNNNNNNNNNNNNNNNNNNNNNNNNNNNNNNNNNNNNNNNNNNNNNNNNNNNNNNNNNNNNNNNNNNNNNNNNNNNNNNNNNNNNNNNNNNNNNNNNNNNNNNNNNNNNNNNNNNNNNNNNNNNNNNNNNNNNNNNNNNNNNNNNNNNNNNNNNNNNNNNNNNNNNNNNNNNNNNNNNNNNNNNNNNNNNNNNNNNNNNNNNNNNNNNNNNNNNNNNNNNNNNNNNNNNNNNNNNNNNNNNNNNNNNNNNNNNNNNNNNNNNNNNNNNNNNNNNNNNNNNNNNNNNNNNNNNNNNNNNNNNNNNNNNNNNNNNNNNNNNNNNNNNNNNNNNNNNNNNNNNNNNNNNNNNNNNNNNNNNNNNNNNNNNNNNNNNNNNNNNNNNNNNNNNNNNNNNNNNNNNNNNNNNNNNNNNNNNNNNNNNNNNNNNNNNNNNNNNNNNNNNNNNNNNNNNNNNNNNNNNNNNNNNNNNNNNNNNNNNNNNNNNNNNNNNNNNNNNNNNNNNNNNNNNNNNNNNNNNNNNNNNNNNNNNNNNNNNNNNNNNNNNNNNNNNNNNNNNNNNNNNNNNNNNNNNNNNNNNNNNNNNNNNNNNNNNNNNNNNNNNNNNNNNNNNNNNNNNNNNNNNNNNNNNNNNNNNNNNNNNNNNNNNNNNNNNNNNNNNNNNNNNNNNNNNNNNNNNNNNNNNNNNNNNNNNNNNNNNNNNNNNNNNNNNNNNNNNNNNNNNNNNNNNNNNNNNNNNNNNNNNNNNNNNNNNNNNNNNNNNNNNNNNNNNNNNNNNNNNNNNNNNNNNNNNNNNNNNNNNNNNNNNNNNNNNNNNNNNNNNNNNNNNNNNNNNNNNNNNNNNNNNNNNNNNNNNNNNNNNNNNNNNNNNNNNNNNNNNNNNNNNNNNNNNNNNNNNNNNNNNNNNNNNNNNNNNNNNNNNNNNNNNNNNNNN
>Aphyllon_californicum-subsp-feudgei
NNNNNNNNNNNNNNNNNNNNNNNNNNNNNNNNNNNNNNNNNNNNNNNNNNNNNNNNNNNNNNNNNNNGAGCCAAATC-CTTT----TTTAT--C-AAAACAAA-----------GCTTCAGAAAGCGCA---------N---NN--------NNNGGAGAGGTGCAGAGACTCAATGGAAGCTATTCTAAAA------------AATG---TA---GTT--GATAGCGTTGGTAGAG-GAAT-----CTTTCC-CTCAGAACTTCAT--A--AAG-----------------T-ATGAA-GGATAAACGTATCT---------------ATTGAATACTATA---------TCAAAT----------------------------GATTAATGATGGCT---CGAACCTTTCTC------TGT-ATTTT------------------------TTAA-TATTA-----AAGGAGGAAGAATTGATG-TGAATTGATTCCAT-ATTGAAGA----------------AAGGATATTTATT-------CATCAAATCATTCACTCCACAGTC-----CGGTAGATC-----TTTT---AAAGATC-TGATTA----------ATCGAAAGAGAATAAAGATAGAGTCCCGTTC----------TACATGTCAATGCCGGCAACAAT----TAAAGTTATAGTAAGAGGAAAATCCGTTGACTTTAAAAA-TCGTGAGGGTTCAAGT-CCCTCTATCCCC---AAAA-AAGCCT------AT-TTAACTCTCCC----------------------MATAGTTA-TCCCGTATCTC-----------CCTTTTTTTTTTTCGTTATTCG---------------TTAGC-GAGTCA----AAATCCCTTTTATAATTCTTTTTT-----ACAAAMGTATTGGGGCGTAAAAACTTA-GTGGGGTGTAAAT-TACTTT---A---TC---TTAGCACATGTGA------TAT-AGAATACACATCCCAATTAAGCAAGAACTTCCTAT-TTGACT-----GATTCACAATTAA-TAACATTACTC-ATA-CTGAAACTAAGA--AAGTCA--TCTTTTTG--AAGATCCAAG-------AAATT---ACAGGACTTGTA---GAAAAA-TTTTGTAATCTCCCCGCTTGTCTCTTTA---------A-TTGACATAGACCCCATTA-----ATCTA--------------------------------------------------------------------TCG--AACCTACCAAAGTAGACTGTGAACACGT--AATCACAT--TGGGATTGTGTTGT-----GCTGAAAAGC--CACA-TCATGGTCTCCTCCC-ACAT-GTGCGCACTTAGGTGTGTGTAT---TGTGGGCTAACGAA-CCCCGGCACAGCATGTGCCAAGGAAAACTYAATGAA-ACTTCTG--CCCTAT--GTCGCCCCGT-TTGCGGTTAGCGA----TTGGGGGTGGATGTCTC-TCCAA--TGTCAAAACGACTCTCGGCAACGGATATCTCGGCTCTCGCATCGATGAAGAACGTAGCGAAATGCGATACTTGGTGTGAATTGCAGAATC-------CCGTGAACCATCGAGTCTTTGAACGCAAGTTGCGCCCAAAGCC-ATTTGGCCAAGGGCACGTCTGCCTGGGCGTCACGCATCTCGTCACCCC----TCCTTC--CGTTCCYA-TAGGGTGCGTTGTT-GGTG-GGGTGGATATTGGCCTCCTGTGCACGA-TGATGTGCGGTTGGCCCAAATTTGATCCTGCGGCGACTCATGTCACGACAAGTGGTGGTTGA--TTA---CTCAACT-CTCGTGTTGTTGTG-TCGAGTT-GGGTT-GCTNNNNNNNNNNNNNNNNNNNNNNNNNNNNNNNNNNNNNNNNNNNNNNNNNNNNNNNNNNNNNNNNNNNNNNNNNNNNNNNNNNNNNNNNNNNNNNNNNNNNNNNNNNNNNNNNNNNNNNNNNNNNNNNNNNNNNNNNNNNNNNNNNNNNNNNNNNNNNNNNNNNNNNNNNNNNNNNNNNNNNNNNNNNNNNNNNNNNNNNNNNNNNNNNNNNNNNNNNNNNNNNNNNNNNNNNNNNNNNNNNNNNNNNNNNNNNNNNNNNNNNNNNNNNNNNNNNNNNNNNNNNNNNNNNNNNNNNNNNNNNNNNNNNNNNNNNNNNNNNNNNNNNNNNNNNNNNNNNNNNNNNNNNNNNNNNNNNNNNNNNNNNNNNNNNNNNNNNNNNNNNNNNNNNNNNNNNNNNNNNNNNNNNNNNNNNNNNNNNNNNNNNNNNNNNNNNNNNNNNNNNNNNNNNNNNNNNNNNNNNNNNNNNNNNNNNNNNNNNNNNNNNNNNNNNNNNNNNNNNNNNNNNNNNNNNNNNNNNNNNNNNNNNNNNNNNNNNNNNNNNNNNNNNNNNNNNNNNNNNNNNNNNNNNNNNNNNNNNNNNNNNNNNNNNNNNNNNNNNNNNNNNNNNNNNNNNNNNNNNNNNNNNNNNNNNNNNNNNNNNNNNNNNNNNNNNNNNNNNNNNNNNNNNNNNNNNNNNNNNNNNNNNNNNNNNNNNNNNNNNNNNNNNNNNNNNNNNNNNNNNNNNNNNNNNNNNNNNNNNNNNNNNNNNNNNNNNNNNNNNNNNNNNNNNNNNNNNNNNNNNNNNNNNNNNNNNNNNNNNNNNNNNNNNNNNNNNNNNNNNNNNNNNNNNNNNNNNNNNNNNNNNNNNNNNNNNNNNNNNNNNNNNNNNNNNNNNNNNNNNNNNNNNNNNNNNNNNNNNNNNNNNNNNNNNNNNNNNNNNNNNNNNNNNNNNNNNNNNNNNNNNNNNNNNNNNNNNNNNNNNNNNNNNNNNNNNNNNNNNNNNNNNNNNNNNNNNNNNNNNNNNNNNNNNNNNNNNNNNNNNNNNNNNNNNNNNNNNNNNNNNNNNNNNNNNNNNNNNNNNNNNNNNNNNNNNNNNNNNNNNNNNNNNNNNNNNNNNNNNNNNNNNNNNNNNNNNNNNNNNNNNNNNNNNNNNNNNNNNNNNNNNNNNNNNNNNNNNNNNNNNNNNNNNNNNNNNNNNNNNNNNNNNNNNNNNNNNNNNNNNNNNNNNNNNNNNNNNNNNNNNNNNNNNNNNNNNNNNNNNNNNNNNNNNNNNNNNNNNNNNNNNNNNNNNNNNNNNNNNNNNNNNNNNNNNNNNNNNNNNNNNNNNNNNNNNNNNNNNNNNNNNNNNNNNNNNNNNNNNNNNNNNNNNNNNNNNNNNNNNNNNNNNNNNNNNNNNNNNNNNNNNNNNNNNNNNNNNNNNNNNNNNNNNNNNNNNNNNNNNNNNNNNNNNNNNNNNNNNNNNNNNNNNNNNNNNNNNNNNNNNNNNNNNNNNNNNNNNNNNNNNNNNNNNNNNNNNNNNNNNNNNNNNNNNNNNNNNNNNNNNNNNNNNNNNNNNNNNNNNNNNNNNNNNNNNNNNNNNNNNNNNNNNNNNNNNNNNNNNNNNNNNNNNNNNNNNNNNNNNNNNNNNNNNNNNNNNNNNNNNNNNNNNNNNNNNNNNNNNNNNNNNNNNNNNNNNNNNNNNNNNNNNNNNNNNNNNNNNNNNNNNNNNNNNNNNNNNNNNNNNNNNNNNNNNNNNNNNNNNNNNNNNNNNNNNNNNNNNNNNNNNNNNNNNNNNNNNNNNNNNNNNNNNNNNNNNNNNNNNNNNNNNNNNNNNNNNNNNNNNNNNNNNNNNNNNNNNNNNNNNNNNNNNNNNNNNNNNNNNNNNNNNNNNNNNNNNNNNNNNNNNNNNNNNNNNNNNNNNNNNNNNNNNNNNNNNNNNNNNNNNNNNNNNNNNNNNNNNNNNNNNNNNNNNNNNNNNNNNNNNNNNNNNNNNNNNNNNNNNNNNNNNNNNNNNNNNNNNNNNNNNNNNNNNNNNNNNNNNNNNNNNNNNNNNNNNNNNNNNNNNNNNNNNNNNNNNNNNNNNNNNNNNNNNNNNNNNNNNNNNNNNNNNNNNNNNNNNNNNNNNNNNNNNNNNNNNNNNNNNNNNNNNNNNNNNNNNNNNNNNNNNNNNNNNNNNNNNNNNNNNNNNNNNNNNNNNNNNNNNNNNNNNNNNNNNNNNNNNNNNNNNNNNNNNNNNNNNNNNNNNNNNNNNNNNNNNNNNNNNNNNNNNNNNNNNNNNNNNNNNNNNNNNNNNNNNNNNNNNNNNNNNNNNNNNNNNNNNNNNNNNNNNNNNNNNNNNNNNNNNNNNNNNNNNNNNNNNNNNNNNNNNNNNNNNNNNNNNNNNNNNNNNNNNNNNNNNNNNNNNNNNNNNNNNNNNNNNNNNNNNNNNNNNNNNNNNNNNNNNNNNNNNNNNNNNNNNNNNNNNNNNNNNNNNNNNNNNNNNNNNNNNNNNNNNNNNNNNNNNNNNNNNNNNNNNNNNNNNNNNNNNNNNNNNNNNNNNNNNNNNNNNNNNNNNNNNNNNNNNNNNNNNNNNNNNNNNNNNNNNNNNNNNNNNNNNNNNNNNNNNNNNNNNNNNNNNNNNNNNNNNNNNNNNNNNNNNNNNNNNNNNNNNNNNNNNNNNNNNNNNNNNNNNNNNNNNNNNNNNNNNNNNNNNNNNNNNNNNNNNNNNNNNNNNNNNNNNNNNNNNNNNNNNNNNNNNNNNNNNNNNNNNNNNNNNNNNNNNNNNNNNNNNNNNNNNNNNNNNNNNNNNNNNNNNNNNNNNNNNNNNNNNNNNNNNNNNNNNNNNNNNNNNNNNNNNNNNNNNNNNNNNNNNNNNNNNNNNNNNNNNNNNNNNNNNNNNNNNNNNNNNNNNNNNNNNNNNNNNNNNNNNNNNNNNNNNNNNNNNNNNNNNNNNNNNNNNNNNNNNNNNNNNNNNNNNNNNNNNNNNNNNNNNNNNNNNNNNNNNNNNNNNNNNNNNNNNNNNNNNNNNNNNNNNNNNNNNNNNNNNNNNNNNNNNNNNNNNNNNNNNNNNNNNNNNNNNNNNNNNNNNNNNNNNNNNNNNNNNNNNNNNNNNNNNNNNNNNNNNNNNNNNNNNNNNNNNNNNNNNNNNNNNNNNNNNNNNNNNNNNNNNNNNNNNNNNNNNNNNNNNNNNNNNNNNNNNNNNNNNNNNNNNNNNNNNNNNNNNNNNNNNNNNNNNNNNNNNNNNNNNNNNNNNNNNNNNNNNNNNNNNNNNNNNNNNNNNNNNNNNNNNNNNNNNNNNNNNNNNNNNNNNNNNNNNNNNNNNNNNNNNNNNNNNNNNNNNNNNNNNNNNNNNNNNNNNNNNNNNNNNNNNNNNNNNNNNNNNNNNNNNNNNNNNNNNNNNNNNNNNNNNNNNNNNNNNNNNNNNNNNNNNNNNNNNNNNNNNNNNNNNNNNNNNNNNNNNNNNNNNNNNNNNNNNNNNNNNNNNNNNNNNNNNNNNNNNNNNNNNNN
>Aphyllon_californicum-subsp-grande
NNNNNNNNNNNNNNAC-TTTCAAATT--CAGAGAAACTCCGGAATT--AATAAAAAAGGGCAATCCTGAGCCAAATC-CTTT----TTTAT--C-AAAACAAA-----------GCTTCAGAAAGCGCA---------A---AT--------AAAGGATAGGTGCAGAGACTCAATGGAAGCTATTCTAAAA------------AATG---TA---GTT--GATAGCGTTGGTAGAG-GAAT-----CTTTCC-CTCAGAACTTCAG--A--AAG-----------------T-ATGAA-GGATAAACGTATCT---------------ATTGAATACTATA---------TCAAAT----------------------------GATTAATGATGGCT---CGAACCTTTCTC------TGT-ATTTT------------------------TTAA-TATTA-----AAGGAGGAAGAATTGATG-TGAATTGATTCCAT-ATTGAAGA----------------AAGAATATTTATT-------CATCAAATCATTCACTCCACAGTC-----CGATAGATC-----TTTT---AAAGATC-TGATTA----------ATCGAAAGAGAATAAAGATAGAGTCCCATTC----------TACATGTCAATGCCGGCAACAAT----TAAAGTTATAGTAAGAGGAAAATCCGTCGACTTTAAAAA-TCGTGAGGGTTCAAGT-CCCTCTATCCCC---AAAA-AAGCCT------AT-TTAACTCTCCC----------------------AATAGTTA-TCCTATATCTG-----------CCCTTTTTTTTTTCGTTATTCG---------------TTAGC-GAGTCA----AAATCCCTTTTATAATTCTTTTTT-----ACAAACGTATTGGGGCGTAAAAACTTA-GTGGGGTGTAAAT-TACTTT---A---TC---TTAGCACATGTGA------TAT-AGAATACACATCCCAATTAAGCAAGAACTTCCTAT-TTGACT-----GATTCACAATTAA-T-------------------------------------------------------------------------------------------------------------------------------------------------------------------------------------------------------------------------------------TCG--AATCTACCAAAGTAGACTGTGAACACGT--AATCACAT--TGGGATTGTGTTGT-----GCTGAAAAGC--CACA-TCATGGTCTCCTCCC-ACAT-GTGCGCACTTAGGTGTGTGTAT---TGTGGGCTAACGAA-CCCCGGCACAGCATGTGCCAAGGAACACTCAATGAA-ACCTCTG--CCCTAC--RTCGCCCCGT-TTGCGGTTAGCGATTGTGGGTG----GATGTCTC-TCCTA--TGTCAAAACGACTCTCGGCAACGGATATCTCGGCTCTCGCATCGATGAAGAACGTAGCGAAATGCGATACTTGGTGTGAATTGCAGAATC-------CCGTGAACCATCGAGTCTTTGAACGCAAGTTGCGCCCAAAGCC-ATTTGGCCAAGGGCACGTCTGCCTGGGCGTCACTCATCTCGTCACCCC----TCCTTC--CGTTCCCA-TAGGGTGCGTTGTT-GGTG-GGGTGGATATTGGCCTCCTGTGCACAA-TGATGTGCGGTTGGCCCAAATTTGATCCTGCGGTGACTCACGTCACGACAAGTGGTGGTTGA--TCA---CTCAACT-CTCGTGTTGTTGTG-TCGAGTT-GGGTT-GCTNNNNNNNNNNNNNNNNNNNNNNNNNNNNNNNNNNNNNNNNNNNNNNNNNNNNNNNNNNNNNNNNNNNNNNNNNNNNNNNNNNNNNNNNNNNNNNNNNNNNNNNNNNNNNNNNNNNNNNNNNNNNNNNNNNNNNNNNNNNNNNNNNNNNNNNNNNNNNNNNNNNNNNNNNNNNNNNNNNNNNNNNNNNNNNNNNNNNNNNNNNNNNNNNNNNNNNNNNNNNNNNNNNNNNNNNNNNNNNNNNNNNNNNNNNNNNNNNNNNNNNNNNNNNNNNNNNNNNNNNNNNNNNNNNNNNNNNNNNNNNNNNNNNNNNNNNNNNNNNNNNNNNNNNNNNNNNNNNNNNNNNNNNNNNNNNNNNNNNNNNNNNNNNNNNNNNNNNNNNNNNNNNNNNNNNNNNNNNNNNNNNNNNNNNNNNNNNNNNNNNNNNNNNNNNNNNNNNNNNNNNNNNNNNNNNNNNNNNNNNNNNNNNNNNNNNNNNNNNNNNNNNNNNNNNNNNNNNNNNNNNNNNNNNNNNNNNNNNNNNNNNNNNNNNNNNNNNNNNNNNNNNNNNNNNNNNNNNNNNNNNNNNNNNNNNNNNNNNNNNNNNNNNNNNNNNNNNNNNNNNNNNNNNNNNNNNNNNNNNNNNNNNNNNNNNNNNNNNNNNNNNNNNNNNNNNNNNNNNNNNNNNNNNNNNNNNNNNNNNNNNNNNNNNNNNNNNNNNNNNNNNNNNNNNNNNNNNNNNNNNNNNNNNNNNNNNNNNNNNNNNNNNNNNNNNNNNNNNNNNNNNNNNNNNNNNNNNNNNNNNNNNNNNNNNNNNNNNNNNNNNNNNNNNNNNNNNNNNNNNNNNNNNNNNNNNNNNNNNNNNNNNNNNNNNNNNNNNNNNNNNNNNNNNNNNNNNNNNNNNNNNNNNNNNNNNNNNNNNNNNNNNNNNNNNNNNNNNNNNNNNNNNNNNNNNNNNNNNNNNNNNNNNNNNNNNNNNNNNNNNNNNNNNNNNNNNNNNNNNNNNNNNNNNNNNNNNNNNNNNNNNNNNNNNNNNNNNNNNNNNNNNNNNNNNNNNNNNNNNNNNNNNNNNNNNNNNNNNNNNNNNNNNNNNNNNNNNNNNNNNNNNNNNNNNNNNNNNNNNNNNNNNNNNNNNNNNNNNNNNNNNNNNNNNNNNNNNNNNNNNNNNNNNNNNNNNNNNNNNNNNNNNNNNNNNNNNNNNNNNNNNNNNNNNNNNNNNNNNNNNNNNNNNNNNNNNNNNNNNNNNNNNNNNNNNNNNNNNNNNNNNNNNNNNNNNNNNNNNNNNNNNNNNNNNNNNNNNNNNNNNNNNNNNNNNNNNNNNNNNNNNNNNNNNNNNNNNNNNNNNNNNNNNNNNNNNNNNNNNNNNNNNNNNNNNNNNNNNNNNNNNNNNNNNNNNNNNNNNNNNNNNNNNNNNNNNNNNNNNNNNNNNNNNNNNNNNNNNNNNNNNNNNNNNNNNNNNNNNNNNNNNNNNNNNNNNNNNNNNNNNNNNNNNNNNNNNNNNNNNNNNNNNNNNNNNNNNNNNNNNNNNNNNNNNNNNNNNNNNNNNNNNNNNNNNNNNNNNNNNNNNNNNNNNNNNNNNNNNNNNNNNNNNNNNNNNNNNNNNNNNNNNNNNNNNNNNNNNNNNNNNNNNNNNNNNNNNNNNNNNNNNNNNNNNNNNNNNNNNNNNNNNNNNNNNNNNNNNNNNNNNNNNNNNNNNNNNNNNNNNNNNNNNNNNNNNNNNNNNNNNNNNNNNNNNNNNNNNNNNNNNNNNNNNNNNNNNNNNNNNNNNNNNNNNNNNNNNNNNNNNNNNNNNNNNNNNNNNNNNNNNNNNNNNNNNNNNNNNNNNNNNNNNNNNNNNNNNNNNNNNNNNNNNNNNNNNNNNNNNNNNNNNNNNNNNNNNNNNNNNNNNNNNNNNNNNNNNNNNNNNNNNNNNNNNNNNNNNNNNNNNNNNNNNNNNNNNNNNNNNNNNNNNNNNNNNNNNNNNNNNNNNNNNNNNNNNNNNNNNNNNNNNNNNNNNNNNNNNNNNNNNNNNNNNNNNNNNNNNNNNNNNNNNNNNNNNNNNNNNNNNNNNNNNNNNNNNNNNNNNNNNNNNNNNNNNNNNNNNNNNNNNNNNNNNNNNNNNNNNNNNNNNNNNNNNNNNNNNNNNNNNNNNNNNNNNNNNNNNNNNNNNNNNNNNNNNNNNNNNNNNNNNNNNNNNNNNNNNNNNNNNNNNNNNNNNNNNNNNNNNNNNNNNNNNNNNNNNNNNNNNNNNNNNNNNNNNNNNNNNNNNNNNNNNNNNNNNNNNNNNNNNNNNNNNNNNNNNNNNNNNNNNNNNNNNNNNNNNNNNNNNNNNNNNNNNNNNNNNNNNNNNNNNNNNNNNNNNNNNNNNNNNNNNNNNNNNNNNNNNNNNNNNNNNNNNNNNNNNNNNNNNNNNNNNNNNNNNNNNNNNNNNNNNNNNNNNNNNNNNNNNNNNNNNNNNNNNNNNNNNNNNNNNNNNNNNNNNNNNNNNNNNNNNNNNNNNNNNNNNNNNNNNNNNNNNNNNNNNNNNNNNNNNNNNNNNNNNNNNNNNNNNNNNNNNNNNNNNNNNNNNNNNNNNNNNNNNNNNNNNNNNNNNNNNNNNNNNNNNNNNNNNNNNNNNNNNNNNNNNNNNNNNNNNNNNNNNNNNNNNNNNNNNNNNNNNNNNNNNNNNNNNNNNNNNNNNNNNNNNNNNNNNNNNNNNNNNNNNNNNNNNNNNNNNNNNNNNNNNNNNNNNNNNNNNNNNNNNNNNNNNNNNNNNNNNNNNNNNNNNNNNNNNNNNNNNNNNNNNNNNNNNNNNNNNNNNNNNNNNNNNNNNNNNNNNNNNNNNNNNNNNNNNNNNNNNNNNNNNNNNNNNNNNNNNNNNNNNNNNNNNNNNNNNNNNNNNNNNNNNNNNNNNNNNNNNNNNNNNNNNNNNNNNNNNNNNNNNNNNNNNNNNNNNNNNNNNNNNNNNNNNNNNNNNNNNNNNNNNNNNNNNNNNNNNNNNNNNNNNNNNNNNNNNNNNNNNNNNNNNNNNNNNNNNNNNNNNNNNNNNNNNNNNNNNNNNNNNNNNNNNNNNNNNNNNNNNNNNNNNNNNNNNNNNNNNNNNNNNNNNNNNNNNNNNNNNNNNNNNNNNNNNNNNNNNNNNNNNNNNNNNNNNNNNNNNNNNNNNNNNNNNNNNNNNNNNNNNNNNNNNNNNNNNNNNNNNNNNNNNNNNNNNNNNNNNNNNNNNNNNNNNNNNNNNNNNNNNNNNNNNNNNNNNNNNNNNNNNNNNNNNNNNNNNNNNNNNNNNNNNNNNNNNNNNNNNNNNNNNNNNNNNNNNNNNNNNNNNNNNNNNNNNNNNNNNNNNNNNNNNNNNNNNNNNNNNNNNNNNNNNNNNNNNNNNNNNNNNNNNNNNNNNNNNNNNNNNNNNNNNNNNNNNNNNNNNNNNNNNNNNNNNNNNNNNNNNNNNNNNNNNNNNNNNNNNNNNNNNNNNNNNNNNNNNNNNNNNNNNNNNNNNNNNNNNNNNNNNNNNNN
>Aphyllon_californicum-subsp-grayanum
NNNNNNNNNNNNNNAC-TTTCAAATT--CAGAGAAACCCCGGAATT--AATAAAAAAGGGCAATCCTGAGCCAAATC-CTTT----TTTAT--C-AAAACAAA-----------GCTTCAGAAAGCGCA---------A---AT--------AAAGGATAGGTGCAGAGACTCAATGGAAGCTATTCTAAAA------------AATG---TA---GTT--GATAGCGTTGGTAGAG-GAAT-----CTTTCC-CTCAGAACTTCAG--A--AAG-----------------T-ATGAA-GGATAAACGTATCT---------------ATTGAATACTATA---------TCAAAT----------------------------GATTAATGATGGCT---CGAACCTTTCTC------TGT-ATTTT------------------------TTAA-TATTA-----AAGGAGGAAGAATTGATG-TGAATTGATTCCAT-ATTGAAGA----------------AAGAATATTTATT-------CATCAAATCATTCACTCCACAGTC-----CGATAGATC-----TTTT---AAAGATC-TGATTA----------ATCGAAAGAGAATAAAGATAGAGTCCCATTC----------TACATGTCAATGCCGGCAACAAT----TAAAGTTATAGTAAGAGGAAAATCCGTCGACTTTAAAAA-TCGTGAGGGTTCAAGT-CCCTCTATCCCC---AAAA-AAGCCT------AT-TTAACTCTCCC----------------------AATAGTTA-TCCTATATCTC-----------CCCTTTTTTTTTTCGTTATTCG---------------TTAGC-GAGTCA----AAATCCCTTTTATAATTCTTTTTT-----ACAAACGTATTGGGGCGTAAAAACTTA-GTGGGGTGTAAAT-TACTTT---A---TC---TTAGCACATGTGA------TAT-AGAATACACATCCCAATTAAGCAAGAACTTCCTAT-TTGACT-----GATTCACAATTAA-T-------------------------------------------------------------------------------------------------------------------------------------------------------------------------------------------------------------------------------------TCG--AACCTGCCAAAGTAGACTGTGAACATGT--AATCACAT--TGGGATTGTGTTGT-----GCTGAAAAGC--CACA-TCATGGTCTCCTCCC-ACAT-GTGCGCACTTAGGTGTGTGTAT---TGTGGGCTAACGAA-CCCCGGCACAGCATGTGCCAAGGAAAACTCAATGAA-ACCTCTG--CCCCAT--GTCGCCCCGT-TTGCGGTTAGCGA----TTGGGGGTGGATGTCTC-TCCAA--TGTCAAAACGACTCTCGGCAACGGATATCTCGGCTCTCGCATCGATGAAGAACGTAGCGAAATGCGATACTTGGTGTGAATTGCAGAATC-------CCGTGAACCATCGAGTCTTTGAACGCAAGTTGCGCCCAAAGCC-ATTCGGCCAAGGGCACGTCTGCCTGGGCGTCACGCATCTCGACACCCC----TCCTTC--CGTTCCCA-TAGGGTGCGTTGTT-GGTG-GGGTGGATATTGGCCTCCTGTGCACGA-TGATGTGCGGCTGGCCCAAATTTGATCCTGCGGCGACTCATGTCACGACAAGTGGTGGTTGA--TTA---CTCAACT-CTCGTGTTGTTGTG-TCGGGTT-GGGTT-GCTNNNNNNNNNNNNNNNNNNNNNNNNNNNNNNNNNNNNNNNNNNNNNNNNNNNNNNNNNNNNNNNNNNNNNNNNNNNNNNNNNNNNNNNNNNNNNNNNNNNNNNNNNNNNNNNNNNNNNNNNNNNNNNNNNNNNNNNNNNNNNNNNNNNNNNNNNNNNNNNNNNNNNNNNNNNNNNNNNNNNNNNNNNNNNNNNNNNNNNNNNNNNNNNNNNNNNNNNNNNNNNNNNNNNNNNNNNNNNNNNNNNNNNNNNNNNNNNNNNNNNNNNNNNNNNNNNNNNNNNNNNNNNNNNNNNNNNNNNNNNNNNNNNNNNNNNNNNNNNNNNNNNNNNNNNNNNNNNNNNNNNNNNNNNNNNNNNNNNNNNNNNNNNNNNNNNNNNNNNNNNNNNNNNNNNNNNNNNNNNNNNNNNNNNNNNNNNNNNNNNNNNNNNNNNNNNNNNNNNNNNNNNNNNNNNNNNNNNNNNNNNNNNNNNNNNNNNNNNNNNNNNNNNNNNNNNNNNNNNNNNNNNNNNNNNNNNNNNNNNNNNNNNNNNNNNNNNNNNNNNNNNNNNNNNNNNNNNNNNNNNNNNNNNNNNNNNNNNNNNNNNNNNNNNNNNNNNNNNNNNNNNNNNNNNNNNNNNNNNNNNNNNNNNNNNNNNNNNNNNNNNNNNNNNNNNNNNNNNNNNNNNNNNNNNNNNNNNNNNNNNNNNNNNNNNNNNNNNNNNNNNNNNNNNNNNNNNNNNNNNNNNNNNNNNNNNNNNNNNNNNNNNNNNNNNNNNNNNNNNNNNNNNNNNNNNNNNNNNNNNNNNNNNNNNNNNNNNNNNNNNNNNNNNNNNNNNNNNNNNNNNNNNNNNNNNNNNNNNNNNNNNNNNNNNNNNNNNNNNNNNNNNNNNNNNNNNNNNNNNNNNNNNNNNNNNNNNNNNNNNNNNNNNNNNNNNNNNNNNNNNNNNNNNNNNNNNNNNNNNNNNNNNNNNNNNNNNNNNNNNNNNNNNNNNNNNNNNNNNNNNNNNNNNNNNNNNNNNNNNNNNNNNNNNNNNNNNNNNNNNNNNNNNNNNNNNNNNNNNNNNNNNNNNNNNNNNNNNNNNNNNNNNNNNNNNNNNNNNNNNNNNNNNNNNNNNNNNNNNNNNNNNNNNNNNNNNNNNNNNNNNNNNNNNNNNNNNNNNNNNNNNNNNNNNNNNNNNNNNNNNNNNNNNNNNNNNNNNNNNNNNNNNNNNNNNNNNNNNNNNNNNNNNNNNNNNNNNNNNNNNNNNNNNNNNNNNNNNNNNNNNNNNNNNNNNNNNNNNNNNNNNNNNNNNNNNNNNNNNNNNNNNNNNNNNNNNNNNNNNNNNNNNNNNNNNNNNNNNNNNNNNNNNNNNNNNNNNNNNNNNNNNNNNNNNNNNNNNNNNNNNNNNNNNNNNNNNNNNNNNNNNNNNNNNNNNNNNNNNNNNNNNNNNNNNNNNNNNNNNNNNNNNNNNNNNNNNNNNNNNNNNNNNNNNNNNNNNNNNNNNNNNNNNNNNNNNNNNNNNNNNNNNNNNNNNNNNNNNNNNNNNNNNNNNNNNNNNNNNNNNNNNNNNNNNNNNNNNNNNNNNNNNNNNNNNNNNNNNNNNNNNNNNNNNNNNNNNNNNNNNNNNNNNNNNNNNNNNNNNNNNNNNNNNNNNNNNNNNNNNNNNNNNNNNNNNNNNNNNNNNNNNNNNNNNNNNNNNNNNNNNNNNNNNNNNNNNNNNNNNNNNNNNNNNNNNNNNNNNNNNNNNNNNNNNNNNNNNNNNNNNNNNNNNNNNNNNNNNNNNNNNNNNNNNNNNNNNNNNNNNNNNNNNNNNNNNNNNNNNNNNNNNNNNNNNNNNNNNNNNNNNNNNNNNNNNNNNNNNNNNNNNNNNNNNNNNNNNNNNNNNNNNNNNNNNNNNNNNNNNNNNNNNNNNNNNNNNNNNNNNNNNNNNNNNNNNNNNNNNNNNNNNNNNNNNNNNNNNNNNNNNNNNNNNNNNNNNNNNNNNNNNNNNNNNNNNNNNNNNNNNNNNNNNNNNNNNNNNNNNNNNNNNNNNNNNNNNNNNNNNNNNNNNNNNNNNNNNNNNNNNNNNNNNNNNNNNNNNNNNNNNNNNNNNNNNNNNNNNNNNNNNNNNNNNNNNNNNNNNNNNNNNNNNNNNNNNNNNNNNNNNNNNNNNNNNNNNNNNNNNNNNNNNNNNNNNNNNNNNNNNNNNNNNNNNNNNNNNNNNNNNNNNNNNNNNNNNNNNNNNNNNNNNNNNNNNNNNNNNNNNNNNNNNNNNNNNNNNNNNNNNNNNNNNNNNNNNNNNNNNNNNNNNNNNNNNNNNNNNNNNNNNNNNNNNNNNNNNNNNNNNNNNNNNNNNNNNNNNNNNNNNNNNNNNNNNNNNNNNNNNNNNNNNNNNNNNNNNNNNNNNNNNNNNNNNNNNNNNNNNNNNNNNNNNNNNNNNNNNNNNNNNNNNNNNNNNNNNNNNNNNNNNNNNNNNNNNNNNNNNNNNNNNNNNNNNNNNNNNNNNNNNNNNNNNNNNNNNNNNNNNNNNNNNNNNNNNNNNNNNNNNNNNNNNNNNNNNNNNNNNNNNNNNNNNNNNNNNNNNNNNNNNNNNNNNNNNNNNNNNNNNNNNNNNNNNNNNNNNNNNNNNNNNNNNNNNNNNNNNNNNNNNNNNNNNNNNNNNNNNNNNNNNNNNNNNNNNNNNNNNNNNNNNNNNNNNNNNNNNNNNNNNNNNNNNNNNNNNNNNNNNNNNNNNNNNNNNNNNNNNNNNNNNNNNNNNNNNNNNNNNNNNNNNNNNNNNNNNNNNNNNNNNNNNNNNNNNNNNNNNNNNNNNNNNNNNNNNNNNNNNNNNNNNNNNNNNNNNNNNNNNNNNNNNNNNNNNNNNNNNNNNNNNNNNNNNNNNNNNNNNNNNNNNNNNNNNNNNNNNNNNNNNNNNNNNNNNNNNNNNNNNNNNNNNNNNNNNNNNNNNNNNNNNNNNNNNNNNNNNNNNNNNNNNNNNNNNNNNNNNNNNNNNNNNNNNNNNNNNNNNNNNNNNNNNNNNNNNNNNNNNNNNNNNNNNNNNNNNNNNNNNNNNNNNNNNNNNNNNNNNNNNNNNNNNNNNNNNNNNNNNNNNNNNNNNNNNNNNNNNNNNNNNNNNNNNNNNNNNNNNNNNNNNNNNNNNNNNNNNNNNNNNNNNNNNNNNNNNNNNNNNNNNNNNNNNNNNNNNNNNNNNNNNNNNNNNNNNNNNNNNNNNNNNNNNNNNNNNNNNNNNNNNNNNNNNNNNNNNNNNNNNNNNNNNNNNNNNNNNNNNNNNNNNNNNNNNNNNNNNNNNNNNNNNNNNNNNNNNNNNNNNNNNNNNNNNNNNNNNNNNNNNNNNNNNNNNNNNNNNNNNNNNNNNNNNNNNNNNNNNNNNNNNNNNNNNNNNNNNNNNNNNNNNNNNNNNNNNNNNNNNNNNNNNNNNNNNNNNNNNNNNNNNNNNNNNNNNNNNNNNNNNNNNNNNNNNNNNNNNNNNNNNNNNNNNNNNNNNNNNNNNNNNNNNNNNNNNNNNNNN
>Aphyllon_californicum-subsp-jepsonii
NNNNNNNNNNNNNNNNNNNNNNNNNNNNNNNNNNNNNNNNNNNATT--AATAAAAAAGGGCAATCCTGAGCCAAATC-CTTT----TTTAT--C-AAAACAAA-----------GCTTCAGAAAGCGCA---------A---AT--------AAAGGATAGGTGCAGAGACTCAATGGAAGCTATTCTAAAA------------AATG---TA---GTT--GATAGCGTTGGTAGAG-GAAT-----CTTTCC-CTCAGAACTTCAT--A--AAG-----------------T-ATGAA-GGATAAACGTATCT---------------ATTGAATACTATA---------TCAAAT----------------------------GATTAATGATGGCT---CGAACCTTTCTC------TGT-ATTTT------------------------TTAA-TATTA-----AAGGAGGAAGAATTGATG-TGAATTGATTCCAT-ATTGAAGA----------------AAGGATATTTATT-------CATCAAATCATTCACTCCACAGTC-----CGGTAGATC-----TTTT---AAAGATC-TGATTA----------ATCGAAAGAGAATAAAGATAGAGTCCCGTTC----------TACATGTCAATGCCGGCAACAAT----TAAAGTTATAGTAAGAGGAAAATCCGTTGACTTTAAAAA-TCGTGAGGGTTCAAGT-CCCTCTATCCCC---AAAA-AAGCCT------AT-TTAACTCTCCC----------------------AATAGTTA-TCCTGTATCTC------------CCTTTTTTTTTTCGTTATTCG---------------TTAGC-GAGTCA----AAATCCCTTTTATAATTCTTTTTT-----ACAAACGTATTGGGGCGTAAAAACTTA-GTGGGGTGTAAAT-TACTTT---A---TC---TTAGCACATGTGA------TAT-AGAATACACATCCCAATTAAGCAAGAACTTCCTAT-TTGACT-----GATTCACAATTAA-TAACATTACTC-ATA-CTGAAACTAAGA--AAGTCA--TCTTTTTG--AAGATCCAAG-------AAATT---ACAGGACTTGTA---GAAAAA-TTTTGTAATCTCCCCGCTTGTCTCTTTA---------A-TTGACATAGACCCCATTA-----ATCTAATAAA---------------------------------------------------------------TCG--AACCTACCAAAGTAGACTGTGAACACGT--AATCACAT--TGGGATTGTGTTGT-----GCTGAAAAGC--CACA-TCATGGTCTCCTCCC-ACAT-GTGCGCACTTAGRTGTGTGTAT---TGTGGGCTAACGAA-CCCCGGCACAGCATGTGCCAAGGAAAACTCAATGAA-ACCTCYG--CCCTAT--GTCGCCCCGT-TTGCGGTTAGCGATTGTGGGTG----GATGTCTC-TCCAA--TGTCAAAACGACTCTCGGCAACGGATATCTCGGCTCTCGCATCGATGAAGAACGTAGCGAAATGCGATACTTGGTGTGAATTGCAGAATC-------CCGTGAACCATCGAGTCTTTGAACGCAAGTTGCGCCCAAAGCC-ATTTGGCCAAGGGCACGTCTGCCTGGGCGTCACGCATCTCGTCACCCC----TCCTTC--CGTTCCCA-TARGGTGCGTTGTT-GGTG-GGGTGGATATTGGCCTCCTGTGCACGA-TGATGTGCGGTTGGCCCAAATTTGATCCTGCGGTGACTCATGTCACGACAAGTGGTGGTTGA--TTA---CTCAACT-CTCGTGTTGTTGTG-TCGAGTT-GGGTT-GCTNNNNNNNNNNNNNNNNNNNNNNNNNNNNNNNNNNNNNNNNNNNNNNNNNNNNNNNNNNNNNNNNNNNNNNNNNNNNNNNNNNNNNNNNNNNNNNNNNNNNNNNNNNNNNNNNNNNNNNNNNNNNNNNNNNNNNNNNNNNNNNNNNNNNNNNNNNNNNNNNNNNNNNNNNNNNNNNNNNNNNNNNNNNNNNNNNNNNNNNNNNNNNNNNNNNNNNNNNNNNNNNNNNNNNNNNNNNNNNNNNNNNNNNNNNNNNNNNNNNNNNNNNNNNNNNNNNNNNNNNNNNNNNNNNNNNNNNNNNNNNNNNNNNNNNNNNNNNNNNNNNNNNNNNNNNNNNNNNNNNNNNNNNNNNNNNNNNNNNNNNNNNNNNNNNNNNNNNNNNNNNNNNNNNNNNNNNNNNNNNNNNNNNNNNNNNNNNNNNNNNNNNNNNNNNNNNNNNNNNNNNNNNNNNNNNNNNNNNNNNNNNNNNNNNNNNNNNNNNNNNNNNNNNNNNNNNNNNNNNNNNNNNNNNNNNNNNNNNNNNNNNNNNNNNNNNNNNNNNNNNNNNNNNNNNNNNNNNNNNNNNNNNNNNNNNNNNNNNNNNNNNNNNNNNNNNNNNNNNNNNNNNNNNNNNNNNNNNNNNNNNNNNNNNNNNNNNNNNNNNNNNNNNNNNNNNNNNNNNNNNNNNNNNNNNNNNNNNNNNNNNNNNNNNNNNNNNNNNNNNNNNNNNNNNNNNNNNNNNNNNNNNNNNNNNNNNNNNNNNNNNNNNNNNNNNNNNNNNNNNNNNNNNNNNNNNNNNNNNNNNNNNNNNNNNNNNNNNNNNNNNNNNNNNNNNNNNNNNNNNNNNNNNNNNNNNNNNNNNNNNNNNNNNNNNNNNNNNNNNNNNNNNNNNNNNNNNNNNNNNNNNNNNNNNNNNNNNNNNNNNNNNNNNNNNNNNNNNNNNNNNNNNNNNNNNNNNNNNNNNNNNNNNNNNNNNNNNNNNNNNNNNNNNNNNNNNNNNNNNNNNNNNNNNNNNNNNNNNNNNNNNNNNNNNNNNNNNNNNNNNNNNNNNNNNNNNNNNNNNNNNNNNNNNNNNNNNNNNNNNNNNNNNNNNNNNNNNNNNNNNNNNNNNNNNNNNNNNNNNNNNNNNNNNNNNNNNNNNNNNNNNNNNNNNNNNNNNNNNNNNNNNNNNNNNNNNNNNNNNNNNNNNNNNNNNNNNNNNNNNNNNNNNNNNNNNNNNNNNNNNNNNNNNNNNNNNNNNNNNNNNNNNNNNNNNNNNNNNNNNNNNNNNNNNNNNNNNNNNNNNNNNNNNNNNNNNNNNNNNNNNNNNNNNNNNNNNNNNNNNNNNNNNNNNNNNNNNNNNNNNNNNNNNNNNNNNNNNNNNNNNNNNNNNNNNNNNNNNNNNNNNNNNNNNNNNNNNNNNNNNNNNNNNNNNNNNNNNNNNNNNNNNNNNNNNNNNNNNNNNNNNNNNNNNNNNNNNNNNNNNNNNNNNNNNNNNNNNNNNNNNNNNNNNNNNNNNNNNNNNNNNNNNNNNNNNNNNNNNNNNNNNNNNNNNNNNNNNNNNNNNNNNNNNNNNNNNNNNNNNNNNNNNNNNNNNNNNNNNNNNNNNNNNNNNNNNNNNNNNNNNNNNNNNNNNNNNNNNNNNNNNNNNNNNNNNNNNNNNNNNNNNNNNNNNNNNNNNNNNNNNNNNNNNNNNNNNNNNNNNNNNNNNNNNNNNNNNNNNNNNNNNNNNNNNNNNNNNNNNNNNNNNNNNNNNNNNNNNNNNNNNNNNNNNNNNNNNNNNNNNNNNNNNNNNNNNNNNNNNNNNNNNNNNNNNNNNNNNNNNNNNNNNNNNNNNNNNNNNNNNNNNNNNNNNNNNNNNNNNNNNNNNNNNNNNNNNNNNNNNNNNNNNNNNNNNNNNNNNNNNNNNNNNNNNNNNNNNNNNNNNNNNNNNNNNNNNNNNNNNNNNNNNNNNNNNNNNNNNNNNNNNNNNNNNNNNNNNNNNNNNNNNNNNNNNNNNNNNNNNNNNNNNNNNNNNNNNNNNNNNNNNNNNNNNNNNNNNNNNNNNNNNNNNNNNNNNNNNNNNNNNNNNNNNNNNNNNNNNNNNNNNNNNNNNNNNNNNNNNNNNNNNNNNNNNNNNNNNNNNNNNNNNNNNNNNNNNNNNNNNNNNNNNNNNNNNNNNNNNNNNNNNNNNNNNNNNNNNNNNNNNNNNNNNNNNNNNNNNNNNNNNNNNNNNNNNNNNNNNNNNNNNNNNNNNNNNNNNNNNNNNNNNNNNNNNNNNNNNNNNNNNNNNNNNNNNNNNNNNNNNNNNNNNNNNNNNNNNNNNNNNNNNNNNNNNNNNNNNNNNNNNNNNNNNNNNNNNNNNNNNNNNNNNNNNNNNNNNNNNNNNNNNNNNNNNNNNNNNNNNNNNNNNNNNNNNNNNNNNNNNNNNNNNNNNNNNNNNNNNNNNNNNNNNNNNNNNNNNNNNNNNNNNNNNNNNNNNNNNNNNNNNNNNNNNNNNNNNNNNNNNNNNNNNNNNNNNNNNNNNNNNNNNNNNNNNNNNNNNNNNNNNNNNNNNNNNNNNNNNNNNNNNNNNNNNNNNNNNNNNNNNNNNNNNNNNNNNNNNNNNNNNNNNNNNNNNNNNNNNNNNNNNNNNNNNNNNNNNNNNNNNNNNNNNNNNNNNNNNNNNNNNNNNNNNNNNNNNNNNNNNNNNNNNNNNNNNNNNNNNNNNNNNNNNNNNNNNNNNNNNNNNNNNNNNNNNNNNNNNNNNNNNNNNNNNNNNNNNNNNNNNNNNNNNNNNNNNNNNNNNNNNNNNNNNNNNNNNNNNNNNNNNNNNNNNNNNNNNNNNNNNNNNNNNNNNNNNNNNNNNNNNNNNNNNNNNNNNNNNNNNNNNNNNNNNNNNNNNNNNNNNNNNNNNNNNNNNNNNNNNNNNNNNNNNNNNNNNNNNNNNNNNNNNNNNNNNNNNNNNNNNNNNNNNNNNNNNNNNNNNNNNNNNNNNNNNNNNNNNNNNNNNNNNNNNNNNNNNNNNNNNNNNNNNNNNNNNNNNNNNNNNNNNNNNNNNNNNNNNNNNNNNNNNNNNNNNNNNNNNNNNNNNNNNNNNNNNNNNNNNNNNNNNNNNNNNNNNNNNNNNNNNNNNNNNNNNNNNNNNNNNNNNNNNNNNNNNNNNNNNNNNNNNNNNNNNNNNNNNNNNNNNNNNNNNNNNNNNNNNNNNNNNNNNNNNNNNNNNNNNNNNNNNNNNNNNNNNNNNNNNNNNNNNNNNNNNNNNNNNNNNNNNNNNNNNNNNNNNNNNNNNNNNNNNNNNNNNNNNNNNNNNNNNNNNNNNNNNNNNNNNNNNNNNNNNNNNNNNNNNNNNNNNNNNNNNNNNNNNNNNNNNNNNNNNNNNNNNNNNNNNNNNNNNNNNNNNNNNNNNNNNNNNNNNNNNNNNNNNNNNNNNNNNNNNNNNNNNNNNNNNNNNNNNNNNNNNNNNNNNNNNNNNNNNNNNNNNNNNNNNNNNNNNNNNNNNNNNNNNNNNNNNNNNNNNNNNNNNNNNNN
>Aphyllon_chilense
NNNNNNNNNNNNNNAC-TTTCAAATT--CAGAGAAACCCCGGAATT--AATAAAAAAGGGCAATCCTGAGCCAAATC-CTTT----TTTAT--C-AAAACAAA-----------GCTTCAGAAAGCGAA---------A---AT--------AAAGGATAGGTGCAGAGACTCAATGGAAGCTATTCTAAAA-----------------------------------------------AAT---------------------------------------------------------------------------------------------------------------------------------------------------AATGATGGCT---CGAACCTTTCTC------TGTATTTTT-------------------------TAA-TATTA-----AAGGAGGAAGAATTGATG-TGAATTGATTCCAT-ATTGAAGA----------------AAGAATATTTATT-------CATCAAATCATTCACTCCACAGTC-----CGATAGATC-----TTTT---AAAGATC-TGATTA----------ATCGAAAGAGAATAAAGATAGAGTCCCATTC----------TACATGTCAATGCCGGCAACAAT----TAAAGTTATAGTAAGAGGAAAATCCGTTGACTTTAAAAA-TCGTGAGGGTTCAAGT-CCCTCTATCCCC----AAAAAAGCCT------ATATTAACTCTCCC----------------------AATAGTTA-TCCTATATCTC------------CTCTTTTTTTTTCATTATTCG---------------TTAGC-GAGTCA----AAATCCCTTTTATAATTATTTTTT-----ACAAACGTATTGGGGCGTAAAAACTTA-GTGGGGTGTAAAT-TACTTT---A---TC---TTAGCACATGTTA------TAT-AGAATACACATCCCAATTAAGCAAGAACTTCCTAT-TTGACT-----GATTCACAATTAA-T-------------------------------------------------------------------------------------------------------------------------------------------------------------------------------------------------------------------------------------TCGA-AACCTGCCAAAGCAAACTGTGAACACGTC--ATCACAT--TGGGATTGTGGMTG----TGGTGGAAATC--CACA-TCATGGTCTCCTCCC-ACAT-ATGCGCACTTAGGTGTGTGTAT---TGTGGGCTAACGAA-CCCCGGCACAGCATGTGCCAAGGAAAACTCAATGAA-ACCTCTG--CCCCAT--GTCGCCCTGTCTTGCGGTTAGCGA-----TTGGGGTGGATGTCTC-----A--TGTCAAAATGACTCTCGGCAACGGATATCTCGGCTCTCGCATCGATGAAGAACGTAGCGAAATGCGATACTTGGTGTGAATTGCAGAATC-------CCGTGAACCATCGAGTCTTTGAACGCAAGTTGCGCCCGAAGCC-ATTTGGCCAAGGGCACGTCTGCTTGGGCGTCACGCATCTCGTCACCCC----TCCTTC--CGTTCCTA-TAGGGTGCGTTGTT-GGTG-GGGTGGATATTGGCCTCCTGTGCACGA-TGATGTGCGGCTGGCCCAAATTTGATCCTGCAGCGACTCATGTCACGACAAGTGGTGGTTGA--TCA---CTCAACT-CTCGTGCTGTTGTG-TCGGGTT-GGGTT-GCTT-ATAGGGTTATGTTT----AGACCC-AATGGTGTGAGCCT-CT--TATGC-CTTCGAATNNNNNNNNNNNNNNNNNNNNNNNNNNNNNNNNNNNNNNNNNNNNNNNNNNNNNNNNNNNNNNNNNNNNNNNNNNNNNNNNNNNNNNNNNNNNNNNNNNNNNNNNNNNNNNNNNNNNNNNNNNNNNNNNNNNNNNNNNNNNNNNNNNNNNNNNNNNNNNNNNNNNNNNNNNNNNNNNNNNNNNNNNNNNNNNNNNNNNNNNNNNNNNNNNNNNNNNNNNNNNNNNNNNNNNNNNNNNNNNNNNNNNNNNNNNNNNNNNNNNNNNNNNNNNNNNNNNNNNNNNNNNNNNNNNNNNNNNNNNNNNNNNNNNNNNNNNNNNNNNNNNNNNNNNNNNNNNNNNNNNNNNNNNNNNNNNNNNNNNNNNNNNNNNNNNNNNNNNNNNNNNNNNNNNNNNNNNNNNNNNNNNNNNNNNNNNNNNNNNNNNNNNNNNNNNNNNNNNNNNNNNNNNNNNNNNNNNNNNNNNNNNNNNNNNNNNNNNNNNNNNNNNNNNNNNNNNNNNNNNNNNNNNNNNNNNNNNNNNNNNNNNNNNNNNNNNNNNNNNNNNNNNNNNNNNNNNNNNNNNNNNNNNNNNNNNNNNNNNNNNNNNNNNNNNNNNNNNNNNNNNNNNNNNNNNNNNNNNNNNNNNNNNNNNNNNNNNNNNNNNNNNNNNNNNNNNNNNNNNNNNNNNNNNNNNNNNNNNNNNNNNNNNNNNNNNNNNNNNNNNNNNNNNNNNNNNNNNNNNNNNNNNNNNNNNNNNNNNNNNNNNNNNNNNNNNNNNNNNNNNNNNNNNNNNNNNNNNNNNNNNNNNNNNNNNNNNNNNNNNNNNNNNNNNNNNNNNNNNNNNNNNNNNNNNNNNNNNNNNNNNNNNNNNNNNNNNNNNNNNNNNNNNNNNNNNNNNNNNNNNNNNNNNNNNNNNNNNNNNNNNNNNNNNNNNNNNNNNNNNNNNNNNNNNNNNNNNNNNNNNNNNNNNNNNNNNNNNNNNNNNNNNNNNNNNNNNNNNNNNNNNNNNNNNNNNNNNNNNNNNNNNNNNNNNNNNNNNNNNNNNNNNNNNNNNNNNNNNNNNNNNNNNNNNNNNNNNNNNNNNNNNNNNNNNNNNNNNNNNNNNNNNNNNNNNNNNNNNNNNNNNNNNNNNNNNNNNNNNNNNNNNNNNNNNNNNNNNNNNNNNNNNNNNNNNNNNNNNNNNNNNNNNNNNNNNNNNNNNNNNNNNNNNNNNNNNNNNNNNNNNNNNNNNNNNNNNNNNNNNNNNNNNNNNNNNNNNNNNNNNNNNNNNNNNNNNNNNNNNNNNNNNNNNNNNNNNNNNNNNNNNNNNNNNNNNNNNNNNNNNNNNNNNNNNNNNNNNNNNNNNNNNNNNNNNNNNNNNNNNNNNNNNNNNNNNNNNNNNNNNNNNNNNNNNNNNNNNNNNNNNNNNNNNNNNNNNNNNNNNNNNNNNNNNNNNNNNNNNNNNNNNNNNNNNNNNNNNNNNNNNNNNNNNNNNNNNNNNNNNNNNNNNNNNNNNNNNNNNNNNNNNNNNNNNNNNNNNNNNNNNNNNNNNNNNNNNNNNNNNNNNNNNNNNNNNNNNNNNNNNNNNNNNNNNNNNNNNNNNNNNNNNNNNNNNNNNNNNNNNNNNNNNNNNNNNNNNNNNNNNNNNNNNNNNNNNNNNNNNNNNNNNNNNNNNNNNNNNNNNNNNNNNNNNNNNNNNNNNNNNNNNNNNNNNNNNNNNNNNNNNNNNNNNNNNNNNNNNNNNNNNNNNNNNNNNNNNNNNNNNNNNNNNNNNNNNNNNNNNNNNNNNNNNNNNNNNNNNNNNNNNNNNNNNNNNNNNNNNNNNNNNNNNNNNNNNNNNNNNNNNNNNNNNNNNNNNNNNNNNNNNNNNNNNNNNNNNNNNNNNNNNNNNNNNNNNNNNNNNNNNNNNNNNNNNNNNNNNNNNNNNNNNNNNNNNNNNNNNNNNNNNNNNNNNNNNNNNNNNNNNNNNNNNNNNNNNNNNNNNNNNNNNNNNNNNNNNNNNNNNNNNNNNNNNNNNNNNNNNNNNNNNNNNNNNNNNNNNNNNNNNNNNNNNNNNNNNNNNNNNNNNNNNNNNNNNNNNNNNNNNNNNNNNNNNNNNNNNNNNNNNNNNNNNNNNNNNNNNNNNNNNNNNNNNNNNNNNNNNNNNNNNNNNNNNNNNNNNNNNNNNNNNNNNNNNNNNNNNNNNNNNNNNNNNNNNNNNNNNNNNNNNNNNNNNNNNNNNNNNNNNNNNNNNNNNNNNNNNNNNNNNNNNNNNNNNNNNNNNNNNNNNNNNNNNNNNNNNNNNNNNNNNNNNNNNNNNNNNNNNNNNNNNNNNNNNNNNNNNNNNNNNNNNNNNNNNNNNNNNNNNNNNNNNNNNNNNNNNNNNNNNNNNNNNNNNNNNNNNNNNNNNNNNNNNNNNNNNNNNNNNNNNNNNNNNNNNNNNNNNNNNNNNNNNNNNNNNNNNNNNNNNNNNNNNNNNNNNNNNNNNNNNNNNNNNNNNNNNNNNNNNNNNNNNNNNNNNNNNNNNNNNNNNNNNNNNNNNNNNNNNNNNNNNNNNNNNNNNNNNNNNNNNNNNNNNNNNNNNNNNNNNNNNNNNNNNNNNNNNNNNNNNNNNNNNNNNNNNNNNNNNNNNNNNNNNNNNNNNNNNNNNNNNNNNNNNNNNNNNNNNNNNNNNNNNNNNNNNNNNNNNNNNNNNNNNNNNNNNNNNNNNNNNNNNNNNNNNNNNNNNNNNNNNNNNNNNNNNNNNNNNNNNNNNNNNNNNNNNNNNNNNNNNNNNNNNNNNNNNNNNNNNNNNNNNNNNNNNNNNNNNNNNNNNNNNNNNNNNNNNNNNNNNNNNNNNNNNNNNNNNNNNNNNNNNNNNNNNNNNNNNNNNNNNNNNNNNNNNNNNNNNNNNNNNNNNNNNNNNNNNNNNNNNNNNNNNNNNNNNNNNNNNNNNNNNNNNNNNNNNNNNNNNNNNNNNNNNNNNNNNNNNNNNNNNNNNNNNNNNNNNNNNNNNNNNNNNNNNNNNNNNNNNNNNNNNNNNNNNNNNNNNNNNNNNNNNNNNNNNNNNNNNNNNNNNNNNNNNNNNNNNNNNNNNNNNNNNNNNNNNNNNNNNNNNNNNNNNNNNNNNNNNNNNNNNNNNNNNNNNNNNNNNNNNNNNNNNNNNNNNNNNNNNNNNNNNNNNNNNNNNNNNNNNNNNNNNNNNNNNNNNNNNNNNNNNNNNNNNNNNNNNNNNNNNNNNNNNNNNNNNNNNNNNNNNNNNNNNNNNNNNNNNNNNNNNNNNNNNNNNNNNNNNNNNNNNNNNNNNNNNNNNNNNNNNNNNNNNNNNNNNNNNNNNNNNNNNNNNNNNNNNNNNNNNNNNNNNNNNNNNNNNNNNNNNNNNNNNNNNNNNNNNNNNNNNNNNNNNNNNNNNNNNNNNNNNNNNNNNNNNNNNNNNNNNNNNNNNNNNNNNNNNNNNNNNNNNNNNNNNN
>Aphyllon_cooperi-subsp-cooperi
NNNNNNNNNNNNNNAC-TTTCAAATT--CAGAGAAACCCCGGAATT--AATAAAAAAGGGCAATCCTGAGCCAAATCCTTTT----TTTAT--C-AAAACAAA-----------GCTTCAGAAAGCGCA---------A---AT--------AAAGGATAGGTGCAGAGACTCAATGGAAGCTATTCTAACA------------AATG---GA---GTT--GATTGCGTTGGTAGAG-GAAT-----CTTTCC-ATCAGAACTTCAG--A--AAG-----------------T-ATGAA-GGATAAACGTATCT---------------ATTGAATACTATA---------TCAAAT----------------------------AATTAATGATGGCT---CGAGTCTTTCTC------TGT-ATTTT------------------------TTAA-TATTA-----AAGGGGGAAGAATTGATG-TGAATTGATTCCAT-ATTGAAGA----------------AAGAATATTTATT-------CATCAAATCATTCACTCCACAGTC-----CGATAGATC-----TTTT---AAAGATC-TGATTA----------ATCGAAAGAGAATAAAGATAGAGTCCCATTC----------TACATGTCAATGCCGGCAACAAT----TAAAGTTATAGTAAGAGGAAAATCCGTCGACTTTAAAAA-TCGTGAGGGTTCAAGT-CCCTCTATCCCC---AAAA-AAGACT------AT-TTAACTCCCCC----------------------AATAGTTA-TCCTATATCTC-------------CCCCCTTTTTTCGTTATTCG---------------TTAGC-AGGTCA----AAATCCCCTTTATAATTCTTTTTT-----ACAAACGTATTGGGGTGTAAAAACTTA-GTGGGGTGTAAAT-TACTTT---A---TC---TTAGCACATGTGA------TAT-AGAATACACATCCCAATTAAGCAATAACTTCCTAT-TTGACT-----GATTCACAATTAA-T-------------------------------------------------------------------------------------------------------------------------------------------------------------------------------------------------------------------------------------NCG--AGCCTGCCTAAGTAGACTGTGAACACGT--AATCATAT--TGGGATTGTGTMTG----TGGTGGAAATC--CATA-TCATAGTCTCCTCCT-ACAT-ATGCGCACTTAGGTGTGTGTAT---TGTGGGCTAACGAA-CCCCGGCACGGCATGTGCCAAGGAAAACTTAATGAA-ACCTCTG--CCCTAT--GTCGCCCCGT-CTTTGGTTAGCGATTTAGGGTA----GATGTCTC-----A--TGTCAAAATGACTCTCGGCAACGGATATCTCGGCTCTCGCATCGAT-AAGAACGTAGCGAAATGCGATACTTGGTGTGAATTGCAGAATC-------CCGTGAACCATCGAGTCTTTGAATGCAAGTTGCGCCCAAAGCC-TTTTGGCCAAGGGCACGTCTGCTTGGGTGTCACGCATCGCGTCACCCC----TCCTTC--CGTTCCCA-TAGGGTGTGTTGTT-GGTG-GGGTGGATATTGGCCTCCTGTGCACGA-TGATGTGTGGCTGGCCCAAATTTTATCCTGTGGCGACTCATGTCACGACAAGTGGTGGTTGA--TAA---CTCAACT-CTCGTGTTGTTGTG-TTGGCTT-GGGTT-GCTNNNNNNNNNNNNNNNNNNNNNNNNNNNNNNNNNNNNNNNNNNNNNNNNNNNNNNNNNNNNNNNNNNNNNNNNNNNNNNNNNNNNNNNNNNNNNNNNNNNNNNNNNNNNNNNNNNNNNNNNNNNNNNNNNNNNNNNNNNNNNNNNNNNNNNNNNNNNNNNNNNNNNNNNNNNNNNNNNNNNNNNNNNNNNNNNNNNNNNNNNNNNNNNNNNNNNNNNNNNNNNNNNNNNNNNNNNNNNNNNNNNNNNNNNNNNNNNNNNNNNNNNNNNNNNNNNNNNNNNNNNNNNNNNNNNNNNNNNNNNNNNNNNNNNNNNNNNNNNNNNNNNNNNNNNNNNNNNNNNNNNNNNNNNNNNNNNNNNNNNNNNNNNNNNNNNNNNNNNNNNNNNNNNNNNNNNNNNNNNNNNNNNNNNNNNNNNNNNNNNNNNNNNNNNNNNNNNNNNNNNNNNNNNNNNNNNNNNNNNNNNNNNNNNNNNNNNNNNNNNNNNNNNNNNNNNNNNNNNNNNNNNNNNNNNNNNNNNNNNNNNNNNNNNNNNNNNNNNNNNNNNNNNNNNNNNNNNNNNNNNNNNNNNNNNNNNNNNNNNNNNNNNNNNNNNNNNNNNNNNNNNNNNNNNNNNNNNNNNNNNNNNNNNNNNNNNNNNNNNNNNNNNNNNNNNNNNNNNNNNNNNNNNNNNNNNNNNNNNNNNNNNNNNNNNNNNNNNNNNNNNNNNNNNNNNNNNNNNNNNNNNNNNNNNNNNNNNNNNNNNNNNNNNNNNNNNNNNNNNNNNNNNNNNNNNNNNNNNNNNNNNNNNNNNNNNNNNNNNNNNNNNNNNNNNNNNNNNNNNNNNNNNNNNNNNNNNNNNNNNNNNNNNNNNNNNNNNNNNNNNNNNNNNNNNNNNNNNNNNNNNNNNNNNNNNNNNNNNNNNNNNNNNNNNNNNNNNNNNNNNNNNNNNNNNNNNNNNNNNNNNNNNNNNNNNNNNNNNNNNNNNNNNNNNNNNNNNNNNNNNNNNNNNNNNNNNNNNNNNNNNNNNNNNNNNNNNNNNNNNNNNNNNNNNNNNNNNNNNNNNNNNNNNNNNNNNNNNNNNNNNNNNNNNNNNNNNNNNNNNNNNNNNNNNNNNNNNNNNNNNNNNNNNNNNNNNNNNNNNNNNNNNNNNNNNNNNNNNNNNNNNNNNNNNNNNNNNNNNNNNNNNNNNNNNNNNNNNNNNNNNNNNNNNNNNNNNNNNNNNNNNNNNNNNNNNNNNNNNNNNNNNNNNNNNNNNNNNNNNNNNNNNNNNNNNNNNNNNNNNNNNNNNNNNNNNNNNNNNNNNNNNNNNNNNNNNNNNNNNNNNNNNNNNNNNNNNNNNNNNNNNNNNNNNNNNNNNNNNNNNNNNNNNNNNNNNNNNNNNNNNNNNNNNNNNNNNNNNNNNNNNNNNNNNNNNNNNNNNNNNNNNNNNNNNNNNNNNNNNNNNNNNNNNNNNNNNNNNNNNNNNNNNNNNNNNNNNNNNNNNNNNNNNNNNNNNNNNNNNNNNNNNNNNNNNNNNNNNNNNNNNNNNNNNNNNNNNNNNNNNNNNNNNNNNNNNNNNNNNNNNNNNNNNNNNNNNNNNNNNNNNNNNNNNNNNNNNNNNNNNNNNNNNNNNNNNNNNNNNNNNNNNNNNNNNNNNNNNNNNNNNNNNNNNNNNNNNNNNNNNNNNNNNNNNNNNNNNNNNNNNNNNNNNNNNNNNNNNNNNNNNNNNNNNNNNNNNNNNNNNNNNNNNNNNNNNNNNNNNNNNNNNNNNNNNNNNNNNNNNNNNNNNNNNNNNNNNNNNNNNNNNNNNNNNNNNNNNNNNNNNNNNNNNNNNNNNNNNNNNNNNNNNNNNNNNNNNNNNNNNNNNNNNNNNNNNNNNNNNNNNNNNNNNNNNNNNNNNNNNNNNNNNNNNNNNNNNNNNNNNNNNNNNNNNNNNNNNNNNNNNNNNNNNNNNNNNNNNNNNNNNNNNNNNNNNNNNNNNNNNNNNNNNNNNNNNNNNNNNNNNNNNNNNNNNNNNNNNNNNNNNNNNNNNNNNNNNNNNNNNNNNNNNNNNNNNNNNNNNNNNNNNNNNNNNNNNNNNNNNNNNNNNNNNNNNNNNNNNNNNNNNNNNNNNNNNNNNNNNNNNNNNNNNNNNNNNNNNNNNNNNNNNNNNNNNNNNNNNNNNNNNNNNNNNNNNNNNNNNNNNNNNNNNNNNNNNNNNNNNNNNNNNNNNNNNNNNNNNNNNNNNNNNNNNNNNNNNNNNNNNNNNNNNNNNNNNNNNNNNNNNNNNNNNNNNNNNNNNNNNNNNNNNNNNNNNNNNNNNNNNNNNNNNNNNNNNNNNNNNNNNNNNNNNNNNNNNNNNNNNNNNNNNNNNNNNNNNNNNNNNNNNNNNNNNNNNNNNNNNNNNNNNNNNNNNNNNNNNNNNNNNNNNNNNNNNNNNNNNNNNNNNNNNNNNNNNNNNNNNNNNNNNNNNNNNNNNNNNNNNNNNNNNNNNNNNNNNNNNNNNNNNNNNNNNNNNNNNNNNNNNNNNNNNNNNNNNNNNNNNNNNNNNNNNNNNNNNNNNNNNNNNNNNNNNNNNNNNNNNNNNNNNNNNNNNNNNNNNNNNNNNNNNNNNNNNNNNNNNNNNNNNNNNNNNNNNNNNNNNNNNNNNNNNNNNNNNNNNNNNNNNNNNNNNNNNNNNNNNNNNNNNNNNNNNNNNNNNNNNNNNNNNNNNNNNNNNNNNNNNNNNNNNNNNNNNNNNNNNNNNNNNNNNNNNNNNNNNNNNNNNNNNNNNNNNNNNNNNNNNNNNNNNNNNNNNNNNNNNNNNNNNNNNNNNNNNNNNNNNNNNNNNNNNNNNNNNNNNNNNNNNNNNNNNNNNNNNNNNNNNNNNNNNNNNNNNNNNNNNNNNNNNNNNNNNNNNNNNNNNNNNNNNNNNNNNNNNNNNNNNNNNNNNNNNNNNNNNNNNNNNNNNNNNNNNNNNNNNNNNNNNNNNNNNNNNNNNNNNNNNNNNNNNNNNNNNNNNNNNNNNNNNNNNNNNNNNNNNNNNNNNNNNNNNNNNNNNNNNNNNNNNNNNNNNNNNNNNNNNNNNNNNNNNNNNNNNNNNNNNNNNNNNNNNNNNNNNNNNNNNNNNNNNNNNNNNNNNNNNNNNNNNNNNNNNNNNNNNNNNNNNNNNNNNNNNNNNNNNNNNNNNNNNNNNNNNNNNNNNNNNNNNNNNNNNNNNNNNNNNNNNNNNNNNNNNNNNNNNNNNNNNNNNNNNNNNNNNNNNNNNNNNNNNNNNNNNNNNNNNNNNNNNNNNNNNNNNNNNNNNNNNNNNNNNNNNNNNNNNNNNNNNNNNNNNNNNNNNNNNNNNNNNNNNNNNNNNNNNNNNNNNNNNNNNNNNNNNNNNNNNNNNNNNNNNNNNNNNNNNNNNNNNNNNNNNNNNNNNNNNNNNNNNNNNNNNNNNNNNNNNNNNNNNNNNNNNNNNNNNNNNNNNNNNNNNNNNNNNNNNNNNNNNNNNNNNNNNNNNNNNNNNNNNNNNNNNNNNNNNNNN
>Aphyllon_corymbosum
NNNNNNNNNNNNNNNNNNNNNNNNNNNNNNGAGAAACCCCGGAATT--AATAAAAAAGGGCAATCCTGAGCCAAATC-CTTT----TTTAT--C-AAAACAAA-----------GCTTCAGAAAGCGCA---------A---AT--------AAAGGAGAGGTGCAGAGACT-AATGGAAGCTATTCTAAAA------------AATG---TA---GTT--GATAGCGTTGGTAGAG-GAAT-----CTTTCC-CTCAGAACTTCAG--A--AAG-----------------T-ATGAA-GGATAAACGTATCT---------------ATTGAATACTATA---------TCAAAT----------------------------GATTAATGATGGCT---CGAACCTTTCTC------TGT-ATTTT------------------------TTAA-TATTA-----AAGGAGGAAGAATTGATG-TGAATTGATTCCAT-ATTGAAGA----------------AAGAATATTTATT-------CATCAAATCATTCACTCCACAGTC-----CGATAGATC-----TTTT---AAAGATC-TGATTA----------ATCGAAAGAGAATAAAGATAGAGTCCCATTC----------TACATGTCAATGCCGGCAACAAT----TAAAGTTATAGTAAGAGGAAAATCCGTCGACTTTAAAAA-TCGTGAGGGTTCAAGT-CCCTCTATCCCC---AAAA-AAGCCT------AT-TTAACTCTCCC----------------------AATAGTTA-TCCTATATCTC-----------CCCTTTTTTTTTTCGTTATTCG---------------TTAGC-GAGTCA----AAATCCCTTTTATAATTCTTTTTT-----ACAAACGTATTGGGGCGTAAAAACTTA-GTGGGGTGTAAAT-TACTTT---A---TC---TTAGCACATGTGA------TAT-AGAATACACATCCCAATTAAGCAAGAACTTCCTAT-TTGACT-----GATTCACAATTAA-TAACATTACTC-ATA-CTGAAACTAAGA--AAGTCA--TCTTTTTG--ACGATCCAAG-------AAATT---ACAGGACTTGTA---GAAAAA-TTTTGTAATCTCCCCGCTTGTCTCTTTA---------A-GTCAC-------------------------------------------------------------------------------------------TCG--AACCTGCCAAAGTAGACTGTGAACACGT--AATCACAA--TGGGATTGTGTMTG----TGCTGAAAAGC--CACA-TCATGGTCTCCTCCC-ACAT-GTGCGCACTTAGGTGTGTGTAT---TGTGGGCTAACGAA-CCCCGGCACAGCATGTGCCAAGGAAAACTCAATGAA-ACCTCTG--CCCCAT--GTCGCCCCGT-TTGCGGTTAGCGA----TTGGGGGTGGATGTCTC-----A--TGTCAAAACGACTCTCGGCAACGGATATCTCGGCTCTCGCATCGATGAAGAACGTAGCGAAATGCGATACTTGGTGTGAATTGCAGAATC-------CCGTGAACCATCGAGTCTTTGAACGCAAGTTGCGCCCAAAGCC-ATTCGGCCAAGGGCACGTCTGCCTGGGCGTCACGCATCTCGACACCCC----TCCTTC--CGTTCCCA-TAGGGTGCGTTGTT-GGTG-GGGTGGATATTGGCCTCCTGTGCACGA-TGATGTGCGGCTGGCCCAAATTTGATCCTGCGGCGACTCATGTCACGACAAGTGGTGGTTGA--TTA---CTCAACT-CTCGTGTTGTTGTG-TCGGGTT-GGGTT-GCT---------------------------------------------------------------------TCAGGGAAGCCTTTTTACGCTATAATCCACCGGGTAACGGGTAGTTTGATAATTGACTTCGAGCCCGTGAATCCCCATGAGGTCCCTATGACCGCCGCCGGTGCTTTACAGTCTTATAAGCTGGCGGCTAAAGCTATTACGCGTTTGCAGGCTTTGCCTAGCGGGAGCGTGAAAAGGCTTTGCGATACTATGGTGCAAGAAGTTTTTGAACTCACGGGCTACGATCGGGTGATGGTTTATAAATTTCACGACGACGATCATGGGGAGGTTTTCTCCGAGATCACGAAACCGTTCCTCGAGCCATACGTGGGCCTGCATTATCCGGCTACAGATATTCCGCAGGCGGCCCGTTTTTTGTTCATGAAGAATAAGGTTAGGATGATATGCGATTGTCTGGCGAATCATGTGACAGTGGTTCAAGATGATAATCTTCCGTTCGATCTCACATTGTGCGGGTCGACACTCCGGGCCCCTCACAGTTGCCATTTGCAGTACATGGAAAATATAAACTCGATCGCGTCTCTGGTGATGTCGGTCGTGGTGAACGAGGGTGATGAA---GACGGGCCCGATTCTTCTTCCGGCCCAAACAAGAGAGAAAGGCTTTGGGGTTTAGTAGTTTGCCACAACACGTCTCCGAGATTCGTCCCATTTCCTTTACGATATGCGTGCGAGTTTCTGGCGCAAGTGTTCGCCGTCCACGTGACCAAGGAGTTGGAATGGGAAAATCAATTGCTCGAGAAGAACATTCTCCGTACTCAGACCCTACTGTGCGATCTTCTGCTTCGCAACACGCCGTTGGGTATCGTGTCCGGGAGCCCGAATGTGATGGATCTCGTGAAATGCGACGGCGCTGTTTTATTACATAAGAACACGAAATATCGGCTTGGACTGACCCCAACAGATTTCCAAATCCATGACATAGTTTCGTGGCTAGATGAGTACCGCCGGGATTCCACGGGGTTGAGTACGGATAGTTTGTATGACGCGGGGTTTCCGGGGGCACTCGCTTTAGGGAACGCCGTGTGTGGGATGACGGCGGCTAGAGTAACTGACAAGGACTGGCTCTTCTGGTTCAGGTCCCACACTGCGGGCGAGGTGCGTTGGAGTGGGGCCAAACATGAGCCGGGGGAAAAGGATGATGGTCGGAAAATGCACCCGAGGTCGTCTTTTAAGGCGTTCTTGGAAGTCGTGAAGACGAGGAGTCTGCCTTGGAGGGACTATGAGATGGATGCCATCCATTCCTTGCAGCTTATTTTGAGAAATGCGTCTAGGGAGAATGACGAGAAGGATTCGGAAGGGAGGGAGATTCAAGCGAGGCTTAATGAGCTGCAGATCGACGGTGTGAAGGAGATTGAGGCGGTGACGTCCGAGATGGTCCGTTTGATTGAGACGGCGTCCGTGCCGATCTTTGCCGTCGATTTGGATGGACTCGTGAATGGATGGAATACGAAGATTGCGGATTTGACGGGTCTTGGTGTTGATGAAGCGATTGGTAGGCATTTTCTGGCACTCGTTGAGGATTCTTCGGCTGATACAGTGAGTAAGATGTTGGAATTGGCGCTGCAAGGGAAAGAAGAACAAAATGTACAATTTGAGATAAAAACCCACGGGCAGAGGAGCGAATCCGGTCCGATTACCTTAATCGTGAACGCCTGCGCTAGCAGGGATGTGCAGGAAAACGTGGTAGGAGTATGTTTCATCGCACACGATATAACAACCCAGAAGAGCATGATGGACAAGTTCACGAGAATAGAAGGAGATTACCGGTCCATCATCCAAAACCCGAACCCGTTAATCCCACCTATTTTCGGAACCGACGAGTTT---------ATTCTGCACAGGATAGATGTAGGGGTAGTGATTGATTTAGAGCCTGCTAGGAATGAGGACCCTGCCCTTTCAATGGCTGGTGCCGTGCAGTCTCAGAAGCTTGCTGTGAGGGCAATTTCGCAATTGCAGTCACTCCCAGGTGGCGACATTAAGCTTTTGTGCGATGCAGTTGTGGAGAGAGTGAGAGAATTGACGGGTTATGATCGTGTTATGGTTTATAAATTTCATGATGACGAGCATGGTGAGGTTGTGGCAGAGAGTAAAAGACCCAATTTGGAGCCGTACATTGGTTTTCATTACCCTTCGACCGATATTCCACAGGCTTCGAGATTCTTGTTCAAACAAAATCGGGTTAGGATGATTGTGGACTGTCATGCTACCCCCATTAGGGTAATTCAAGACGAATCATTAATGCAGCCTTTGTGTTTGGTGGGCTCAACTCTTAGGGCTCCTCACGGTTGCCATGCTCAGTACATGGCAAACATGGGGTCCATCGCTTCTTTAACACTAGCCGTTATCATTAACGGAAATGAAGAAGGCGGTGTTGTTGGAGGAAGAAATTCAATGAGACTATGGGGTTTAGTAGTCGGCCATCACACTTCTGTTAGATGCGTCCCTTTCCCCCTTCGCTATGCTTGTGAATTCCTGATGCAAGCTTTCGGGCTTCAACTGAATATGGAATTACAGATGGCATCACAGTTATCCGAGAAACGCGTTTTGAAGACACAAACCCTATTGTGCGATATGCTTCTTCGAGATTCACCTACTGGTATAGTTACCCAGAGCCCCAGCATTATGGACCTCGTGAAGTGTGATGGGGCTGCACTGTACCACCAAGGGAGATATTATCCTCTAGGTGTCACCCCCACCGAAGCACAGATAAAGGATATTGTTCAGTGGCTGTTAACGTTTGATGAGGACTCGACTGGTTTAAGCACCGATAGCTTAGCTGATGCAGGTTACCCTAAGGCGGCCACTCTAGGTGACGCCGTGCGTGGGATGGCTGTTGCTTATATAACTTCAAGAGATTTTTTGTTCTGGTTTAGATCCCACACCGCAAAAGAGATCAAATGGGGTGGTACAAAACACCATCCGCAGAATAAAGATGACGGCTTTAAAATGCACCCTCGTTCTTCATTCAAGGATTTTCTAGAAGTCGTCAAGAGCCGGAGTTTGCCGTGGGAGAACGCGGAGCTGGATGCGATTCATTCTTTGCAGATTATTTTAAGAGATTCATTTAAAGATGGTGGTGGGGACGATTCTAAGGCAGTTGTGGAGGTCGGGGTAAGGGACATGGAGTTGCATAAGATGGATGAACTCAGCTCTGTAGCTAGAGAGATGATTAGGTTGATAGAGACAGCGACTGCTCCTATATTCGGTGTCGGTGTTGATGGACTTATAAATGGGTGGAATGCGAAAGTTGCTGAGTTGACTGGACTTTCTATTGAGGAAGCAATGGGGAAGTCGTTGGTTCGTGATGTTGTTCATAAAGAATCGGAGGAAATTGCTCGAAAGCTTATGTTTCATGCTCTGNNNNNN
>Aphyllon_dugesii
NNNNNNNNNNNNNNNNNNNNNNNNNNNNNNNNNNNNNNNCGGAATT--AATAAAAAAGGGCAATCCTGAGCCAAATCCTTTT----TTTAT--C-AAAACAAA-----------GCTTCAGAAAGCGCA---------A---AT--------AAAGGATAGGTGCAGAGACACAATGGAAGCTATTCTAACA------------AATG---GA---GTT--GATTGCGTTGGTAGAG-GAAT-----CTTTCC-ATCAGAACTTCAG--A--AAG-----------------T-ATGAA-GGATAAACGTATCT---------------ATTGAATACTATA---------TCAAAT----------------------------AATTAATGATGGCT---CGAGCCTTTCTC------TGT-ATTTT------------------------TTAA-TATTA-----AAGGGGGAATAATTGATG-TGAATTGATTCCAT-ATTGAAGA----------------AAGAATATTTATT-------CATCAAATCATTCACTCCACAGTC-----CGATAGATC-----TTTT---AAAGATC-TGATTA----------ATCGAAAGAGAATAAAGATAGAGTCCCATTC----------TACATGTCAATGCCGGCAACAAT----TAAAGTTATAGTAAGAGGAAAATCCGTCGACTTTAAAAT-TCGTGAGGGTTCAAGT-CCCTCTATCCCC---AAAA-AAAACT------AT-TTAACTCCCCA----------------------AATAGTTA-TCCTATATCTC-------------CCCCCTTTTTTCGTTATTCG---------------TTAGC-AGGTCA----AAATCCCCTTTATAATTCTTTTTT-----ACAAACGTATTGGGGTGTAAAAACTTA-GTGGGGTGTAAAT-TACTTT---A---TC---TTAGCACATGTGA------TAT-AGAATACACATCCCAATTAAGCAAGAACTTCCTAT-TTGACT-----GATTC-----------------------------------------------------------------------------------------------------------------------------------------------------------------------------------------------------------------------------------------------TCG--AACCTGC-TAAGTAGACTGTGAACACGT--AATCATAT--TGGGATTGTGTMTG----TGGTGGAAATC--CATA-TCATGGTCTCCTCCT-ACAT-ATGCGCACTTAGGTGTGTGTAT---TGTGGGCTAACGAA-CCCCGGCACGGCATGTGCCAAGGAAAACTTAATGAA-ACCTCTG--CCCTAT--GTCGCCCCGT-CTTTGGTTAGCGATTTAGGGTA----GATGTCTC-----A--TGTCAAAACGACTCTCGGCAACGGATATCTCGGCTCTCGCATCGATGAAGAACGTAGCGAAATGCGATACTTGGTGTGAATTGCAGAATC-------CCGTGAACCATCGAGTCTTTGAACGCAAGTTGCGCCCAAAGCC-TTTTGGCCAAGGGCACGTCTGCTTGGGTGTCACGCATCTCGTCACCCC----TCCTTC--CGTTCCCA-TAGGGTGTGTTGTT-GGTG-GGGTGGATATTGGCCTCCTGTGCACGA-TGATGTGTGGCTGGCCCAAATTTTATCCTGTGGCGACTCATGTCACGACAAGTGGTGGTTGA--TAA---TTCAACT-CTCGTGTTGTTGTG-TTGGCTT-GGGTT-GCTNNNNNNNNNNNNNNNNNNNNNNNNNNNNNNNNNNNNNNNNNNNNNNNNNNNNNNNNNNNNNNNNNNNNNNNNNNNNNNNNNNNNNNNNNNNNNNNNNNNNNNNNNNNNNNNNNNNNNNNNNNNNNNNNNNNNNNNNNNNNNNNNNNNNNNNNNNNNNNNNNNNNNNNNNNNNNNNNNNNNNNNNNNNNNNNNNNNNNNNNNNNNNNNNNNNNNNNNNNNNNNNNNNNNNNNNNNNNNNNNNNNNNNNNNNNNNNNNNNNNNNNNNNNNNNNNNNNNNNNNNNNNNNNNNNNNNNNNNNNNNNNNNNNNNNNNNNNNNNNNNNNNNNNNNNNNNNNNNNNNNNNNNNNNNNNNNNNNNNNNNNNNNNNNNNNNNNNNNNNNNNNNNNNNNNNNNNNNNNNNNNNNNNNNNNNNNNNNNNNNNNNNNNNNNNNNNNNNNNNNNNNNNNNNNNNNNNNNNNNNNNNNNNNNNNNNNNNNNNNNNNNNNNNNNNNNNNNNNNNNNNNNNNNNNNNNNNNNNNNNNNNNNNNNNNNNNNNNNNNNNNNNNNNNNNNNNNNNNNNNNNNNNNNNNNNNNNNNNNNNNNNNNNNNNNNNNNNNNNNNNNNNNNNNNNNNNNNNNNNNNNNNNNNNNNNNNNNNNNNNNNNNNNNNNNNNNNNNNNNNNNNNNNNNNNNNNNNNNNNNNNNNNNNNNNNNNNNNNNNNNNNNNNNNNNNNNNNNNNNNNNNNNNNNNNNNNNNNNNNNNNNNNNNNNNNNNNNNNNNNNNNNNNNNNNNNNNNNNNNNNNNNNNNNNNNNNNNNNNNNNNNNNNNNNNNNNNNNNNNNNNNNNNNNNNNNNNNNNNNNNNNNNNNNNNNNNNNNNNNNNNNNNNNNNNNNNNNNNNNNNNNNNNNNNNNNNNNNNNNNNNNNNNNNNNNNNNNNNNNNNNNNNNNNNNNNNNNNNNNNNNNNNNNNNNNNNNNNNNNNNNNNNNNNNNNNNNNNNNNNNNNNNNNNNNNNNNNNNNNNNNNNNNNNNNNNNNNNNNNNNNNNNNNNNNNNNNNNNNNNNNNNNNNNNNNNNNNNNNNNNNNNNNNNNNNNNNNNNNNNNNNNNNNNNNNNNNNNNNNNNNNNNNNNNNNNNNNNNNNNNNNNNNNNNNNNNNNNNNNNNNNNNNNNNNNNNNNNNNNNNNNNNNNNNNNNNNNNNNNNNNNNNNNNNNNNNNNNNNNNNNNNNNNNNNNNNNNNNNNNNNNNNNNNNNNNNNNNNNNNNNNNNNNNNNNNNNNNNNNNNNNNNNNNNNNNNNNNNNNNNNNNNNNNNNNNNNNNNNNNNNNNNNNNNNNNNNNNNNNNNNNNNNNNNNNNNNNNNNNNNNNNNNNNNNNNNNNNNNNNNNNNNNNNNNNNNNNNNNNNNNNNNNNNNNNNNNNNNNNNNNNNNNNNNNNNNNNNNNNNNNNNNNNNNNNNNNNNNNNNNNNNNNNNNNNNNNNNNNNNNNNNNNNNNNNNNNNNNNNNNNNNNNNNNNNNNNNNNNNNNNNNNNNNNNNNNNNNNNNNNNNNNNNNNNNNNNNNNNNNNNNNNNNNNNNNNNNNNNNNNNNNNNNNNNNNNNNNNNNNNNNNNNNNNNNNNNNNNNNNNNNNNNNNNNNNNNNNNNNNNNNNNNNNNNNNNNNNNNNNNNNNNNNNNNNNNNNNNNNNNNNNNNNNNNNNNNNNNNNNNNNNNNNNNNNNNNNNNNNNNNNNNNNNNNNNNNNNNNNNNNNNNNNNNNNNNNNNNNNNNNNNNNNNNNNNNNNNNNNNNNNNNNNNNNNNNNNNNNNNNNNNNNNNNNNNNNNNNNNNNNNNNNNNNNNNNNNNNNNNNNNNNNNNNNNNNNNNNNNNNNNNNNNNNNNNNNNNNNNNNNNNNNNNNNNNNNNNNNNNNNNNNNNNNNNNNNNNNNNNNNNNNNNNNNNNNNNNNNNNNNNNNNNNNNNNNNNNNNNNNNNNNNNNNNNNNNNNNNNNNNNNNNNNNNNNNNNNNNNNNNNNNNNNNNNNNNNNNNNNNNNNNNNNNNNNNNNNNNNNNNNNNNNNNNNNNNNNNNNNNNNNNNNNNNNNNNNNNNNNNNNNNNNNNNNNNNNNNNNNNNNNNNNNNNNNNNNNNNNNNNNNNNNNNNNNNNNNNNNNNNNNNNNNNNNNNNNNNNNNNNNNNNNNNNNNNNNNNNNNNNNNNNNNNNNNNNNNNNNNNNNNNNNNNNNNNNNNNNNNNNNNNNNNNNNNNNNNNNNNNNNNNNNNNNNNNNNNNNNNNNNNNNNNNNNNNNNNNNNNNNNNNNNNNNNNNNNNNNNNNNNNNNNNNNNNNNNNNNNNNNNNNNNNNNNNNNNNNNNNNNNNNNNNNNNNNNNNNNNNNNNNNNNNNNNNNNNNNNNNNNNNNNNNNNNNNNNNNNNNNNNNNNNNNNNNNNNNNNNNNNNNNNNNNNNNNNNNNNNNNNNNNNNNNNNNNNNNNNNNNNNNNNNNNNNNNNNNNNNNNNNNNNNNNNNNNNNNNNNNNNNNNNNNNNNNNNNNNNNNNNNNNNNNNNNNNNNNNNNNNNNNNNNNNNNNNNNNNNNNNNNNNNNNNNNNNNNNNNNNNNNNNNNNNNNNNNNNNNNNNNNNNNNNNNNNNNNNNNNNNNNNNNNNNNNNNNNNNNNNNNNNNNNNNNNNNNNNNNNNNNNNNNNNNNNNNNNNNNNNNNNNNNNNNNNNNNNNNNNNNNNNNNNNNNNNNNNNNNNNNNNNNNNNNNNNNNNNNNNNNNNNNNNNNNNNNNNNNNNNNNNNNNNNNNNNNNNNNNNNNNNNNNNNNNNNNNNNNNNNNNNNNNNNNNNNNNNNNNNNNNNNNNNNNNNNNNNNNNNNNNNNNNNNNNNNNNNNNNNNNNNNNNNNNNNNNNNNNNNNNNNNNNNNNNNNNNNNNNNNNNNNNNNNNNNNNNNNNNNNNNNNNNNNNNNNNNNNNNNNNNNNNNNNNNNNNNNNNNNNNNNNNNNNNNNNNNNNNNNNNNNNNNNNNNNNNNNNNNNNNNNNNNNNNNNNNNNNNNNNNNNNNNNNNNNNNNNNNNNNNNNNNNNNNNNNNNNNNNNNNNNNNNNNNNNNNNNNNNNNNNNNNNNNNNNNNNNNNNNNNNNNNNNNNNNNNNNNNNNNNNNNNNNNNNNNNNNNNNNNNNNNNNNNNNNNNNNNNNNNNNNNNNNNNNNNNNNNNNNNNNNNNNNNNNNNNNNNNNNNNNNNNNNNNNNNNNNNNNNNNNNNNNNNNNNNNNNNNNNNNNNNNNNNNNNNNNNNNNNNNNNNNNNNNNNNNNNNNNNNNNNNNNNNNNNNNNNNNNNNNNNNNNNNNNNNNNNNNNNNNNNNNNNNNNNNNNNNNNNNNNNNNNNNNNNNNNNNNNNNNNNNNNNNNNNNNNNNNNNNNNNNNNNNNNNNNNNNNNNNNNNNNNNNNNNNNNNNNNNNNNNNNNNNNNNNNNNNNNNNNNNNNNNNNNNNNNNNNNNNNNNN
>Aphyllon_epigalium-subsp-epigalium
NNNNNNNNNNNNNNNNNNNNNNNNNNNNNNNNNNNNNNNNNNNNNNNNNNNNNNNNNNNNNNNNNNNNNNNNNNNNNNNNNNNNNNNNNNNNNTAAAAACAAA------------ACTTAAAAAATAAA-------------------------AGGATAGGTGCAGAGACTCAATGGAAGTTATTCTAACA------------AATG---GA---GTT--GATTGCGCTGGTATAG-GAAT-----ATTTAT-AGTGGAACTTCAT--A--AAA-----------------A-ATTAA-AGATAAACATATCT---------------ATTGAATACTAGA---------TAAAAT----------------------------AATTAATGATGTCT---ATAACCTTTCTC------TTT-ATTTT------------------------TAAA-TATTA-----AAAATAGAATAATTGATG-CAAATTTATTACAT-ATTGAAGA----------------AAGAATATTGATT-------CATCAAATCATTAACTCCATAGTCCGATCCGATAGATC-----TTTA---AAAGACC-TAATTA----------ATCAAAGGAGAATAAAGATAGAGTCCCATTC----------TACATGTCAATACCGGCAAAAAT----TAAAGTTATAGTAAGAGGAAAATCCGTCGACTTTAAAAA-TCATGAGGGTTCAAGT-CCCTCTATCCCC---AAAA-AAGCCT------AT-TAGATTCTCCC----------------------AATACTTA-ACCTATAATCC-----------------CCTTTTCCATTATTCA--------------ATTATT----------------TATGGTCAAAATCTATTTTAAAATTAAAAGGTATTGGGGCATAAAAACTTA-ATGGGGTGAAATT-TACTTT---ATATTAATATTAGCACATGTGA------TAT-AGAATACACATCAAAAGGAATTAAGGACTTACTAT-TTGACT-----TATTCACAATTAA-T-------------------------------------------------------------------------------------------------------------------------------------------------------------------------------------------------------------------------------------TCG--AACCTTGCAAAATAGACTGCGAACATGTTTTAGTACAT--TGGGAACTTGGMTG---TATGGGAAACCT--AACA-TCTTGTTCCCCTCCC-ACGT-GCGCACACCTTGGTGTGTGCCT---TGTGGGCTAACGAA-CCCCGGCACAACATGTGCCAAGGAATACTCACAGAA-GCGTCTG--CCCTCT--TTCACCCCGT-TCGCGGTTAGTGATTGATGGTG----CATGTCTC-----A--TGTCAATACGACTCTCGGCAACGGATATCTCGGCTCTCATATCGATGAAGAACGTAGCGAAATGCGATACTTGGTGTGAATTGCAGAATC-------CCGTGAACCATCGAGTTTTTGAACGCAAGTTGCGCCCAAAGCC-TTTTGGCTAAGGGCACGTCTGCCTGGGTGTCACGCATCACATTGCCCT----CCCATC--CGTTCCTGTTGGGGCGTTTTATT-GGCGTGGGTGGATAATGGCCTCCCGTGCACGA-CAATGTGTGGTTGGCCCAAATTTGATCCT-TGGTGACTCACGTCATGACAAAAGGTGGTTGA--TCT---TTCAGCT-CTCGTTCTGTTGTG-GCGAATT-GTGTT-GCTNNNNNNNNNNNNNNNNNNNNNNNNNNNNNNNNNNNNNNNNNNNNNNNNNNNNNNNNNNNNNNNNNNNNNNNNNNNNNNNNNNNNNNNNNNNNNNNNNNNNNNNNNNNNNNNNNNNNNNNNNNNNNNNNNNNNNNNNNNNNNNNNNNNNNNNNNNNNNNNNNNNNNNNNNNNNNNNNNNNNNNNNNNNNNNNNNNNNNNNNNNNNNNNNNNNNNNNNNNNNNNNNNNNNNNNNNNNNNNNNNNNNNNNNNNNNNNNNNNNNNNNNNNNNNNNNNNNNNNNNNNNNNNNNNNNNNNNNNNNNNNNNNNNNNNNNNNNNNNNNNNNNNNNNNNNNNNNNNNNNNNNNNNNNNNNNNNNNNNNNNNNNNNNNNNNNNNNNNNNNNNNNNNNNNNNNNNNNNNNNNNNNNNNNNNNNNNNNNNNNNNNNNNNNNNNNNNNNNNNNNNNNNNNNNNNNNNNNNNNNNNNNNNNNNNNNNNNNNNNNNNNNNNNNNNNNNNNNNNNNNNNNNNNNNNNNNNNNNNNNNNNNNNNNNNNNNNNNNNNNNNNNNNNNNNNNNNNNNNNNNNNNNNNNNNNNNNNNNNNNNNNNNNNNNNNNNNNNNNNNNNNNNNNNNNNNNNNNNNNNNNNNNNNNNNNNNNNNNNNNNNNNNNNNNNNNNNNNNNNNNNNNNNNNNNNNNNNNNNNNNNNNNNNNNNNNNNNNNNNNNNNNNNNNNNNNNNNNNNNNNNNNNNNNNNNNNNNNNNNNNNNNNNNNNNNNNNNNNNNNNNNNNNNNNNNNNNNNNNNNNNNNNNNNNNNNNNNNNNNNNNNNNNNNNNNNNNNNNNNNNNNNNNNNNNNNNNNNNNNNNNNNNNNNNNNNNNNNNNNNNNNNNNNNNNNNNNNNNNNNNNNNNNNNNNNNNNNNNNNNNNNNNNNNNNNNNNNNNNNNNNNNNNNNNNNNNNNNNNNNNNNNNNNNNNNNNNNNNNNNNNNNNNNNNNNNNNNNNNNNNNNNNNNNNNNNNNNNNNNNNNNNNNNNNNNNNNNNNNNNNNNNNNNNNNNNNNNNNNNNNNNNNNNNNNNNNNNNNNNNNNNNNNNNNNNNNNNNNNNNNNNNNNNNNNNNNNNNNNNNNNNNNNNNNNNNNNNNNNNNNNNNNNNNNNNNNNNNNNNNNNNNNNNNNNNNNNNNNNNNNNNNNNNNNNNNNNNNNNNNNNNNNNNNNNNNNNNNNNNNNNNNNNNNNNNNNNNNNNNNNNNNNNNNNNNNNNNNNNNNNNNNNNNNNNNNNNNNNNNNNNNNNNNNNNNNNNNNNNNNNNNNNNNNNNNNNNNNNNNNNNNNNNNNNNNNNNNNNNNNNNNNNNNNNNNNNNNNNNNNNNNNNNNNNNNNNNNNNNNNNNNNNNNNNNNNNNNNNNNNNNNNNNNNNNNNNNNNNNNNNNNNNNNNNNNNNNNNNNNNNNNNNNNNNNNNNNNNNNNNNNNNNNNNNNNNNNNNNNNNNNNNNNNNNNNNNNNNNNNNNNNNNNNNNNNNNNNNNNNNNNNNNNNNNNNNNNNNNNNNNNNNNNNNNNNNNNNNNNNNNNNNNNNNNNNNNNNNNNNNNNNNNNNNNNNNNNNNNNNNNNNNNNNNNNNNNNNNNNNNNNNNNNNNNNNNNNNNNNNNNNNNNNNNNNNNNNNNNNNNNNNNNNNNNNNNNNNNNNNNNNNNNNNNNNNNNNNNNNNNNNNNNNNNNNNNNNNNNNNNNNNNNNNNNNNNNNNNNNNNNNNNNNNNNNNNNNNNNNNNNNNNNNNNNNNNNNNNNNNNNNNNNNNNNNNNNNNNNNNNNNNNNNNNNNNNNNNNNNNNNNNNNNNNNNNNNNNNNNNNNNNNNNNNNNNNNNNNNNNNNNNNNNNNNNNNNNNNNNNNNNNNNNNNNNNNNNNNNNNNNNNNNNNNNNNNNNNNNNNNNNNNNNNNNNNNNNNNNNNNNNNNNNNNNNNNNNNNNNNNNNNNNNNNNNNNNNNNNNNNNNNNNNNNNNNNNNNNNNNNNNNNNNNNNNNNNNNNNNNNNNNNNNNNNNNNNNNNNNNNNNNNNNNNNNNNNNNNNNNNNNNNNNNNNNNNNNNNNNNNNNNNNNNNNNNNNNNNNNNNNNNNNNNNNNNNNNNNNNNNNNNNNNNNNNNNNNNNNNNNNNNNNNNNNNNNNNNNNNNNNNNNNNNNNNNNNNNNNNNNNNNNNNNNNNNNNNNNNNNNNNNNNNNNNNNNNNNNNNNNNNNNNNNNNNNNNNNNNNNNNNNNNNNNNNNNNNNNNNNNNNNNNNNNNNNNNNNNNNNNNNNNNNNNNNNNNNNNNNNNNNNNNNNNNNNNNNNNNNNNNNNNNNNNNNNNNNNNNNNNNNNNNNNNNNNNNNNNNNNNNNNNNNNNNNNNNNNNNNNNNNNNNNNNNNNNNNNNNNNNNNNNNNNNNNNNNNNNNNNNNNNNNNNNNNNNNNNNNNNNNNNNNNNNNNNNNNNNNNNNNNNNNNNNNNNNNNNNNNNNNNNNNNNNNNNNNNNNNNNNNNNNNNNNNNNNNNNNNNNNNNNNNNNNNNNNNNNNNNNNNNNNNNNNNNNNNNNNNNNNNNNNNNNNNNNNNNNNNNNNNNNNNNNNNNNNNNNNNNNNNNNNNNNNNNNNNNNNNNNNNNNNNNNNNNNNNNNNNNNNNNNNNNNNNNNNNNNNNNNNNNNNNNNNNNNNNNNNNNNNNNNNNNNNNNNNNNNNNNNNNNNNNNNNNNNNNNNNNNNNNNNNNNNNNNNNNNNNNNNNNNNNNNNNNNNNNNNNNNNNNNNNNNNNNNNNNNNNNNNNNNNNNNNNNNNNNNNNNNNNNNNNNNNNNNNNNNNNNNNNNNNNNNNNNNNNNNNNNNNNNNNNNNNNNNNNNNNNNNNNNNNNNNNNNNNNNNNNNNNNNNNNNNNNNNNNNNNNNNNNNNNNNNNNNNNNNNNNNNNNNNNNNNNNNNNNNNNNNNNNNNNNNNNNNNNNNNNNNNNNNNNNNNNNNNNNNNNNNNNNNNNNNNNNNNNNNNNNNNNNNNNNNNNNNNNNNNNNNNNNNNNNNNNNNNNNNNNNNNNNNNNNNNNNNNNNNNNNNNNNNNNNNNNNNNNNNNNNNNNNNNNNNNNNNNNNNNNNNNNNNNNNNNNNNNNNNNNNNNNNNNNNNNNNNNNNNNNNNNNNNNNNNNNNNNNNNNNNNNNNNNNNNNNNNNNNNNNNNNNNNNNNNNNNNNNNNNNNNNNNNNNNNNNNNNNNNNNNNNNNNNNNNNNNNNNNNNNNNNNNNNNNNNNNNNNNNNNNNNNNNNNNNNNNNNNNNNNNNNNNNNNNNNNNNNNNNNNNNNNNNNNNNNNNNNNNNNNNNNNNNNNNNNNNNNNNNNNNNNNNNNNNNNNNNNNNNNNNNNNNNNNNNNNNNNNNNNNNNNNNNNNNNNNNNNNNNNNNNNNNNNNNNNNNNNNNNNNNNNNNNNNNNNNNNNNNNNNNNNNNNNNNNNNNNNNNNNNNNNNNNNNN
>Aphyllon_epigalium-subsp-notocalifornicum
NNNNNNNNNNNNNNNNNNNNNNNNNT--CAGAGAAACCCCGGAATT--AAGAAAAAAGGGCAATCCTGAGCCAAATC-CTTT----CTTTC--TAAAAACAAA-----------ACTTAACAAATAAAA---------A---AT------A-AAAGGATAGGTGCAGAGACTCAATGGAAGTTATTCTAACA------------AATG---GA---GTT--GATTGCGCTGGTATAG-GAAT-----ATTTAT-AGTGGAACTTCAT--A--AAA-----------------A-ATTAA-AGATAAACATATCT---------------ATTGAATACTAGA---------TAAAAT----------------------------AATTAATGATGTCT---ATAACCTTTCTC------TTT-ATTTT------------------------TAAA-TATTA-----AAAATAGAATAATTGATG-CAAATTTATTACAT-ATTGAAGA----------------AAGAATATTGATT-------CATCAAATAATTAACTCCATAGTCCGATCCGATAGATC-----TTTA---AAAGACC-TAATTA----------ATCAAAGGAGAATAAAGATAGAGTCCCATTC----------TACATGTCAATACCGGCAAAAAT----TAAAGTTATAGTAAGAGGAAAATCCGTTGACTTTAAAAA-TCATGAGGGTTCAAGT-CCCTCTATCCCC---AAAA-AAGCCT------AT-TAGATTCTCCC----------------------AATACTTA-ACCTATAATCC-----------------CCTTTTCCATTATTCA--------------ATTATT-----------TATTAGCGGGTCAAAATCTATTTTAAAATTAAAAGGTATTGGGGCATAAAAACTTA-ATGGGGTGAAATT-TACTTT---A---TA---TTAGCACATGTGA------TAT-AGAATACACATCAAAAGGAATTAAGGACTTACTAT-TTGACT-----TATTCACAATTAA-TAATATTACTTAAATACTGAAACTAAGA--AAGTCG---TCTTTTA--GAGATACAAG-------AAATT---AAAGGACTTGT----ATAAAA-TTTTGTAATCT--CCCCTTGTCCCTTTA---------A-TTTATATATACCTCAGTC-----ACCTAATAAAG--------------------------------------------------------------TCG--AACCTTGCAAAATAGACTGCGAACATGTTTTAGTACAT--TGGGAACTTGGMTG---TATGGGAAACCT--AACA-TCTTGTTCCCCTCCC-ACGT-GCGCACACCTTGGTGTGTGCCT---TGTGGGCTAACGAA-CCCCGGCACAACATGTGCCAAGGAATACTCACAGAA-GCGTCTG--CCCTCT--CTCACCCCGT-TCGCGGTTAGTGATTGATGGTG----CATGTCTC-----A--TGTCAATACGACTCTCGGCAACGGATATCTCGGCTCTCATATCGATGAAGAACGTAGCGAAATGCGATACTTGGTGTGAATTGCAGAATC-------CCGTGAACCATCGAGTTTTTGAACGCAAGTTGCGCCCAAAGCC-TTTTGGCTAAGGGCACGTCTGCCTGGGTGYMWCGCATCACATTGCCCT----CCCATC--CGTTCCTGTTGGGGCGTTTTATT-GGCGTGGGTGGATAATGGCCTCCCGTGCACGA-CAATGTGTGGTTGGCCCAAATTTGATCCT-TGGTGACTCACGTCATGACAAAAGGTGGTTGA--TCT---TTCAGCT-CTCGTGCTGTTGTG-GCGAATT-GTGTT-GCTNNNNNNNNNNNNNNNNNNNNNNNNNNNNNNNNNNNNNNNNNNNNNNNNNNNNNNNNNNNNNNNNNNNNNNNNNNNNNNNNNNNNNNNNNNNNNNNNNNNNNNNNNNNNNNNNNNNNNNNNNNNNNNNNNNNNNNNNNNNNNNNNNNNNNNNNNNNNNNNNNNNNNNNNNNNNNNNNNNNNNNNNNNNNNNNNNNNNNNNNNNNNNNNNNNNNNNNNNNNNNNNNNNNNNNNNNNNNNNNNNNNNNNNNNNNNNNNNNNNNNNNNNNNNNNNNNNNNNNNNNNNNNNNNNNNNNNNNNNNNNNNNNNNNNNNNNNNNNNNNNNNNNNNNNNNNNNNNNNNNNNNNNNNNNNNNNNNNNNNNNNNNNNNNNNNNNNNNNNNNNNNNNNNNNNNNNNNNNNNNNNNNNNNNNNNNNNNNNNNNNNNNNNNNNNNNNNNNNNNNNNNNNNNNNNNNNNNNNNNNNNNNNNNNNNNNNNNNNNNNNNNNNNNNNNNNNNNNNNNNNNNNNNNNNNNNNNNNNNNNNNNNNNNNNNNNNNNNNNNNNNNNNNNNNNNNNNNNNNNNNNNNNNNNNNNNNNNNNNNNNNNNNNNNNNNNNNNNNNNNNNNNNNNNNNNNNNNNNNNNNNNNNNNNNNNNNNNNNNNNNNNNNNNNNNNNNNNNNNNNNNNNNNNNNNNNNNNNNNNNNNNNNNNNNNNNNNNNNNNNNNNNNNNNNNNNNNNNNNNNNNNNNNNNNNNNNNNNNNNNNNNNNNNNNNNNNNNNNNNNNNNNNNNNNNNNNNNNNNNNNNNNNNNNNNNNNNNNNNNNNNNNNNNNNNNNNNNNNNNNNNNNNNNNNNNNNNNNNNNNNNNNNNNNNNNNNNNNNNNNNNNNNNNNNNNNNNNNNNNNNNNNNNNNNNNNNNNNNNNNNNNNNNNNNNNNNNNNNNNNNNNNNNNNNNNNNNNNNNNNNNNNNNNNNNNNNNNNNNNNNNNNNNNNNNNNNNNNNNNNNNNNNNNNNNNNNNNNNNNNNNNNNNNNNNNNNNNNNNNNNNNNNNNNNNNNNNNNNNNNNNNNNNNNNNNNNNNNNNNNNNNNNNNNNNNNNNNNNNNNNNNNNNNNNNNNNNNNNNNNNNNNNNNNNNNNNNNNNNNNNNNNNNNNNNNNNNNNNNNNNNNNNNNNNNNNNNNNNNNNNNNNNNNNNNNNNNNNNNNNNNNNNNNNNNNNNNNNNNNNNNNNNNNNNNNNNNNNNNNNNNNNNNNNNNNNNNNNNNNNNNNNNNNNNNNNNNNNNNNNNNNNNNNNNNNNNNNNNNNNNNNNNNNNNNNNNNNNNNNNNNNNNNNNNNNNNNNNNNNNNNNNNNNNNNNNNNNNNNNNNNNNNNNNNNNNNNNNNNNNNNNNNNNNNNNNNNNNNNNNNNNNNNNNNNNNNNNNNNNNNNNNNNNNNNNNNNNNNNNNNNNNNNNNNNNNNNNNNNNNNNNNNNNNNNNNNNNNNNNNNNNNNNNNNNNNNNNNNNNNNNNNNNNNNNNNNNNNNNNNNNNNNNNNNNNNNNNNNNNNNNNNNNNNNNNNNNNNNNNNNNNNNNNNNNNNNNNNNNNNNNNNNNNNNNNNNNNNNNNNNNNNNNNNNNNNNNNNNNNNNNNNNNNNNNNNNNNNNNNNNNNNNNNNNNNNNNNNNNNNNNNNNNNNNNNNNNNNNNNNNNNNNNNNNNNNNNNNNNNNNNNNNNNNNNNNNNNNNNNNNNNNNNNNNNNNNNNNNNNNNNNNNNNNNNNNNNNNNNNNNNNNNNNNNNNNNNNNNNNNNNNNNNNNNNNNNNNNNNNNNNNNNNNNNNNNNNNNNNNNNNNNNNNNNNNNNNNNNNNNNNNNNNNNNNNNNNNNNNNNNNNNNNNNNNNNNNNNNNNNNNNNNNNNNNNNNNNNNNNNNNNNNNNNNNNNNNNNNNNNNNNNNNNNNNNNNNNNNNNNNNNNNNNNNNNNNNNNNNNNNNNNNNNNNNNNNNNNNNNNNNNNNNNNNNNNNNNNNNNNNNNNNNNNNNNNNNNNNNNNNNNNNNNNNNNNNNNNNNNNNNNNNNNNNNNNNNNNNNNNNNNNNNNNNNNNNNNNNNNNNNNNNNNNNNNNNNNNNNNNNNNNNNNNNNNNNNNNNNNNNNNNNNNNNNNNNNNNNNNNNNNNNNNNNNNNNNNNNNNNNNNNNNNNNNNNNNNNNNNNNNNNNNNNNNNNNNNNNNNNNNNNNNNNNNNNNNNNNNNNNNNNNNNNNNNNNNNNNNNNNNNNNNNNNNNNNNNNNNNNNNNNNNNNNNNNNNNNNNNNNNNNNNNNNNNNNNNNNNNNNNNNNNNNNNNNNNNNNNNNNNNNNNNNNNNNNNNNNNNNNNNNNNNNNNNNNNNNNNNNNNNNNNNNNNNNNNNNNNNNNNNNNNNNNNNNNNNNNNNNNNNNNNNNNNNNNNNNNNNNNNNNNNNNNNNNNNNNNNNNNNNNNNNNNNNNNNNNNNNNNNNNNNNNNNNNNNNNNNNNNNNNNNNNNNNNNNNNNNNNNNNNNNNNNNNNNNNNNNNNNNNNNNNNNNNNNNNNNNNNNNNNNNNNNNNNNNNNNNNNNNNNNNNNNNNNNNNNNNNNNNNNNNNNNNNNNNNNNNNNNNNNNNNNNNNNNNNNNNNNNNNNNNNNNNNNNNNNNNNNNNNNNNNNNNNNNNNNNNNNNNNNNNNNNNNNNNNNNNNNNNNNNNNNNNNNNNNNNNNNNNNNNNNNNNNNNNNNNNNNNNNNNNNNNNNNNNNNNNNNNNNNNNNNNNNNNNNNNNNNNNNNNNNNNNNNNNNNNNNNNNNNNNNNNNNNNNNNNNNNNNNNNNNNNNNNNNNNNNNNNNNNNNNNNNNNNNNNNNNNNNNNNNNNNNNNNNNNNNNNNNNNNNNNNNNNNNNNNNNNNNNNNNNNNNNNNNNNNNNNNNNNNNNNNNNNNNNNNNNNNNNNNNNNNNNNNNNNNNNNNNNNNNNNNNNNNNNNNNNNNNNNNNNNNNNNNNNNNNNNNNNNNNNNNNNNNNNNNNNNNNNNNNNNNNNNNNNNNNNNNNNNNNNNNNNNNNNNNNNNNNNNNNNNNNNNNNNNNNNNNNNNNNNNNNNNNNNNNNNNNNNNNNNNNNNNNNNNNNNNNNNNNNNNNNNNNNNNNNNNNNNNNNNNNNNNNNNNNNNNNNNNNNNNNNNNNNNNNNNNNNNNNNNNNNNNNNNNNNNNNNNNNNNNNNNNNNNNNNNNNNNNNNNNNNNNNNNNNNNNNNNNNNNNNNNNNNNNNNNNNNNNNNNNNNNNNNNNNNNNNNNNNNNNNNNNNNNNNNNNNNNNNNNNNNNNNNNNNNNNNNNNNNNNNNNNNNNNNNNNNNNNNNNNNNNNNNNNNNNNNNNNNNNNNNNNNNNNNNNNNNNNNNNNNNNNNNNNNNNNNNNNNNNNNNNNNNNNNNNNNNNNNNNNNNNNNNNNNNNNNNNNNNNNNNNNNNNNNNNNNNNNNNNNNNNNNNNNNNNNNNNN
>Aphyllon_fasciculatum
NNNNNNNNNNNNNNAC-TTTCAATT---CAGAGAAATCCCGGAATT--AAGAAGAAAGGGCAATCCTGAGCCAAATC-CTTTA---TTTCT--AAAAAAAAAA-----------GCTTCAGAAAGCGAA---------A---AT--------AAAAGATAGGTGCAGAGACTCAATGGAAGATATTCTAAAA------------AATG---GA---GTT--GATTGTGCTGGTAGAG-GAAT-----CTTTTT-AGTGGAACTTCAT--A-AAAA-----------------A-ATGAG-GGATAAACATATCTATCT-----------ATTGAATACTATA---------TAAAAT----------------------------AATTAATAATGTCT---AAAACTTTACTT------TTA-ATTTT------------------------TGAA-TATTA-----AAAAGAGAATAATTGATG-CGAATTTATTACAT-ATTAAAGA----------------AAGAATATTGATT-------CATTAAATAATTAACTCCACAGTC-----TGATAGATC-----TTTT---AAAGA------TTA----------ATCAAATGAGAATAAAGATAGAGTCCCATTC----------TACATGTCAATACCGGCAACAAT----TAAAGTTATAGTAAGAGGAAAATCCGTCGACTTTAAAAA-TCATGAGGGTTCAAGT-CCCTCTATCCCC---AAAA-AAGCCT------AT-TAGACTCTCCC----------------------AATACTTA-GACTATAATCA--------------------------TTATTCA---------------TTAAC-GGGTAA----AAATTTATTTTATAATTATTTTTG-----------------------CCAAACGTA-ATGGGGTGTAAAT-TACTTT---A---TC---TTAGCACATGTAA------TAT-AGAATATACATCAAAATTAAGCAAAGACTTACTAT-TTAACT-----TATTCACAATTAA-T-------------------------------------------------------------------------------------------------------------------------------------------------------------------------------------------------------------------------------------TCG--AACCTTGCAAAATAGACTGTGAACATGTTTTAGTACTT--TGGGAACCTGGMTG---TCGGGAACGTCC--GTCA-TCGTGTTCCCTTCCC-TCAT-GCGCACACTTCGGTGTGTGTCT---CGTGGGCTAACGAA-CCCCGGCACAACATGTGCCAAGGATTACTCACAGAA-GCGTCTG--CCTGCT--CTCACCCCGT-TCGCGGTTAGTGTTTGTTGGTG----GATGTCTG-----A--TGTCAAAACGACTCTCGGCAACGGATATCTCGGCTCTCGTATCGATGAAGAACGTAGCGAAATGCGATACTTGGTGTGAATTGCAGAATC-------CCGTGAACCATCGAGTTTTTGAACGCAAGTTGCGCCCAAAGCC-TTTTGGCTAAGGGCACGTCTGCCTGGGCGTCACGCATCCCGTCGCCCT---CCCCATC--CGTTCCTA-TGGGGCGTTTTATT-GGTGTGGGCGGATAATGGCCTCCCGTACACGA-TTATGCGCGGTTGGCTCAAATGTAATCATGCGGTCACTCACGTCATGACTAATGGTGGTTGA--TCA---CTCAACT-CTCGTGTAGTTGTG-GCGAATT-GTGTT-GGT---------------------------------------------------------------------TCTGGGAAGCCATTTTACGCCATAATCCACCGGGTCACGGGTAGTTTGATAATAGACTTCGAGCCCGTGAAGCCCCATGAGGTCCCTATGACCGCTGCCGGTGCTTTACAGTCTTATAAGCTCGCGGCTAAAGCTATTACGCGTTTGCAGGCTTTGCCTAGCGGGAGCGTGAAAAGGCTTTGCAATACAATGGTGCAAGAAGTTTTTGAACTCACGGGCTACGATCGGGTGATGGTTTATAAATTTCACGACGACGATCATGGGGAGGTTTTCGCCGAGATCACGAAACCGGGCCTCGATCCATACGTGGGTCTGCATTATCCGGCTACGGATATTCCGCAGGCGGCCCGTTTCTTGTTCATGAAGAATAAGGTTAGGATGATATGCGATTGTAAGGCGTATCACGTGAAAGTGGTTCAAGACGATAATCTCCCGTTCGATCTCACGTTGTGCGGGTCGACGCTCCGGGCCCCACACAGTTGCCATCTGCAATACATGGAGAATATGAACTCGATCGCGTCTTTGGTGATGTCGGTCGTGGTGAACGAGGGTGACGAA---GACGTGCCTGATTCTTCTTCCGGTCCGGACAAGAGAAAGAGGCTCTGGGGTTTAGTCGTTTGCCACAACACGTCTCCAAGATTCGTCCCGTTTCCTTTACGACACGCGTGTGAGTTTCTCACGCAAGTATTCGCCGTCCACGTGACCAAGGAGTGGGAATTAGAAAATCAATTGCTCGAGAAGAACATCCTACGTACTCAGACCCTACTGTGCGATCTTCTGCTTCGCGACTCGCCGTTGGGTATCATTTCCGGGAGCCCGAACGTGATGGATCTCGTGAGATGTGACGGCGCCGTTTTACTACACAAGAACACAATATATCGGCTGGGACAGACCCCGACGGATCTCCAAATCCGTGACATAGTTTCGTGGCTGGATGAGTACCACCGGGATTCTACGGGGTTGAGTACGGATAGTTTATACGACGCTGGTTTTCCGGGGGCACTCGCTTTAGGGAACGCCGTGTGTGGGATGACGGCGGCTAAAGTAACCGACAAGGACTGGATCTTCTGGTTCAGGTCCCACACTGCGGCCGAGGTGCACTGGAGTGGGGCCAAACACGAGCCGGGGGAAAAGGATGACGGTCGAAAAATGCACCCGAGGTCGTCTTTTAAGGCGTTCTTGGAAGTCGTGAAGACGAGGAGTCTTCCTTGGAAGGACTACGAGATGGACGCCATCCACTCCCTGCAGCTTATTTTGAGAAACGCGTCTATAGAGAATGTCGAGAAGGAGTCCGAAGGGGGGGAGACTCACGCGAGGCTTAACGAGCTGCAGCTCAACGGTGTGAAGGAGATTGAGGCGGTGACGTCCGAGATGGTCCGTTTGATTGAGACGGCGTCCGTGCCGATCTTTGCCGTTGATTTGGATGGACTTGTGAATGGATGGAATACGAAGATTGCGGATTTGACCGGTCTTGGAGTCAATGAAGCGATTGGTAGGCATTTTCTCGCGCTCGTTGAGGATTCTTCGGCCGATACAGTGAGTAAGATGTTGGACTTGGCGATGCAAGGGAAAGAAGAACAAAATGTACAGTTTGAGATAAAAACACACGGGCGAAGGAGCGAATCCGGTCCGATCACCTTAATCGTGAACGCCTGCGCTAGCAGGGACGTGCAAGAGAACGTGGTAGGGGTATGTTTCATTGCGCACGATATAACAACGCAGAAGAGCATGATGGACAAGTTCACCAGAATCGAAGGAGATTACCGGTCCATCATCCAAAGCCCGAACCCGTTGATCCCGCCTATTTTCGGAACCGACGAGTATGGCTGGAATATTCTGCACAGGATAGATGTAGGGGTAGTGATTGACTTGGAGCCTGCTAGAAATGAGGACCCTGCCCTTTCAATAGCTGGTGCCGTACATTCTCAGAAGCTTGCTGTGAGGGCAATATCTCAATTGCAGTCGCTCCCTGGTGGCGGCATTAAGCTTTTGTGCGATTCGGTTGTAGAGAGAGTGAGAGAATTGACGGGTTATGATCGTGTTATGGTTTATAAATTTCATGAGGATGAACATGGTGAGGTTGTGGCAGAGAGTAAAAGGACCGATCTGGAGCCGTACATTGGTTTGCATTACCCTTCGACCGATATTCCACAGGCTTCGAGATTCTTGTTCAAACAGAATCGGGTTAGGATGATCGTGGACTGTCATGCTACCCCCGTTAGGGTGATTCAAGACGAATCATTAATGCAACCTTTGTGTTTGGTGGGCTCAACTCTTAGGGCTCCTCATGGTTGCCATGCTCAGTACATGGCAAACATGGGGTCCGTCGCTTCTTTATCACTAGCCGTTATCATTAACAAAAATAAAGAAGACGGTGTTGTTGGAGGAAGAAATTCGATGGGGCTATGGGGTTTAGTAGTTGGCCATCACACTTCTGTTAGATACATCCCTTTCCCCCTTCGATATGCTTGTGAATTCTTGATGCAAGCTTTCGGGCTTCAACTGAATATGGAATTACAGCTGGCATCACAATTATCCGAGAAGCGCGTTTTGAAGACACAAACCTTATTATGCGATATGCTTCTTCGAGATTCACCTACCGGTATAGTTACCCAGAGCCCCAGCATTATGGACCTCGTGAAGTGTGACGGGGCCGCACTGTACCACCAAGGAATATATTATCCTCTAGGGGTCACCCCCACAGAAGCACAGATAAAGGATATTGTTCAGTGGCTGTTAACTTCTCATGAGGGCTCGACTGGTTTAAGCACCGATAGCTTAGCTGATGCAGGTTACCCTGAGGCGGATGCTCTAGGTGACCCCGTGCGTGGGATGGCTGTTGCTTATATAACTTCAAGAGATTTTGTGTTCTGGTTTAGATCCCACGCCGCGAAAGATATCAAATGGGGTGGTGCAAAACAACATCCGCAGGATAAAGATGACGGCTTTAAAATGAACCCTCGTTCTTCGTTCAAGGCTTTTCTAGAAGTCGTCAAGAGCCGGAGTTTGCCGTGGGAGAANNNNNNNNNNNNNNNNNNNNNNNNNNNNNNNNNNNNNNNNNNNNNNNNNNNNNNNNNNNNNNNNNNNNNNNNNNNNNNNNNNNNNNNNNNNNNNNNNNNNNNNNNNNNNNNNNNNNNNNNNNNNNNNNNNNNNNNNNNNNNNNNNNNNNNNNNNNNNNNNNNNNNNNNNNNNNNNNNNNNNNNNNNNNNNNNNNNNNNNNNNNNNNNNNNNNNNNNNNNNNNNNNNNNNNNNNNNNNNNNNNNNNNNNNNNNNNNNNNNNNNNNNNNNNNNNNNNNNNNNNNNNNNNNNNNNNNNNNNNNNNNNNNNNNNNNNNNNNNNNNNNNNNNNNNNNNNNNNNNNNNNNNNNNNNNN
>Aphyllon_franciscanum
NNNNNNNNNNNNNNAC-TTTCAAATT--CAGAGAAACCCCGGAATT--AAGAAAAAAGGGCAATCCTGAGCCAAATC-CTTTA---TTTCT---AAAAACAAA-----------ACTTCACAAATAAAA---------A---AT------A-AAAGGATAGGTGCAGAGACTCAATGGAAGTTATTCTAACA------------AATG---GA---GTT--GATTGCGCTGGTATAG-GAAT-----ATTTAT-AGTGGAACTTCAT--A--AAA-----------------A-ATTAA-GGATAAACATATCT---------------ATTTAATACTATA---------TAAAAT----------------------------AATTAATGATGTCT---ATAACCTTTCTC------TTT-ATTTT------------------------TAAA-TATTA-----AAAATAGAATAATTGATG-CAAATTTATTACAT-ATTGAAGA----------------AAGAATATTGATT-------CATCAAATCATTAACTCCATAGTCCGATCCGATAGATC-----TTTA---AAAGACC-TAATTA----------ATCAAACGAGAATAAAGATAGAGTCCCATTC----------TACATGTCAATACCGGCAAAAAT----TAAAGTTATAGTAAGAGGAAAATCTGTCGACTTTAAAAA-TCATGAGGGTTCAAGT-CCCTCTATCCCC---AAAA-AAGCCT------AT-TAGATTCTCCC----------------------AATACTTA-ATCTATAATCC-----------------CCTTTTCCATTATTCA--------------ATTATT-----------CATTAGCGGGTCAAAATCTATTTTAAAATTAAAAGGTATTGGGGCGTAAAAACTTA-ATGGGGTGAAATT-TACTTT---A---TA---TTAGCACATGTGA------TAT-AGAATACACATCAAAATGAATTAAGGACTTACTAT-TTGACT-----TATTCACAATTAA-T-------------------------------------------------------------------------------------------------------------------------------------------------------------------------------------------------------------------------------------TCG--AACCTTGCAAAATAGACTGCGAACATGTTTTTGTACAT--TGGGAACTTGGMTG---TATGGGAAACCT--AACA-TCATGTTCCCCTCCC-ACGC-GCGCACACCTTGGTGTGTGTCT---TGTGGGCTAACGAA-CCCCGGCACAACATGTGCCAAGGAATACTCACGGAA-GCGTCTG--CCCTCT--CTCACCCCGT-TCGCGGTTAGTGATTGATGGTG----GATGTCTC-----A--TGTCAAAACGACTCTCGGCAACGGATATCTCGGCTCTCATATCGATGAAGAACGTAGCGAAATGCGATACTTGGTGTGAATTGCAGAATC-------CCGTGAACCATCGAGTTTTTGAACGCAAGTTGCGCCCAAAGCC-TTTCGGCTAAGGGCACGTCTGCCTGGGTGTCACGCATCTCATTGCCCT----CCCATA--CGTTCCTT-CGGGGCGTTTTATT-GGCGTGGGTGGATAATGGCCTCCCGTGCACGA-TAATGTGTGGTTGGCCCAAATTTGATCCTTCGGTGACACACGTCATGACTAAAGGTGGTTGA--TCT---TTCAACT-CTCGTGATGTTGTG-TCGAATT-GTGTT-GCTNNNNNNNNNNNNNNNNNNNNNNNNNNNNNNNNNNNNNNNNNNNNNNNNNNNNNNNNNNNNNNNNNNNNNNNNNNNNNNNNNNNNNNNNNNNNNNNNNNNNNNNNNNNNNNNNNNNNNNNNNNNNNNNNNNNNNNNNNNNNNNNNNNNNNNNNNNNNNNNNNNNNNNNNNNNNNNNNNNNNNNNNNNNNNNNNNNNNNNNNNNNNNNNNNNNNNNNNNNNNNNNNNNNNNNNNNNNNNNNNNNNNNNNNNNNNNNNNNNNNNNNNNNNNNNNNNNNNNNNNNNNNNNNNNNNNNNNNNNNNNNNNNNNNNNNNNNNNNNNNNNNNNNNNNNNNNNNNNNNNNNNNNNNNNNNNNNNNNNNNNNNNNNNNNNNNNNNNNNNNNNNNNNNNNNNNNNNNNNNNNNNNNNNNNNNNNNNNNNNNNNNNNNNNNNNNNNNNNNNNNNNNNNNNNNNNNNNNNNNNNNNNNNNNNNNNNNNNNNNNNNNNNNNNNNNNNNNNNNNNNNNNNNNNNNNNNNNNNNNNNNNNNNNNNNNNNNNNNNNNNNNNNNNNNNNNNNNNNNNNNNNNNNNNNNNNNNNNNNNNNNNNNNNNNNNNNNNNNNNNNNNNNNNNNNNNNNNNNNNNNNNNNNNNNNNNNNNNNNNNNNNNNNNNNNNNNNNNNNNNNNNNNNNNNNNNNNNNNNNNNNNNNNNNNNNNNNNNNNNNNNNNNNNNNNNNNNNNNNNNNNNNNNNNNNNNNNNNNNNNNNNNNNNNNNNNNNNNNNNNNNNNNNNNNNNNNNNNNNNNNNNNNNNNNNNNNNNNNNNNNNNNNNNNNNNNNNNNNNNNNNNNNNNNNNNNNNNNNNNNNNNNNNNNNNNNNNNNNNNNNNNNNNNNNNNNNNNNNNNNNNNNNNNNNNNNNNNNNNNNNNNNNNNNNNNNNNNNNNNNNNNNNNNNNNNNNNNNNNNNNNNNNNNNNNNNNNNNNNNNNNNNNNNNNNNNNNNNNNNNNNNNNNNNNNNNNNNNNNNNNNNNNNNNNNNNNNNNNNNNNNNNNNNNNNNNNNNNNNNNNNNNNNNNNNNNNNNNNNNNNNNNNNNNNNNNNNNNNNNNNNNNNNNNNNNNNNNNNNNNNNNNNNNNNNNNNNNNNNNNNNNNNNNNNNNNNNNNNNNNNNNNNNNNNNNNNNNNNNNNNNNNNNNNNNNNNNNNNNNNNNNNNNNNNNNNNNNNNNNNNNNNNNNNNNNNNNNNNNNNNNNNNNNNNNNNNNNNNNNNNNNNNNNNNNNNNNNNNNNNNNNNNNNNNNNNNNNNNNNNNNNNNNNNNNNNNNNNNNNNNNNNNNNNNNNNNNNNNNNNNNNNNNNNNNNNNNNNNNNNNNNNNNNNNNNNNNNNNNNNNNNNNNNNNNNNNNNNNNNNNNNNNNNNNNNNNNNNNNNNNNNNNNNNNNNNNNNNNNNNNNNNNNNNNNNNNNNNNNNNNNNNNNNNNNNNNNNNNNNNNNNNNNNNNNNNNNNNNNNNNNNNNNNNNNNNNNNNNNNNNNNNNNNNNNNNNNNNNNNNNNNNNNNNNNNNNNNNNNNNNNNNNNNNNNNNNNNNNNNNNNNNNNNNNNNNNNNNNNNNNNNNNNNNNNNNNNNNNNNNNNNNNNNNNNNNNNNNNNNNNNNNNNNNNNNNNNNNNNNNNNNNNNNNNNNNNNNNNNNNNNNNNNNNNNNNNNNNNNNNNNNNNNNNNNNNNNNNNNNNNNNNNNNNNNNNNNNNNNNNNNNNNNNNNNNNNNNNNNNNNNNNNNNNNNNNNNNNNNNNNNNNNNNNNNNNNNNNNNNNNNNNNNNNNNNNNNNNNNNNNNNNNNNNNNNNNNNNNNNNNNNNNNNNNNNNNNNNNNNNNNNNNNNNNNNNNNNNNNNNNNNNNNNNNNNNNNNNNNNNNNNNNNNNNNNNNNNNNNNNNNNNNNNNNNNNNNNNNNNNNNNNNNNNNNNNNNNNNNNNNNNNNNNNNNNNNNNNNNNNNNNNNNNNNNNNNNNNNNNNNNNNNNNNNNNNNNNNNNNNNNNNNNNNNNNNNNNNNNNNNNNNNNNNNNNNNNNNNNNNNNNNNNNNNNNNNNNNNNNNNNNNNNNNNNNNNNNNNNNNNNNNNNNNNNNNNNNNNNNNNNNNNNNNNNNNNNNNNNNNNNNNNNNNNNNNNNNNNNNNNNNNNNNNNNNNNNNNNNNNNNNNNNNNNNNNNNNNNNNNNNNNNNNNNNNNNNNNNNNNNNNNNNNNNNNNNNNNNNNNNNNNNNNNNNNNNNNNNNNNNNNNNNNNNNNNNNNNNNNNNNNNNNNNNNNNNNNNNNNNNNNNNNNNNNNNNNNNNNNNNNNNNNNNNNNNNNNNNNNNNNNNNNNNNNNNNNNNNNNNNNNNNNNNNNNNNNNNNNNNNNNNNNNNNNNNNNNNNNNNNNNNNNNNNNNNNNNNNNNNNNNNNNNNNNNNNNNNNNNNNNNNNNNNNNNNNNNNNNNNNNNNNNNNNNNNNNNNNNNNNNNNNNNNNNNNNNNNNNNNNNNNNNNNNNNNNNNNNNNNNNNNNNNNNNNNNNNNNNNNNNNNNNNNNNNNNNNNNNNNNNNNNNNNNNNNNNNNNNNNNNNNNNNNNNNNNNNNNNNNNNNNNNNNNNNNNNNNNNNNNNNNNNNNNNNNNNNNNNNNNNNNNNNNNNNNNNNNNNNNNNNNNNNNNNNNNNNNNNNNNNNNNNNNNNNNNNNNNNNNNNNNNNNNNNNNNNNNNNNNNNNNNNNNNNNNNNNNNNNNNNNNNNNNNNNNNNNNNNNNNNNNNNNNNNNNNNNNNNNNNNNNNNNNNNNNNNNNNNNNNNNNNNNNNNNNNNNNNNNNNNNNNNNNNNNNNNNNNNNNNNNNNNNNNNNNNNNNNNNNNNNNNNNNNNNNNNNNNNNNNNNNNNNNNNNNNNNNNNNNNNNNNNNNNNNNNNNNNNNNNNNNNNNNNNNNNNNNNNNNNNNNNNNNNNNNNNNNNNNNNNNNNNNNNNNNNNNNNNNNNNNNNNNNNNNNNNNNNNNNNNNNNNNNNNNNNNNNNNNNNNNNNNNNNNNNNNNNNNNNNNNNNNNNNNNNNNNNNNNNNNNNNNNNNNNNNNNNNNNNNNNNNNNNNNNNNNNNNNNNNNNNNNNNNNNNNNNNNNNNNNNNNNNNNNNNNNNNNNNNNNNNNNNNNNNNNNNNNNNNNNNNNNNNNNNNNNNNNNNNNNNNNNNNNNNNNNNNNNNNNNNNNNNNNNNNNNNNNNNNNNNNNNNNNNNNNNNNNNNNNNNNNNNNNNNNNNNNNNNNNNNNNNNNNNNNNNNNNNNNNNNNNNNNNNNNNNNNNNNNNNNNNNNNNNNNNNNNNNNNNNNNNNNNNNNNNNNNNNNNNNNNNNNNNNNNNNNNNNNNNNNNNNNNNNNNNNNNNNNNNNNNNNNNNNNNNNNNNNNNNNNNNNNNNNNNNNNNNNNNNNNNNNNNNNNNNNNNNNNNNNNNNNNNNNNNNNNNNNNNNNNN
>Aphyllon_ludovicianum
NNNNNNNNNNNNNNAC-TTTCAAATT--CAGAGAAACCCCGGAATT--AATAAAAAAGGGCAATCCTGAGCCAAATC-CTTT----TTTAT--C-AAAACAAA-----------GCTTCAGAAAGCGAA---------A---AT--------AAAGGATAGGTGCAGAGACTCAATGGAAGCTATTCTAAAA------------AATG---TA---GTT--GATAGCGTTGGTAGAG-GAAT-----CTTTCC-ATCAGAACTTCAT--A--AAG-----------------T-ATGAA-GGATAAACGTATCT---------------ATTGAATACTATA---------TCAAAT----------------------------GATTAATGATGGCT---CGAACCTTTCTC------TGT-ATTTT------------------------TTAA-TATTA-----AAGGAGGAAGAATTGATG-TGAATTGATTCCAT-ATTGAAGA----------------AAGAATATTTATT-------CATCAAATCATTCACTCCACAGTC-----CGATAGATC-----TTTT---AAAGATC-TGATTA----------ATCGAAAGAGAATAAAGATAGAGTCCCATTC----------TACATGTCAATGCCGGCAACAAT----TAAAGTTATAGTAAGAGGAAAATCCGTTGACTTTAAAAA-TCGTGAGGGTTCAAGT-CCCTCTATCCCC---AAAA-AAGCCT------ATATTAACTCTCCC----------------------AATAGTTA-TCCTATATCTC------------CTCTTTTTTTTTCATTATTCG---------------TTAGC-GAGTCA----AAATCCCTTTTATAATTATTTTTT-----ACAAACGTATTGGGGCGTAAAAACTTA-GTGGGGTGTAAAT-TACTTT---A---TC---TTAGCACATGTTA------TAT-AGAATACACATCCCAATTAAGCAAGAACTTCCTAT-TTGACT-----GATTCACAATTAA-T-------------------------------------------------------------------------------------------------------------------------------------------------------------------------------------------------------------------------------------TCG--AACCTGCCAAAGCAAACTGTGAACACGTC--ATCACAT--TGGGATTGTGGMTG----TGGTGGAAATC--CACA-TCATGGTCTCCTCCC-ACAT-ATGCGCACTTAGGTGTGTGTAT---TGTGGGCTAACGAA-CCCCGGCACAGCATTTGCCAAGGAAAACTCAATGAA-ACCTCTG--CCCCAT--GTCGCCCCGTCTTGCGGTTAGCGA-----TTGGGGTGGATGTCTC-----A--TGTCAAAACGACTCTCGGCAACGGATATCTCGGCTCTCGCATCGATGAAGAACGTAGCGAAATGCGATACTTGGTGTGAATTGCAGAATC-------CCGTGAACCATCGAGTCTTTGAACGCAAGTTGCGCCCGAAGCC-ATTTGGCCAAGGGCACGTCTGCCTGGGCGTCACGCATCTCGTCACCCC----TCCTTC--CGTTCCTA-TAGGGTGCGTTGTT-GGTG-GGGTGGATATTGGCCTCCTGTGCACGA-TGATGTGCGGCTGGCCCAAATTTGATCCTGCAGCGACTCATGTCACGACAAGTGGTGGTTGA--TCA---CTCAACT-CTCGTGCTGTTGTG-TCGGGTT-GGGTT-GCT---------------------------------------------------------------------TCAGGGAAGCCATTTTACTCTATAATCCACCGGGTCACGGGTAGTTTGATAATTGACTTTGAGCCCGTGAATCCCCATGAGGTCCCTATGACCGCCGCCGGTGCTTTACAGTCGTATAAGCTGGCGGCTAAAGCTATTACGCGTTTGCAGGCTTTGCCTAGCGGGAGCGTGAAAAGGCTTTGCGATACTATGGTGCAAGAAGTTTTTGAACTCACGGGCTATGATCGGGTGATGGTTTATAAATTTCACGACGATGATCATGGGGAGGTTTTCTCTGAGATCACAAAACCGGCCCTCGAGCCATACGTGGGCCTGCATTATCCGGCTACAGATATTCCGCAGGCGGCACGTTTTTTGTTCATGAAGAATAAGGTTAGGATGATATGTGATTGTCTGGCGAATCATGTGAAAGTGGTTCAAGATGATAATCTTACGTTCGATCTCACGTTGTGCGGGTCGACACTCCGGGCCCCGCACAGTTGCCATTTGCAGTACATGGAAAATATGAACTCGATCGCGTCTCTGGTGATGTCGGTCGTGGTGAACGAGGGTGATGAA---GACGTGCCTGATTCTTCTTCCGGCCCAAACAAGAGAGAAAGGCTTTGGGGTTTAGTCGTTTGCCACAACACGTCTCCGAGATTCGTCCCATTCCCTTTACGATATGCCTGCGAGTTTCTCGCGCAAGTGTTCGCCGTCCACGTGACCAAGGAGTTGGAATGGGAAAATCAATTGCTCGAGAAGAGCATTCTCCGTACTCAGACGCTACTGTGCGATCTTCTGCTTCGCAGCACGCCGTTGGGTATCGTGTCCGGAAGCCCGAATCTGATGGATCTCGTGAGATGCGACGGCGCTGTTTTATTACATAAGAACACGAAATATCGGCTCGGACTGACCCCGACAGATTTCCAAATCCGTGACATAGTTTCGTGGCTAGATGAGTACCACCGGGATTCAACGGGGTTGAGTACGGATAGTTTGTATGATGCCGGTTTTCCGGGGGCCCTCGCTTTAGGGAACGCCGTATGTGGGATGACGGCGGCTAGAGTAACTGACAAGGACTGGCTCTTCTGGTTCAGGTCCCACACTGCGGGAGAGGTGCGTTGGAGTGGGGCCAAACACGAGCCGGGAGAAAAGGATGATGGTAGGAAAATGCACCCAAGGTCGTCTTTTAAGGCGTTCTTGGAAGTCGTGAAGACGAGGAGTCTGCCTTGGAGGGACTATGAGATGGATGCMATCCATTCCTTGCAGCTTATTTTGAGAAATGCGTCTAGGGAGAATGACGAGAAGGATTCGGAAGGGAGGGAGATTCAAGCGAGGCTTAATGAGCTGCAGATCGACGGTGTGAAGGAGATTGAGGCGGTGACGTCAGAGATGGTCCGTTTGATTGAGACGGCGTCCGTGCCGATCTTTGCCGTTGATTTGGATGGACTCGTGAATGGATGGAATACGAAGATTGCGGATTTGACGGGTCTTGGTGTTGATGAAGCGATTGGTAGCCATTTTCTGGCGCTCGTTGAGGATTCTTCGGCTGATACAGTTAGTAAGATGTTGGAATTGGCGCTGCAAGGGAAAGAAGAACAAAATGTACAATTTGAGACAAAAACCCACGGGCAGAGGAGCGAATCCGGTCCGATTATCTTAATCGTGAACGCCTGCGCTAGCAGGGATGTGCAGGAAAACGTGGTAGGAGTATGTTTCATCGCACACGATATAACAACCCAGAAGAGCATGATGGACAAGTTCACGAGAATAGAAGGAGATTACCGGTCCATCATCCAAAACCCGAACCCGTTAATCCCACCTATTTTCGGAACCGACGAG------------ATTCTGCACAGGATAGATGTAGGGGTAGTGATTGATTTAGAGCCTGCTAGGAATGAGGACCCTGCCCTTTCAATGGCTGGTGCCGTGCAGTCTCAGAAGCTTGCTGTGAGGGCAATTTCGCAATTGCAGTCACTCCCAGGTGGCGACATTAAGCTTTTGTGCGATGCAGTTGTGGAGAGAGTGAGAGAATTGACGGGTTATGATCGTGTTATGGTTTATAAATTTCATGATGACGAGCATGGTGAGGTTGTGGCAGAGAGTAAAAGACCCGATTTGGAGCCGTACATTGGTTTTCATTACCCTTCGACCGATATTCCACAGGCTTCGAGATTCTTGTTCAAACAAAATCGGGTTAGGATGATTGTGGACTGTCATGCTACCCCCATTAGGGTAATTCAAGACGAATCATTAATGCAGCCTTTGTGTTTGGTGGGCTCAACTCTTAGGGCTCCTCATGGTTGCCATGCTCAGTACATGGCAAACATGGGGTCCATCGCTTCTTTAACACTAGCCGTTATCATTAACGGAAATGAAGAAGGCGGTGTTGTTGGAGGAATAAATTCAATGAGACTATGGGGTTTAGTAGTCGGCCATCACACTTCTGTTAGATGCGTCCCTTTCCCCCTTCGCTATGCTTGTGAATTCCTGATGCAAGCTTTCGGGCTTCAATTGAATATGGAATTACAGCTGGCATCACAATTATCCGAGAAACGCGTTTTGAAGACACAAACCCTATTGTGCGATATGCTTCTTCGAGATTCACCTACTGGTATAGTTACCCAGAGCCCCAGCATTATGGACCTCGTGAAGTGTGATGGGGCTGCACTGTACCACCAAGGGAGATATTATCCTCTAGGTGTCACCCCCACCGAAGCACAGATAAAGGATATTGTTCAGTGGCTGTTAACGTTTGATGAGGACTCGACTGGTTTAAGCACCGATAGCTTAGCTGATGCAGGTTACCCTAAGGCGGCCACTCTAGGTGACACCGTGCGTGGGATGGCTGTTGCTTATATAACTTCAAGAGATTTTTTGTTCTGGTTTAGATCCCACACCGCAAAAGAGATCAAATGGGGTGGTACAAAACACCATCCGCAGAATAAAGATGACGGCTTTAAAATGCACCCTCGTTCTTCATTCAAGGATTTTCTAGAAGTCGTCAAGAGCCGGAGTTTGCCGTGGGAGAATNNNNNNNNNNNNNNNNNNNNNNNNNNNNNNNNNNNNNNNNNNNNNNNNNNNNNNNNNNNNNNNNNNNNNNNNNNNNNNNNNNNNNNNNNNNNNNNNNNNNNNNNNNNNNNNNNNNNNNNNNNNNNNNNNNNNNNNNNNNNNNNNNNNNNNNNNNNNNNNNNNNNNNNNNNNNNNNNNNNNNNNNNNNNNNNNNNNNNNNNNNNNNNNNNNNNNNNNNNNNNNNNNNNNNNNNNNNNNNNNNNNNNNNNNNNNNNNNNNNNNNNNNNNNNNNNNNNNNNNNNNNNNNNNNNNNNNNNNNNNNNNNNNNNNNNNNNNNNNNNNNNNNNNNNNNNNNNNNNNNNNNNNNNNNNN
>Aphyllon_multiflorum
NNNNNNNNNNNNNNNNNNNNNNNATT--CAGAGAAACCCCGGAATT--ATAAAAAA-GGGCAATCCTGAGCCAAATC-CTTT----TTTAT--C-AAAACAAA-----------GCTTCAGAAAGCGAA---------A---AT--------AAAGGATAGGTGCAGAGACTCAATGGAAGCTATTCTAAAA------------AATG---TA---GTT--GATAGCGTTGGTAGAG-GAAT-----CTTTCC-ATCAGAACTTCAT--A--AAG-----------------T-ATGAA-GGATAAACGTATCT---------------ATTGAATACTATA---------TCAAAT----------------------------GATTAATGATGGCT---CGAACCTTTCTC------TGT-ATTTT------------------------TTAA-TATTA-----AAGGAGGAAGAATTGATG-TGAATTGATTCCAT-ATTGAAGA----------------AAGAATATTTATT-------CATCAAATCATTCACTCCACAGTC-----CGATAGATC-----TTTT---AAAGATC-TGATTA----------ATCGAAAGAGAATAAAGATAGAGTCCCATTC----------TACATGTCAATGCCGGCAACAAT----TAAAGTTATAGTAAGAGGAAAATCCGTTGACTTTAAAAA-TCGTGAGGGTTCAAGT-CCCTCTATCCCC---AAAA-AAGCCT------ATATTAACTCTCCC----------------------AATAGTTA-TCCTATATCTC------------CTCTTTTTTTTTCATTATTCG---------------TTAGC-GAGTCA----AAATCCCTTTTATAATTATTTTTT-----ACAAACGTATTGGGGCGTAAAAACTTA-GTGGGGTGTAAAT-TACTTT---A---TC---TTAGCACATGTGA------TAT-AGAATACACATCCCAATTAAGCAAGAACTTCCTAT-TTGACT-----GATTCACAATTAA-T-------------------------------------------------------------------------------------------------------------------------------------------------------------------------------------------------------------------------------------TCG--AACCTGCCAAAGCAAACTGTGAACACGTC--ATCACAT--TGGGATTGTGGMTG----TGGTGGAAATC--CACA-TCATGGTCTCCTCCC-ACAT-ATGCGCACTTAGGTGTGTGTAT---TGTGGGCTAACGAA-CCCCGGCACAGCATTTGCCAAGGAAAACTCAATGAA-ACCTCTG--CCCCAT--GTCGCCCCGTCTTGCGGTTAGCGA-----TTGGGGTGGATGTCTC-----A--TGTCAAAACGACTCTCGGCAACGGATATCTCGGCTCTCGCATCGATGAAGAACGTAGCGAAATGCGATACTTGGTGTGAATTGCAGAATC-------CCGTGAACCATCGAGTCTTTGAACGCAAGTTGCGCCCGAAGCC-ATTTGGCCAAGGGCACGTYTGCCTGGGCGTCACGCATCTCGTCACCCC----TCCTTC--CGTTCCTA-TAGGGTGCGTTGTT-GGTG-GGGTGGATATTGGCCTCCTGTGCACGA-TGATGTGCGGCTGGCCCAAATTTGATCCTGCAGCGACTCATGTCACGACAAGTGGTGGTTGA--TCA---CTCAACT-CTCGTGCTGTTGTG-TCGGGTT-GGGTT-GCTNNNNNNNNNNNNNNNNNNNNNNNNNNNNNNNNNNNNNNNNNNNNNNNNNNNNNNNNNNNNNNNNNNNNNNNNNNNNNNNNNNNNNNNNNNNNNNNNNNNNNNNNNNNNNNNNNNNNNNNNNNNNNNNNNNNNNNNNNNNNNNNNNNNNNNNNNNNNNNNNNNNNNNNNNNNNNNNNNNNNNNNNNNNNNNNNNNNNNNNNNNNNNNNNNNNNNNNNNNNNNNNNNNNNNNNNNNNNNNNNNNNNNNNNNNNNNNNNNNNNNNNNNNNNNNNNNNNNNNNNNNNNNNNNNNNNNNNNNNNNNNNNNNNNNNNNNNNNNNNNNNNNNNNNNNNNNNNNNNNNNNNNNNNNNNNNNNNNNNNNNNNNNNNNNNNNNNNNNNNNNNNNNNNNNNNNNNNNNNNNNNNNNNNNNNNNNNNNNNNNNNNNNNNNNNNNNNNNNNNNNNNNNNNNNNNNNNNNNNNNNNNNNNNNNNNNNNNNNNNNNNNNNNNNNNNNNNNNNNNNNNNNNNNNNNNNNNNNNNNNNNNNNNNNNNNNNNNNNNNNNNNNNNNNNNNNNNNNNNNNNNNNNNNNNNNNNNNNNNNNNNNNNNNNNNNNNNNNNNNNNNNNNNNNNNNNNNNNNNNNNNNNNNNNNNNNNNNNNNNNNNNNNNNNNNNNNNNNNNNNNNNNNNNNNNNNNNNNNNNNNNNNNNNNNNNNNNNNNNNNNNNNNNNNNNNNNNNNNNNNNNNNNNNNNNNNNNNNNNNNNNNNNNNNNNNNNNNNNNNNNNNNNNNNNNNNNNNNNNNNNNNNNNNNNNNNNNNNNNNNNNNNNNNNNNNNNNNNNNNNNNNNNNNNNNNNNNNNNNNNNNNNNNNNNNNNNNNNNNNNNNNNNNNNNNNNNNNNNNNNNNNNNNNNNNNNNNNNNNNNNNNNNNNNNNNNNNNNNNNNNNNNNNNNNNNNNNNNNNNNNNNNNNNNNNNNNNNNNNNNNNNNNNNNNNNNNNNNNNNNNNNNNNNNNNNNNNNNNNNNNNNNNNNNNNNNNNNNNNNNNNNNNNNNNNNNNNNNNNNNNNNNNNNNNNNNNNNNNNNNNNNNNNNNNNNNNNNNNNNNNNNNNNNNNNNNNNNNNNNNNNNNNNNNNNNNNNNNNNNNNNNNNNNNNNNNNNNNNNNNNNNNNNNNNNNNNNNNNNNNNNNNNNNNNNNNNNNNNNNNNNNNNNNNNNNNNNNNNNNNNNNNNNNNNNNNNNNNNNNNNNNNNNNNNNNNNNNNNNNNNNNNNNNNNNNNNNNNNNNNNNNNNNNNNNNNNNNNNNNNNNNNNNNNNNNNNNNNNNNNNNNNNNNNNNNNNNNNNNNNNNNNNNNNNNNNNNNNNNNNNNNNNNNNNNNNNNNNNNNNNNNNNNNNNNNNNNNNNNNNNNNNNNNNNNNNNNNNNNNNNNNNNNNNNNNNNNNNNNNNNNNNNNNNNNNNNNNNNNNNNNNNNNNNNNNNNNNNNNNNNNNNNNNNNNNNNNNNNNNNNNNNNNNNNNNNNNNNNNNNNNNNNNNNNNNNNNNNNNNNNNNNNNNNNNNNNNNNNNNNNNNNNNNNNNNNNNNNNNNNNNNNNNNNNNNNNNNNNNNNNNNNNNNNNNNNNNNNNNNNNNNNNNNNNNNNNNNNNNNNNNNNNNNNNNNNNNNNNNNNNNNNNNNNNNNNNNNNNNNNNNNNNNNNNNNNNNNNNNNNNNNNNNNNNNNNNNNNNNNNNNNNNNNNNNNNNNNNNNNNNNNNNNNNNNNNNNNNNNNNNNNNNNNNNNNNNNNNNNNNNNNNNNNNNNNNNNNNNNNNNNNNNNNNNNNNNNNNNNNNNNNNNNNNNNNNNNNNNNNNNNNNNNNNNNNNNNNNNNNNNNNNNNNNNNNNNNNNNNNNNNNNNNNNNNNNNNNNNNNNNNNNNNNNNNNNNNNNNNNNNNNNNNNNNNNNNNNNNNNNNNNNNNNNNNNNNNNNNNNNNNNNNNNNNNNNNNNNNNNNNNNNNNNNNNNNNNNNNNNNNNNNNNNNNNNNNNNNNNNNNNNNNNNNNNNNNNNNNNNNNNNNNNNNNNNNNNNNNNNNNNNNNNNNNNNNNNNNNNNNNNNNNNNNNNNNNNNNNNNNNNNNNNNNNNNNNNNNNNNNNNNNNNNNNNNNNNNNNNNNNNNNNNNNNNNNNNNNNNNNNNNNNNNNNNNNNNNNNNNNNNNNNNNNNNNNNNNNNNNNNNNNNNNNNNNNNNNNNNNNNNNNNNNNNNNNNNNNNNNNNNNNNNNNNNNNNNNNNNNNNNNNNNNNNNNNNNNNNNNNNNNNNNNNNNNNNNNNNNNNNNNNNNNNNNNNNNNNNNNNNNNNNNNNNNNNNNNNNNNNNNNNNNNNNNNNNNNNNNNNNNNNNNNNNNNNNNNNNNNNNNNNNNNNNNNNNNNNNNNNNNNNNNNNNNNNNNNNNNNNNNNNNNNNNNNNNNNNNNNNNNNNNNNNNNNNNNNNNNNNNNNNNNNNNNNNNNNNNNNNNNNNNNNNNNNNNNNNNNNNNNNNNNNNNNNNNNNNNNNNNNNNNNNNNNNNNNNNNNNNNNNNNNNNNNNNNNNNNNNNNNNNNNNNNNNNNNNNNNNNNNNNNNNNNNNNNNNNNNNNNNNNNNNNNNNNNNNNNNNNNNNNNNNNNNNNNNNNNNNNNNNNNNNNNNNNNNNNNNNNNNNNNNNNNNNNNNNNNNNNNNNNNNNNNNNNNNNNNNNNNNNNNNNNNNNNNNNNNNNNNNNNNNNNNNNNNNNNNNNNNNNNNNNNNNNNNNNNNNNNNNNNNNNNNNNNNNNNNNNNNNNNNNNNNNNNNNNNNNNNNNNNNNNNNNNNNNNNNNNNNNNNNNNNNNNNNNNNNNNNNNNNNNNNNNNNNNNNNNNNNNNNNNNNNNNNNNNNNNNNNNNNNNNNNNNNNNNNNNNNNNNNNNNNNNNNNNNNNNNNNNNNNNNNNNNNNNNNNNNNNNNNNNNNNNNNNNNNNNNNNNNNNNNNNNNNNNNNNNNNNNNNNNNNNNNNNNNNNNNNNNNNNNNNNNNNNNNNNNNNNNNNNNNNNNNNNNNNNNNNNNNNNNNNNNNNNNNNNNNNNNNNNNNNNNNNNNNNNNNNNNNNNNNNNNNNNNNNNNNNNNNNNNNNNNNNNNNNNNNNNNNNNNNNNNNNNNNNNNNNNNNNNNNNNNNNNNNNNNNNNNNNNNNNNNNNNNNNNNNNNNNNNNNNNNNNNNNNNNNNNNNNNNNNNNNNNNNNNNNNNNNNNNNNNNNNNNNNNNNNNNNNNNNNNNNNNNNNNNNNNNNNNNNNNNNNNNNNNNNNNNNNNNNNNNNNNNNNNNNNNNNNNNNNNNNNNNNNNNNNNNNNNNNNNNNNNNNNNNNNNNNNNNNNNNNNNNNNNNNNNNNNNNNNNNNNNNNNNNNNNNNNNNNNNNNNNNNNNNNNNNNNNNNNNNNNNNNNNNNNNNNNNNNNNNNNNNNNNNNNNNNNNNNNNNNNNNNNNNNNNNNN
>Aphyllon_parishii-subsp-brachylobum
NNNNNNNNNNNNNNNNNNNNNNNNNNNNNNNNNNNNNNNNNNNNNNNNNNNNNNNNNNNNNNNNNNNGAGCCAAATCCTTTT----TTTAT--C-AAAACAAA-----------GCTTCAGAAAGCGCA---------A---AT------A-AAGGGATAGGTGCAGAGACTCAATGGAAGCTATTCTAACA------------AATG---GA---GTT--GATTGCGTTGGTAGAG-GAAT-----CTTTCC-ATCAGAACTTCAG--A--AAG-----------------T-ATGAA-GGATAAACGTATCT---------------ATTGAATACTATA---------TCAAAT----------------------------AATTAATGATGGCT---CGAACCTTTCTC------TGT-ATTTT------------------------TTAA-TATTA-----AAGGGGGAAGAATTGA-----------TTCCAT-ATTGAAGA----------------AAGAATATTTATT-------CATCAAATCATTCACTCCACAGTC-----CGATAGATC-----TTTA---AAAGATC-TGATTA----------ATCGAAAGAGAATAAAGATAGAGTCCCATTC----------TACATGTCAATGCCGGCAACAAT----TAAAGTTATAGTAAGAGGAAAATCCGTCGACTTTAAAAA-TCGTGAGGGTTCAAGT-CCCTCTATCCCC---AAAA-AAGACT------AT-TTAACTCCCCC----------------------MATAGTTA-TCCTATATCTC------------CCCCTTTTTTTTTGTTATTCG---------------TTAGC-GGGTCA----AAATCCCCTTTATAATTCTTTTTT-----ACAAACGTATTGGGGTGTAAAAACTTA-GTGGGGTGTAAAT-TACTTT---A---TC---TTAGCACATGTGA------TAT-AGAATACACATCCCAATTAAGCAAAAACTTCCTAT-TTGACT-----GATTCACAATTAA-TAACATTACTC-ATA-CTGAAACTAAGA--AAGTCA--TCTTTTTG--GAGATCCAAG-------AAATT---ACAGGACTTTTA---GAAAAA-TTTTGTAATCTCCCCGCTTGTCCTTTTA---------A-GT----------------------------------------------------------------------------------------------TCG--AACCTACCAAAGTAGACTGTGAACATGT--AATCACAT--TGGGATTGTGTMTG----TGCTGAAAAKC--CACA-TCATGGTCTCCTCCC-ACAT-GTGCGCACTTAGGTGTGTGTAT---TGTGGGCTAACGAA-CCCCGGCACAGCATGTGCCAAGGAAAACTCAATGAA-ACCTCTG--CCCTAT--GTCGCCCCGT-TTGCGGTTAGCGATTGTGGGTG----GATGTCTC-----A--TGTCAAAACGACTCTCGGCAACGGATATCTCGGCTCTCGCATCGATGAAGAACGTAGCGAAATGCGATACTTGGTGTGAATTGCAGAATC-------CCGTGAACCATCGAGTCTTTGAACGCAAGTTGCGCCCAAAGCC-ATTTGGCCAAGGGCACGTCTGCCTGGGCGTCACGCATCTCGTCACCCC----TCCGTC--CGTTCCCA-TAGGGCGCGTTGTT-GGTG-GGGTGGATATTGGCCTCCTGTGCACGA-TGATGTGCGGTTGGCCCAAATTTGATCCTGCGGCGACTCATGTCACGACAAGTGGTGGTTGA--TTA---CTCAACT-CTCGTGTTGTTGTG-TTGAGTT-GGGTT-GCTNNNNNNNNNNNNNNNNNNNNNNNNNNNNNNNNNNNNNNNNNNNNNNNNNNNNNNNNNNNNNNNNNNNNNNNNNNNNNNNNNNNNNNNNNNNNNNNNNNNNNNNNNNNNNNNNNNNNNNNNNNNNNNNNNNNNNNNNNNNNNNNNNNNNNNNNNNNNNNNNNNNNNNNNNNNNNNNNNNNNNNNNNNNNNNNNNNNNNNNNNNNNNNNNNNNNNNNNNNNNNNNNNNNNNNNNNNNNNNNNNNNNNNNNNNNNNNNNNNNNNNNNNNNNNNNNNNNNNNNNNNNNNNNNNNNNNNNNNNNNNNNNNNNNNNNNNNNNNNNNNNNNNNNNNNNNNNNNNNNNNNNNNNNNNNNNNNNNNNNNNNNNNNNNNNNNNNNNNNNNNNNNNNNNNNNNNNNNNNNNNNNNNNNNNNNNNNNNNNNNNNNNNNNNNNNNNNNNNNNNNNNNNNNNNNNNNNNNNNNNNNNNNNNNNNNNNNNNNNNNNNNNNNNNNNNNNNNNNNNNNNNNNNNNNNNNNNNNNNNNNNNNNNNNNNNNNNNNNNNNNNNNNNNNNNNNNNNNNNNNNNNNNNNNNNNNNNNNNNNNNNNNNNNNNNNNNNNNNNNNNNNNNNNNNNNNNNNNNNNNNNNNNNNNNNNNNNNNNNNNNNNNNNNNNNNNNNNNNNNNNNNNNNNNNNNNNNNNNNNNNNNNNNNNNNNNNNNNNNNNNNNNNNNNNNNNNNNNNNNNNNNNNNNNNNNNNNNNNNNNNNNNNNNNNNNNNNNNNNNNNNNNNNNNNNNNNNNNNNNNNNNNNNNNNNNNNNNNNNNNNNNNNNNNNNNNNNNNNNNNNNNNNNNNNNNNNNNNNNNNNNNNNNNNNNNNNNNNNNNNNNNNNNNNNNNNNNNNNNNNNNNNNNNNNNNNNNNNNNNNNNNNNNNNNNNNNNNNNNNNNNNNNNNNNNNNNNNNNNNNNNNNNNNNNNNNNNNNNNNNNNNNNNNNNNNNNNNNNNNNNNNNNNNNNNNNNNNNNNNNNNNNNNNNNNNNNNNNNNNNNNNNNNNNNNNNNNNNNNNNNNNNNNNNNNNNNNNNNNNNNNNNNNNNNNNNNNNNNNNNNNNNNNNNNNNNNNNNNNNNNNNNNNNNNNNNNNNNNNNNNNNNNNNNNNNNNNNNNNNNNNNNNNNNNNNNNNNNNNNNNNNNNNNNNNNNNNNNNNNNNNNNNNNNNNNNNNNNNNNNNNNNNNNNNNNNNNNNNNNNNNNNNNNNNNNNNNNNNNNNNNNNNNNNNNNNNNNNNNNNNNNNNNNNNNNNNNNNNNNNNNNNNNNNNNNNNNNNNNNNNNNNNNNNNNNNNNNNNNNNNNNNNNNNNNNNNNNNNNNNNNNNNNNNNNNNNNNNNNNNNNNNNNNNNNNNNNNNNNNNNNNNNNNNNNNNNNNNNNNNNNNNNNNNNNNNNNNNNNNNNNNNNNNNNNNNNNNNNNNNNNNNNNNNNNNNNNNNNNNNNNNNNNNNNNNNNNNNNNNNNNNNNNNNNNNNNNNNNNNNNNNNNNNNNNNNNNNNNNNNNNNNNNNNNNNNNNNNNNNNNNNNNNNNNNNNNNNNNNNNNNNNNNNNNNNNNNNNNNNNNNNNNNNNNNNNNNNNNNNNNNNNNNNNNNNNNNNNNNNNNNNNNNNNNNNNNNNNNNNNNNNNNNNNNNNNNNNNNNNNNNNNNNNNNNNNNNNNNNNNNNNNNNNNNNNNNNNNNNNNNNNNNNNNNNNNNNNNNNNNNNNNNNNNNNNNNNNNNNNNNNNNNNNNNNNNNNNNNNNNNNNNNNNNNNNNNNNNNNNNNNNNNNNNNNNNNNNNNNNNNNNNNNNNNNNNNNNNNNNNNNNNNNNNNNNNNNNNNNNNNNNNNNNNNNNNNNNNNNNNNNNNNNNNNNNNNNNNNNNNNNNNNNNNNNNNNNNNNNNNNNNNNNNNNNNNNNNNNNNNNNNNNNNNNNNNNNNNNNNNNNNNNNNNNNNNNNNNNNNNNNNNNNNNNNNNNNNNNNNNNNNNNNNNNNNNNNNNNNNNNNNNNNNNNNNNNNNNNNNNNNNNNNNNNNNNNNNNNNNNNNNNNNNNNNNNNNNNNNNNNNNNNNNNNNNNNNNNNNNNNNNNNNNNNNNNNNNNNNNNNNNNNNNNNNNNNNNNNNNNNNNNNNNNNNNNNNNNNNNNNNNNNNNNNNNNNNNNNNNNNNNNNNNNNNNNNNNNNNNNNNNNNNNNNNNNNNNNNNNNNNNNNNNNNNNNNNNNNNNNNNNNNNNNNNNNNNNNNNNNNNNNNNNNNNNNNNNNNNNNNNNNNNNNNNNNNNNNNNNNNNNNNNNNNNNNNNNNNNNNNNNNNNNNNNNNNNNNNNNNNNNNNNNNNNNNNNNNNNNNNNNNNNNNNNNNNNNNNNNNNNNNNNNNNNNNNNNNNNNNNNNNNNNNNNNNNNNNNNNNNNNNNNNNNNNNNNNNNNNNNNNNNNNNNNNNNNNNNNNNNNNNNNNNNNNNNNNNNNNNNNNNNNNNNNNNNNNNNNNNNNNNNNNNNNNNNNNNNNNNNNNNNNNNNNNNNNNNNNNNNNNNNNNNNNNNNNNNNNNNNNNNNNNNNNNNNNNNNNNNNNNNNNNNNNNNNNNNNNNNNNNNNNNNNNNNNNNNNNNNNNNNNNNNNNNNNNNNNNNNNNNNNNNNNNNNNNNNNNNNNNNNNNNNNNNNNNNNNNNNNNNNNNNNNNNNNNNNNNNNNNNNNNNNNNNNNNNNNNNNNNNNNNNNNNNNNNNNNNNNNNNNNNNNNNNNNNNNNNNNNNNNNNNNNNNNNNNNNNNNNNNNNNNNNNNNNNNNNNNNNNNNNNNNNNNNNNNNNNNNNNNNNNNNNNNNNNNNNNNNNNNNNNNNNNNNNNNNNNNNNNNNNNNNNNNNNNNNNNNNNNNNNNNNNNNNNNNNNNNNNNNNNNNNNNNNNNNNNNNNNNNNNNNNNNNNNNNNNNNNNNNNNNNNNNNNNNNNNNNNNNNNNNNNNNNNNNNNNNNNNNNNNNNNNNNNNNNNNNNNNNNNNNNNNNNNNNNNNNNNNNNNNNNNNNNNNNNNNNNNNNNNNNNNNNNNNNNNNNNNNNNNNNNNNNNNNNNNNNNNNNNNNNNNNNNNNNNNNNNNNNNNNNNNNNNNNNNNNNNNNNNNNNNNNNNNNNNNNNNNNNNNNNNNNNNNNNNNNNNNNNNNNNNNNNNNNNNNNNNNNNNNNNNNNNNNNNNNNNNNNNNNNNNNNNNNNNNNNNNNNNNNNNNNNNNNNNNNNNNNNNNNNNNNNNNNNNNNNNNNNNNNNNNNNNNNNNNNNNNNNNNNNNNNNNNNNNNNNNNNNNNNNNNNNNNNNNNNNNNNNNNNNNNNNNNNNNNNNNNNNNNNNNNNNNNNNNNNNNNNNNNNNNNNNNNNNNNNNNNNNNNNNNNNNNNNNNNNNNNNNNNNNNNNNNNNNNNNNNNNNNNNNNNNNNNNNNNNNNNNNNNNNNNNNNNNNNNNNNNNNNNN
>Aphyllon_parishii-subsp-parishii
NNNNNNNNNNNNNNNNNNNNNNNNNNNNNNNNNNNNNNNNNNNNNT--AATAAAAAAGGGCAATCCTGAGCCAAATC-CTTT----TTATC----AAAACAAA-----------GCTTCAGAAAGCGCA---------A---AT--------AAAGGATAGGTGCAGAGACTCAATGGAAGCTATTCTAAAA------------AATG---TA---GTT--TATAGCGTTGGTAGAG-GAAT-----CTTTCC-CTCAGAACTTCAG--A--AAG-----------------T-ATGAA-GGATAAACGTATCT---------------ATTGAATACTATA---------TCAAAT----------------------------GATTAATGATGGCT---CGAACCTTTCTC--------T-GTTTT--------------------------AA-TATTA-----AAGGAGGAAGAATTGATG-TGAATTGATTCCAT-ATTGAAGA----------------AAGAATATTTATT-------CATCAAATCATTCACTACACAGTC-----CGATAGATC-----TTTT---AAAGATC-TGATTA----------ATCGAAAGAGAATAAAGATAGAGTCCCGTTC----------TACATGTCAATGCCGGCAACAAT----TAAAGTTATAGTAAGAGGAAAATCCGTTGACTTTAAAAA-TCGTGAGGGTTCAAGT-CCCTCTATCCCC---AAAA-AAGCCT------AT-TTAACTCTCCC----------------------AATAGTTA-TCCTGTATCTC----------CCCTTTTTTTTTTTCGTTATTCG---------------TTAGC-GAGTAA----AAATCCCTTTTATAATTCTTTTTT-----ACAAACGTATTGGGGCGTAAAAACTTA-GTGGGGTGTAAATTTACTTT---A---TC---TTAGCACATGTGA------TAT-AGAATACACATCCCAATTAAGCAAGAACTTCCTAT-TTGACT-----GATTCACAATTAA-TAACATTACTC-ATA-CTGAAACTAAGA--AAGTCA--TCTTTTTG--TCGATCCAAG-------AAATT---ACAGGACTTGTA---GAAAAA-TTTTGTAATCTCCCCGCTTGTCTC---------------------------------------------------------------------------------------------------------------TCG--AACCTGCCAAAGTAGACTGTGAACACGT--AATCACAA--TGGGATTGTGTMTG----TGCTGAAAAGC--CACA-TCATGGTCTCCTCCC-ACAT-GTGCGCACTTAGGTGTGTGTAT---TGTGGGCTAACGAA-CCCCGGCACAGCATGTGCCAAGGAAAACTCAATGAA-ACCTCTG--CCCCAT--GTCGCCCCGT-TTGCGGTTAGCGA----TTGGGGGTGGATGTCTC-----A--TGTCAAAACGACTCTCGGCAACGGATATCTCGGCTCTCGCATCGATGAAGAACGTAGCGAAATGCGATACTTGGTGTGAATTGCAGAATC-------CCGTGAACCATCGAGTCTTTGAACGCAAGTTGCGCCCAAAGCC-ATTCGGCTAAGGGCACGTCTGCCTGGGCGTCACGCATCTCGACACCCC----TCATTC--CGTTCCCA-TAGGGTGCGTTGTT-GGTG-GGGTGGATATTGGCCTCCTGTGCACGA-TGATGTGCGGCTGGCCCAAATTTGATCCTGCAGCGACTCATGTCACGACAAGTGGTGGTTGA--TTA---CTCAACT-CGCGTGTTGTTGTG-TCGGGTT-GGGTT-GCTNNNNNNNNNNNNNNNNNNNNNNNNNNNNNNNNNNNNNNNNNNNNNNNNNNNNNNNNNNNNNNNNNNNNNNNNNNNNNNNNNNNNNNNNNNNNNNNNNNNNNNNNNNNNNNNNNNNNNNNNNNNNNNNNNNNNNNNNNNNNNNNNNNNNNNNNNNNNNNNNNNNNNNNNNNNNNNNNNNNNNNNNNNNNNNNNNNNNNNNNNNNNNNNNNNNNNNNNNNNNNNNNNNNNNNNNNNNNNNNNNNNNNNNNNNNNNNNNNNNNNNNNNNNNNNNNNNNNNNNNNNNNNNNNNNNNNNNNNNNNNNNNNNNNNNNNNNNNNNNNNNNNNNNNNNNNNNNNNNNNNNNNNNNNNNNNNNNNNNNNNNNNNNNNNNNNNNNNNNNNNNNNNNNNNNNNNNNNNNNNNNNNNNNNNNNNNNNNNNNNNNNNNNNNNNNNNNNNNNNNNNNNNNNNNNNNNNNNNNNNNNNNNNNNNNNNNNNNNNNNNNNNNNNNNNNNNNNNNNNNNNNNNNNNNNNNNNNNNNNNNNNNNNNNNNNNNNNNNNNNNNNNNNNNNNNNNNNNNNNNNNNNNNNNNNNNNNNNNNNNNNNNNNNNNNNNNNNNNNNNNNNNNNNNNNNNNNNNNNNNNNNNNNNNNNNNNNNNNNNNNNNNNNNNNNNNNNNNNNNNNNNNNNNNNNNNNNNNNNNNNNNNNNNNNNNNNNNNNNNNNNNNNNNNNNNNNNNNNNNNNNNNNNNNNNNNNNNNNNNNNNNNNNNNNNNNNNNNNNNNNNNNNNNNNNNNNNNNNNNNNNNNNNNNNNNNNNNNNNNNNNNNNNNNNNNNNNNNNNNNNNNNNNNNNNNNNNNNNNNNNNNNNNNNNNNNNNNNNNNNNNNNNNNNNNNNNNNNNNNNNNNNNNNNNNNNNNNNNNNNNNNNNNNNNNNNNNNNNNNNNNNNNNNNNNNNNNNNNNNNNNNNNNNNNNNNNNNNNNNNNNNNNNNNNNNNNNNNNNNNNNNNNNNNNNNNNNNNNNNNNNNNNNNNNNNNNNNNNNNNNNNNNNNNNNNNNNNNNNNNNNNNNNNNNNNNNNNNNNNNNNNNNNNNNNNNNNNNNNNNNNNNNNNNNNNNNNNNNNNNNNNNNNNNNNNNNNNNNNNNNNNNNNNNNNNNNNNNNNNNNNNNNNNNNNNNNNNNNNNNNNNNNNNNNNNNNNNNNNNNNNNNNNNNNNNNNNNNNNNNNNNNNNNNNNNNNNNNNNNNNNNNNNNNNNNNNNNNNNNNNNNNNNNNNNNNNNNNNNNNNNNNNNNNNNNNNNNNNNNNNNNNNNNNNNNNNNNNNNNNNNNNNNNNNNNNNNNNNNNNNNNNNNNNNNNNNNNNNNNNNNNNNNNNNNNNNNNNNNNNNNNNNNNNNNNNNNNNNNNNNNNNNNNNNNNNNNNNNNNNNNNNNNNNNNNNNNNNNNNNNNNNNNNNNNNNNNNNNNNNNNNNNNNNNNNNNNNNNNNNNNNNNNNNNNNNNNNNNNNNNNNNNNNNNNNNNNNNNNNNNNNNNNNNNNNNNNNNNNNNNNNNNNNNNNNNNNNNNNNNNNNNNNNNNNNNNNNNNNNNNNNNNNNNNNNNNNNNNNNNNNNNNNNNNNNNNNNNNNNNNNNNNNNNNNNNNNNNNNNNNNNNNNNNNNNNNNNNNNNNNNNNNNNNNNNNNNNNNNNNNNNNNNNNNNNNNNNNNNNNNNNNNNNNNNNNNNNNNNNNNNNNNNNNNNNNNNNNNNNNNNNNNNNNNNNNNNNNNNNNNNNNNNNNNNNNNNNNNNNNNNNNNNNNNNNNNNNNNNNNNNNNNNNNNNNNNNNNNNNNNNNNNNNNNNNNNNNNNNNNNNNNNNNNNNNNNNNNNNNNNNNNNNNNNNNNNNNNNNNNNNNNNNNNNNNNNNNNNNNNNNNNNNNNNNNNNNNNNNNNNNNNNNNNNNNNNNNNNNNNNNNNNNNNNNNNNNNNNNNNNNNNNNNNNNNNNNNNNNNNNNNNNNNNNNNNNNNNNNNNNNNNNNNNNNNNNNNNNNNNNNNNNNNNNNNNNNNNNNNNNNNNNNNNNNNNNNNNNNNNNNNNNNNNNNNNNNNNNNNNNNNNNNNNNNNNNNNNNNNNNNNNNNNNNNNNNNNNNNNNNNNNNNNNNNNNNNNNNNNNNNNNNNNNNNNNNNNNNNNNNNNNNNNNNNNNNNNNNNNNNNNNNNNNNNNNNNNNNNNNNNNNNNNNNNNNNNNNNNNNNNNNNNNNNNNNNNNNNNNNNNNNNNNNNNNNNNNNNNNNNNNNNNNNNNNNNNNNNNNNNNNNNNNNNNNNNNNNNNNNNNNNNNNNNNNNNNNNNNNNNNNNNNNNNNNNNNNNNNNNNNNNNNNNNNNNNNNNNNNNNNNNNNNNNNNNNNNNNNNNNNNNNNNNNNNNNNNNNNNNNNNNNNNNNNNNNNNNNNNNNNNNNNNNNNNNNNNNNNNNNNNNNNNNNNNNNNNNNNNNNNNNNNNNNNNNNNNNNNNNNNNNNNNNNNNNNNNNNNNNNNNNNNNNNNNNNNNNNNNNNNNNNNNNNNNNNNNNNNNNNNNNNNNNNNNNNNNNNNNNNNNNNNNNNNNNNNNNNNNNNNNNNNNNNNNNNNNNNNNNNNNNNNNNNNNNNNNNNNNNNNNNNNNNNNNNNNNNNNNNNNNNNNNNNNNNNNNNNNNNNNNNNNNNNNNNNNNNNNNNNNNNNNNNNNNNNNNNNNNNNNNNNNNNNNNNNNNNNNNNNNNNNNNNNNNNNNNNNNNNNNNNNNNNNNNNNNNNNNNNNNNNNNNNNNNNNNNNNNNNNNNNNNNNNNNNNNNNNNNNNNNNNNNNNNNNNNNNNNNNNNNNNNNNNNNNNNNNNNNNNNNNNNNNNNNNNNNNNNNNNNNNNNNNNNNNNNNNNNNNNNNNNNNNNNNNNNNNNNNNNNNNNNNNNNNNNNNNNNNNNNNNNNNNNNNNNNNNNNNNNNNNNNNNNNNNNNNNNNNNNNNNNNNNNNNNNNNNNNNNNNNNNNNNNNNNNNNNNNNNNNNNNNNNNNNNNNNNNNNNNNNNNNNNNNNNNNNNNNNNNNNNNNNNNNNNNNNNNNNNNNNNNNNNNNNNNNNNNNNNNNNNNNNNNNNNNNNNNNNNNNNNNNNNNNNNNNNNNNNNNNNNNNNNNNNNNNNNNNNNNNNNNNNNNNNNNNNNNNNNNNNNNNNNNNNNNNNNNNNNNNNNNNNNNNNNNNNNNNNNNNNNNNNNNNNNNNNNNNNNNNNNNNNNNNNNNNNNNNNNNNNNNNNNNNNNNNNNNNNNNNNNNNNNNNNNNNNNNNNNNNNNNNNNNNNNNNNNNNNNNNNNNNNNNNNNNNNNNNNNNNNNNNNNNNNNNNNNNNNNNNNNNNNNNNNNNNNNNNNNNNNNNNNNNNNNNNNNNNNNNNNNNNNNNNNNNNNNNNNNNNNNNNNNNNNNNNNNNNNNNNNNNNNNNNNNNNNNNNNNNNNNNNNNNNNNNNNNNNNNNNNN
>Aphyllon_purpureum
NCTACTAAGTGGTCAC-TTTCAAATT--CAGAGAAACCCCGGAATT--AAGAAAAAAGGGCAATCCTGAGCCAAATC-CTTTA---TTTCT---AAAAACAAA-----------GCTTCAGAAAACAAA---------A---AT--------AAAGGATAGGTGCAGAGACTCAATGGAAGCTATTCTAATA------------AATG---GA---GTT--TTTTGCGCTGGTAGAG-GAAT-----CTTTTT-AGTGGAACTTCAT-AA--AAA-------------------ATAAA-GGATAAACATATCT---------------ATTGAATACTATAA--------TAAAAT----------------------------AATTAATAATGTCT-----------------------------------------------------------------------------AGAATTGATT------------------------------------------------------------CATCAAATAATTAACTCCACAGTC-----TGATAGATT-----TTT-----AAAATC-TGATTA----------ATCAAACGAGAATAAAGATAGAGTCCCATTC----------TACATGTCAATACCGGCAACAAT----TAAAGTTATAGTAAGAGGAAAATCCGTCGACTTTAAAAA-TCATGAGGGTTCAAGT-CCCTCTATCCCC----AAAAAAGCCT------AT-TATACTCTCTT----------------------AATACTTA-GACTAAAATCC-----------------CCCTTTCCACTATTAA---------------TTAAA-AGGTCA----AAATATATTTTATAATTCTTTTTG-----CCAAAGGTATTATGGCGTAAAAACTTATATAGGGTGTAAAT-TACTTTACCT--------TAAGCACATGTAA------TAT-AGAATACACATCAAAATTAAGCAAAGACTTACTAT-TTGACT-----TATTCA-AATTAA-TAACATTACTTAAATACTGAAACTAAGA--AAGTCGTCTTTTG-----GAGATACAAT-------AAATT---AAAGAACTTT-----TATAAAAGTTTGTAATCT--CCCCTTGTACCTTTA---------A-TTTACATAGACCCCAGTC-----ACCTAATAA-----AATTATAAT------GGGATCCTAC---ATCATCGGGAATGGTCGGGA-----------TCG--AACCTTGCAAAATAGACCGTGAACATGTTTTAGCACAT--TCGGAATTTGGMTG---TTGGGGAAACTT--GGCA-TCATGTTCCCTCCCT--CAT-GCGCACATTTCGGTGTGTCT-----TGTGGGCTAACGAA-CCCCGGCACAACATGTGCCAAGGAATACTCACAGAA-GCATCTG--CTCGCT--CTCACCCCGT-CCGCGGTTAGTGTTTGTTGGTG----GATGTCTC-----A--TGTCAAAACGACTCTCGGCAACGGATATCTCGGCTCTCATATCGATGAAGAACGTAGCGAAATGCGATACTTGGTGTGAATTGCAGAATC-------CCGTGAACCATCGAGTTTTTGAACGCAAGTTGCGCCCAAAGCC-TTTTGGCTAAGGGCACGTCTGCCTGGGCGTCACGCATCACGTTGCCCT----CCCATC--CGTCCATA-TTGGGCGTTTTATT-GGTGTGGGTGGATATTGGCCTCCCGTGCACGA-TTTTGTGCGGTTGGCCCAAATGTCATCCTGCGGTGACTCACGTCATGACTAATGGTGGTTGA--TCA---ATCAACT-CTCGTGTTGTTGTG-GCAAATT-GTGTC--TACNNNNNNNNNNNNNNNNNNNNNNNNNNNNNNNNNNNNNNNNNNNNNNNNNNNNNNNNNNNNNNNNNNNNNNNNNNNNNNNNNNNNNNNNNNNNNNNNNNNNNNNNNNNNNNNNNNNNNNNNNNNNNNNNNNNNNNNNNNNNNNNNNNNNNNNNNNNNNNNNNNNNNNNNNNNNNNNNNNNNNNNNNNNNNNNNNNNNNNNNNNNNNNNNNNNNNNNNNNNNNNNNNNNNNNNNNNNNNNNNNNNNNNNNNNNNNNNNNNNNNNNNNNNNNNNNNNNNNNNNNNNNNNNNNNNNNNNNNNNNNNNNNNNNNNNNNNNNNNNNNNNNNNNNNNNNNNNNNNNNNNNNNNNNNNNNNNNNNNNNNNNNNNNNNNNNNNNNNNNNNNNNNNNNNNNNNNNNNNNNNNNNNNNNNNNNNNNNNNNNNNNNNNNNNNNNNNNNNNNNNNNNNNNNNNNNNNNNNNNNNNNNNNNNNNNNNNNNNNNNNNNNNNNNNNNNNNNNNNNNNNNNNNNNNNNNNNNNNNNNNNNNNNNNNNNNNNNNNNNNNNNNNNNNNNNNNNNNNNNNNNNNNNNNNNNNNNNNNNNNNNNNNNNNNNNNNNNNNNNNNNNNNNNNNNNNNNNNNNNNNNNNNNNNNNNNNNNNNNNNNNNNNNNNNNNNNNNNNNNNNNNNNNNNNNNNNNNNNNNNNNNNNNNNNNNNNNNNNNNNNNNNNNNNNNNNNNNNNNNNNNNNNNNNNNNNNNNNNNNNNNNNNNNNNNNNNNNNNNNNNNNNNNNNNNNNNNNNNNNNNNNNNNNNNNNNNNNNNNNNNNNNNNNNNNNNNNNNNNNNNNNNNNNNNNNNNNNNNNNNNNNNNNNNNNNNNNNNNNNNNNNNNNNNNNNNNNNNNNNNNNNNNNNNNNNNNNNNNNNNNNNNNNNNNNNNNNNNNNNNNNNNNNNNNNNNNNNNNNNNNNNNNNNNNNNNNNNNNNNNNNNNNNNNNNNNNNNNNNNNNNNNNNNNNNNNNNNNNNNNNNNNNNNNNNNNNNNNNNNNNNNNNNNNNNNNNNNNNNNNNNNNNNNNNNNNNNNNNNNNNNNNNNNNNNNNNNNNNNNNNNNNNNNNNNNNNNNNNNNNNNNNNNNNNNNNNNNNNNNNNNNNNNNNNNNNNNNNNNNNNNNNNNNNNNNNNNNNNNNNNNNNNNNNNNNNNNNNNNNNNNNNNNNNNNNNNNNNNNNNNNNNNNNNNNNNNNNNNNNNNNNNNNNNNNNNNNNNNNNNNNNNNNNNNNNNNNNNNNNNNNNNNNNNNNNNNNNNNNNNNNNNNNNNNNNNNNNNNNNNNNNNNNNNNNNNNNNNNNNNNNNNNNNNNNNNNNNNNNNNNNNNNNNNNNNNNNNNNNNNNNNNNNNNNNNNNNNNNNNNNNNNNNNNNNNNNNNNNNNNNNNNNNNNNNNNNNNNNNNNNNNNNNNNNNNNNNNNNNNNNNNNNNNNNNNNNNNNNNNNNNNNNNNNNNNNNNNNNNNNNNNNNNNNNNNNNNNNNNNNNNNNNNNNNNNNNNNNNNNNNNNNNNNNNNNNNNNNNNNNNNNNNNNNNNNNNNNNNNNNNNNNNNNNNNNNNNNNNNNNNNNNNNNNNNNNNNNNNNNNNNNNNNNNNNNNNNNNNNNNNNNNNNNNNNNNNNNNNNNNNNNNNNNNNNNNNNNNNNNNNNNNNNNNNNNNNNNNNNNNNNNNNNNNNNNNNNNNNNNNNNNNNNNNNNNNNNNNNNNNNNNNNNNNNNNNNNNNNNNNNNNNNNNNNNNNNNNNNNNNNNNNNNNNNNNNNNNNNNNNNNNNNNNNNNNNNNNNNNNNNNNNNNNNNNNNNNNNNNNNNNNNNNNNNNNNNNNNNNNNNNNNNNNNNNNNNNNNNNNNNNNNNNNNNNNNNNNNNNNNNNNNNNNNNNNNNNNNNNNNNNNNNNNNNNNNNNNNNNNNNNNNNNNNNNNNNNNNNNNNNNNNNNNNNNNNNNNNNNNNNNNNNNNNNNNNNNNNNNNNNNNNNNNNNNNNNNNNNNNNNNNNNNNNNNNNNNNNNNNNNNNNNNNNNNNNNNNNNNNNNNNNNNNNNNNNNNNNNNNNNNNNNNNNNNNNNNNNNNNNNNNNNNNNNNNNNNNNNNNNNNNNNNNNNNNNNNNNNNNNNNNNNNNNNNNNNNNNNNNNNNNNNNNNNNNNNNNNNNNNNNNNNNNNNNNNNNNNNNNNNNNNNNNNNNNNNNNNNNNNNNNNNNNNNNNNNNNNNNNNNNNNNNNNNNNNNNNNNNNNNNNNNNNNNNNNNNNNNNNNNNNNNNNNNNNNNNNNNNNNNNNNNNNNNNNNNNNNNNNNNNNNNNNNNNNNNNNNNNNNNNNNNNNNNNNNNNNNNNNNNNNNNNNNNNNNNNNNNNNNNNNNNNNNNNNNNNNNNNNNNNNNNNNNNNNNNNNNNNNNNNNNNNNNNNNNNNNNNNNNNNNNNNNNNNNNNNNNNNNNNNNNNNNNNNNNNNNNNNNNNNNNNNNNNNNNNNNNNNNNNNNNNNNNNNNNNNNNNNNNNNNNNNNNNNNNNNNNNNNNNNNNNNNNNNNNNNNNNNNNNNNNNNNNNNNNNNNNNNNNNNNNNNNNNNNNNNNNNNNNNNNNNNNNNNNNNNNNNNNNNNNNNNNNNNNNNNNNNNNNNNNNNNNNNNNNNNNNNNNNNNNNNNNNNNNNNNNNNNNNNNNNNNNNNNNNNNNNNNNNNNNNNNNNNNNNNNNNNNNNNNNNNNNNNNNNNNNNNNNNNNNNNNNNNNNNNNNNNNNNNNNNNNNNNNNNNNNNNNNNNNNNNNNNNNNNNNNNNNNNNNNNNNNNNNNNNNNNNNNNNNNNNNNNNNNNNNNNNNNNNNNNNNNNNNNNNNNNNNNNNNNNNNNNNNNNNNNNNNNNNNNNNNNNNNNNNNNNNNNNNNNNNNNNNNNNNNNNNNNNNNNNNNNNNNNNNNNNNNNNNNNNNNNNNNNNNNNNNNNNNNNNNNNNNNNNNNNNNNNNNNNNNNNNNNNNNNNNNNNNNNNNNNNNNNNNNNNNNNNNNNNNNNNNNNNNNNNNNNNNNNNNNNNNNNNNNNNNNNNNNNNNNNNNNNNNNNNNNNNNNNNNNNNNNNNNNNNNNNNNNNNNNNNNNNNNNNNNNNNNNNNNNNNNNNNNNNNNNNNNNNNNNNNNNNNNNNNNNNNNNNNNNNNNNNNNNNNNNNNNNNNNNNNNNNNNNNNNNNNNNNNNNNNNNNNNNNNNNNNNNNNNNNNNNNNNNNNNNNNNNNNNNNNNNNNNNNNNNNNNNNNNNNNNNNNNNNNNNNNNNNNNNNNNNNNNNNNNNNNNNNNNNNNNNNNNNNNNNNNNNNNNNNNNNNNNNNNNNNNNNNNNNNNNNNNNNNNNNNNNNNNNNNNNNNNNNNNNNNNNNNNNNNNNNNNNNNNNNNNNNNNNNNNNNNNNNNNNNNNNNNNNNNNNNNNNNNNNNNNNNNNNNNNNNNNNNNNNNNNNNNN
>Aphyllon_riparium
NNNNNNNNNNNNNNAC-TTTCAAATT--CAGAGAAACCCCGGAATT--AATAAAAAAGGGCAATCCTGAGCCAAATC-CTTT----TTTAT--C-AAAACAAA-----------GCTTCAGAAAGCGAA---------A---AT--------AAAGGATAGGTGCAGAGACTCAATGGAAGCTATTCTAAAA------------AATG---TA---GTT--GATAGCGTTGGTAGAG-GAAT-----CTTTCC-ATCAGAACTTCAG--A--AAG-----------------T-ATGAA-GGATAAACGTATCT---------------ATTGAATACTATA---------TCAAAT----------------------------GATTAATGATGGCT---CGAACCTTTCTC------TGT-ATTTT------------------------TTAA-TATTA-----AAGGAGGAAGAATTGATG-TGAATTGATTCCAT-ATTGAAGA----------------AAGAATATTTATT-------CATCAAATCATTCACTCCACAGTC-----CGATAGATC-----TTTT---AAAGATC-TGATTA----------ATCGAAAGAGAATAAAGATAGAGTCCCATTC----------TACATGTCAATGCCGGCAACAAT----TAAAGTTATAGTAAGAGGAAAATCCGTCGACTTTAAAAA-TCGTGAGGGTTCAAGT-CCCTCTATCCCC---AAAA-AAGCCT------AT-TTAACTCTCCC----------------------AATAGTTA-TCCTATATCTC------------CTCTTTTTTTTTCATTATTCG---------------TTAGC-GAGTCA----AAATCCCTTTTATAATTCTTTTTT-----ACAAACTTATTGGGGCGTAAAAACTTA-GTGGGGTGTAAAT-TACTTT---A---TC---TTAGCACATGTGA------TAT-AGAATACACATCCCAATTAAGCAAGAACTTCCTAT-TTAACT-----GATTCACAATTAA-T-------------------------------------------------------------------------------------------------------------------------------------------------------------------------------------------------------------------------------------TCG--AACCTGCCAAAGCAAACTGTGAACATGTC--ATCACAT--TGGGATTGTGGMTG----TGGTGGAAATC--CACA-TCATGGTCTCCTCCC-ACAT-ATGCGCACTTAGGTGTGTGTAT---TGTGGGCTAACGAA-CCCCGGCACAGCATGTGCCAAGGAAAACTCAATGAA-ACCTCTG--CCCCAT--GTCGCCCCGTCTTGCGGTTAGCGA-----GTGGGGTGGATGTCTC-----A--TGTCAAAACGACTCTCGGCAACGGATATCTCGGCTCTCGCATCGATGAAGAACGTAGCGAAATGCGATACTTGGTGTGAATTGCAGAATC-------CCGTGAACCATCGAGTCTTTGAACGCAAGTTGCGCCCAAAGCC-ATTTGGCTAAGGGCACGTCTGCCTGGGCGTCACGCATCTCGTCACCCC----TCCTTC--CGTTCCTA-TAGGGTGCGTTGTT-GGTG-GGGTGGATATTGGCCTCCTGTGCACAA-TGATGTGCGGCTGGCCCAAATTTGATCCTGCAGCGACTCATGTCACGACAAGTGGTGGTTGA--TCA---CTCAACT-CTCGTGCTGTTGTG-TCGGGTT-GGGTT-GCTNNNNNNNNNNNNNNNNNNNNNNNNNNNNNNNNNNNNNNNNNNNNNNNNNNNNNNNNNNNNNNNNNNNNNNNNNNNNNNNNNNNNNNNNNNNNNNNNNNNNNNNNNNNNNNNNNNNNNNNNNNNNNNNNNNNNNNNNNNNNNNNNNNNNNNNNNNNNNNNNNNNNNNNNNNNNNNNNNNNNNNNNNNNNNNNNNNNNNNNNNNNNNNNNNNNNNNNNNNNNNNNNNNNNNNNNNNNNNNNNNNNNNNNNNNNNNNNNNNNNNNNNNNNNNNNNNNNNNNNNNNNNNNNNNNNNNNNNNNNNNNNNNNNNNNNNNNNNNNNNNNNNNNNNNNNNNNNNNNNNNNNNNNNNNNNNNNNNNNNNNNNNNNNNNNNNNNNNNNNNNNNNNNNNNNNNNNNNNNNNNNNNNNNNNNNNNNNNNNNNNNNNNNNNNNNNNNNNNNNNNNNNNNNNNNNNNNNNNNNNNNNNNNNNNNNNNNNNNNNNNNNNNNNNNNNNNNNNNNNNNNNNNNNNNNNNNNNNNNNNNNNNNNNNNNNNNNNNNNNNNNNNNNNNNNNNNNNNNNNNNNNNNNNNNNNNNNNNNNNNNNNNNNNNNNNNNNNNNNNNNNNNNNNNNNNNNNNNNNNNNNNNNNNNNNNNNNNNNNNNNNNNNNNNNNNNNNNNNNNNNNNNNNNNNNNNNNNNNNNNNNNNNNNNNNNNNNNNNNNNNNNNNNNNNNNNNNNNNNNNNNNNNNNNNNNNNNNNNNNNNNNNNNNNNNNNNNNNNNNNNNNNNNNNNNNNNNNNNNNNNNNNNNNNNNNNNNNNNNNNNNNNNNNNNNNNNNNNNNNNNNNNNNNNNNNNNNNNNNNNNNNNNNNNNNNNNNNNNNNNNNNNNNNNNNNNNNNNNNNNNNNNNNNNNNNNNNNNNNNNNNNNNNNNNNNNNNNNNNNNNNNNNNNNNNNNNNNNNNNNNNNNNNNNNNNNNNNNNNNNNNNNNNNNNNNNNNNNNNNNNNNNNNNNNNNNNNNNNNNNNNNNNNNNNNNNNNNNNNNNNNNNNNNNNNNNNNNNNNNNNNNNNNNNNNNNNNNNNNNNNNNNNNNNNNNNNNNNNNNNNNNNNNNNNNNNNNNNNNNNNNNNNNNNNNNNNNNNNNNNNNNNNNNNNNNNNNNNNNNNNNNNNNNNNNNNNNNNNNNNNNNNNNNNNNNNNNNNNNNNNNNNNNNNNNNNNNNNNNNNNNNNNNNNNNNNNNNNNNNNNNNNNNNNNNNNNNNNNNNNNNNNNNNNNNNNNNNNNNNNNNNNNNNNNNNNNNNNNNNNNNNNNNNNNNNNNNNNNNNNNNNNNNNNNNNNNNNNNNNNNNNNNNNNNNNNNNNNNNNNNNNNNNNNNNNNNNNNNNNNNNNNNNNNNNNNNNNNNNNNNNNNNNNNNNNNNNNNNNNNNNNNNNNNNNNNNNNNNNNNNNNNNNNNNNNNNNNNNNNNNNNNNNNNNNNNNNNNNNNNNNNNNNNNNNNNNNNNNNNNNNNNNNNNNNNNNNNNNNNNNNNNNNNNNNNNNNNNNNNNNNNNNNNNNNNNNNNNNNNNNNNNNNNNNNNNNNNNNNNNNNNNNNNNNNNNNNNNNNNNNNNNNNNNNNNNNNNNNNNNNNNNNNNNNNNNNNNNNNNNNNNNNNNNNNNNNNNNNNNNNNNNNNNNNNNNNNNNNNNNNNNNNNNNNNNNNNNNNNNNNNNNNNNNNNNNNNNNNNNNNNNNNNNNNNNNNNNNNNNNNNNNNNNNNNNNNNNNNNNNNNNNNNNNNNNNNNNNNNNNNNNNNNNNNNNNNNNNNNNNNNNNNNNNNNNNNNNNNNNNNNNNNNNNNNNNNNNNNNNNNNNNNNNNNNNNNNNNNNNNNNNNNNNNNNNNNNNNNNNNNNNNNNNNNNNNNNNNNNNNNNNNNNNNNNNNNNNNNNNNNNNNNNNNNNNNNNNNNNNNNNNNNNNNNNNNNNNNNNNNNNNNNNNNNNNNNNNNNNNNNNNNNNNNNNNNNNNNNNNNNNNNNNNNNNNNNNNNNNNNNNNNNNNNNNNNNNNNNNNNNNNNNNNNNNNNNNNNNNNNNNNNNNNNNNNNNNNNNNNNNNNNNNNNNNNNNNNNNNNNNNNNNNNNNNNNNNNNNNNNNNNNNNNNNNNNNNNNNNNNNNNNNNNNNNNNNNNNNNNNNNNNNNNNNNNNNNNNNNNNNNNNNNNNNNNNNNNNNNNNNNNNNNNNNNNNNNNNNNNNNNNNNNNNNNNNNNNNNNNNNNNNNNNNNNNNNNNNNNNNNNNNNNNNNNNNNNNNNNNNNNNNNNNNNNNNNNNNNNNNNNNNNNNNNNNNNNNNNNNNNNNNNNNNNNNNNNNNNNNNNNNNNNNNNNNNNNNNNNNNNNNNNNNNNNNNNNNNNNNNNNNNNNNNNNNNNNNNNNNNNNNNNNNNNNNNNNNNNNNNNNNNNNNNNNNNNNNNNNNNNNNNNNNNNNNNNNNNNNNNNNNNNNNNNNNNNNNNNNNNNNNNNNNNNNNNNNNNNNNNNNNNNNNNNNNNNNNNNNNNNNNNNNNNNNNNNNNNNNNNNNNNNNNNNNNNNNNNNNNNNNNNNNNNNNNNNNNNNNNNNNNNNNNNNNNNNNNNNNNNNNNNNNNNNNNNNNNNNNNNNNNNNNNNNNNNNNNNNNNNNNNNNNNNNNNNNNNNNNNNNNNNNNNNNNNNNNNNNNNNNNNNNNNNNNNNNNNNNNNNNNNNNNNNNNNNNNNNNNNNNNNNNNNNNNNNNNNNNNNNNNNNNNNNNNNNNNNNNNNNNNNNNNNNNNNNNNNNNNNNNNNNNNNNNNNNNNNNNNNNNNNNNNNNNNNNNNNNNNNNNNNNNNNNNNNNNNNNNNNNNNNNNNNNNNNNNNNNNNNNNNNNNNNNNNNNNNNNNNNNNNNNNNNNNNNNNNNNNNNNNNNNNNNNNNNNNNNNNNNNNNNNNNNNNNNNNNNNNNNNNNNNNNNNNNNNNNNNNNNNNNNNNNNNNNNNNNNNNNNNNNNNNNNNNNNNNNNNNNNNNNNNNNNNNNNNNNNNNNNNNNNNNNNNNNNNNNNNNNNNNNNNNNNNNNNNNNNNNNNNNNNNNNNNNNNNNNNNNNNNNNNNNNNNNNNNNNNNNNNNNNNNNNNNNNNNNNNNNNNNNNNNNNNNNNNNNNNNNNNNNNNNNNNNNNNNNNNNNNNNNNNNNNNNNNNNNNNNNNNNNNNNNNNNNNNNNNNNNNNNNNNNNNNNNNNNNNNNNNNNNNNNNNNNNNNNNNNNNNNNNNNNNNNNNNNNNNNNNNNNNNNNNNNNNNNNNNNNNNNNNNNNNNNNNNNNNNNNNNNNNNNNNNNNNNNNNNNNNNNNNNNNNNNNNNNNNNNNNNNNNNNNNNNNNNNNNNNNNNNNNNNNNNNNNNNNNNNNNNNNNNNNNNNNNNNNNNNNNNNNNNNNNNNNNNNNNNNNNNNNNNNNNNNNNNNNNNNNNNNNNNNNNNNNNNNNNNNNNNNNNNNN
>Aphyllon_robbinsii
NNNNNNNNNNNNNNGC-TTTCAAATT--CAGAG-AACCCCGGAATT--AATAAAAAAGGGCAATCCTGAGCCAAATC-CTTT----TTTAT--C-AAAACAAA-----------GCTTCAGAAAGCGCA---------A---AT--------AAAGGATAGGTGCAGAGACTCAATGGAAGCTATTCTAAAA------------AATG---TA---GTT--GATAGCGTTGGTAGAG-GAAT-----CTTTCC-CTCAGAACTTCAG--A--AAA-----------------T-ATGAA-GGATAAACGTATCT---------------ATTGAATACTATA---------TCAAAT----------------------------GATTAATGATGGCT---CGAACCTTTCTC------TGT-ATTTT------------------------TTAA-TATTA-----AAGGAGGAAGAATTGATG-TGAATTGATTCCAT-ATTGAAGA----------------AAGAATATTTATT-------CATCAAATCATTCACTCCACAGTC-----CGATAGATC-----TTTT---AAAGATC-TGATTA----------ATCGAAAGAGAATAAAGATAGAGTCCCGTTC----------TACATGTCAATGCCGGCAACAAT----TAAAGTTATAGTAAGAGGAAAATCCGTTGACTTTAAAAA-TCGTGAGGGTTCAAGT-CCCTCTATCCCC---AAAA-AAGCCT------AT-TTAACTCTCCC----------------------AATAGTTA-TCCTGTATCTC-----------CCCTTTTTTTTTTCGTTATTCG---------------TTAGC-GAGTAA----AAATCCCTTTTATAATTCTTTTTT-----ACAAACGTATTGGGGCGTAAAAACTTA-GTGGGGTGTAAAT-TACTTT---A---TC---TTAGCACATGTGA------TAT-AGAATACACATCCCAATTAAGCAAGAACTTCCTAT-TTGACT-----GATTCACAATTAA-T-------------------------------------------------------------------------------------------------------------------------------------------------------------------------------------------------------------------------------------TCG--AACCTACCAAAGTAGACTGTGAACACGT--AATCACAT--TGAGATTGTGTMTG----TGCTGAAAAGC--CACA-TCATGGTCTCCTCCC-ACAT-GTGCGCACTTAGGTGTGTGTAT---TGTGGGCTAACGAA-CCCCGGCACAGCATGTGCCAAGGAAAACTCAATGAA-ACCTCTG--CCCTAC--GTCGCCCCGT-TTGCGGATAGCGATTGTGGGTG----GATGTCTC-----A--TGTCAAAACGACTCTCGGCAACGGATATCTCGGCTCTTGCATCGATGAAGAACGTAGCGAAATGCGATACTTGGTGTGAATTGCAGAATC-------CCGTGAACCATCGAGTCTTTGAACGCAAGTTGCGCCCAAAGCC-ATTTGGCCAAGGGCACGTCTGCCTGGGCGTCACGCATCTCGTCACCCC----TCCTTC--CGTTCCCA-TAGGGTGCGTTGTT-GGTG-GGGTGGATATTGGCCTCCTGTGCACGA-TGATGTGCGGTTGGCCCAAATTTGATCCTGCGGCGACTCATGTCACGACAAGTGGTGGTTGA--TTA---CTCAACT-CTCGTGTTGTTGTG-TCGAGTT-GGGTT-GCTNNNNNNNNNNNNNNNNNNNNNNNNNNNNNNNNNNNNNNNNNNNNNNNNNNNNNNNNNNNNNNNNNNNNNNNNNNNNNNNNNNNNNNNNNNNNNNNNNNNNNNNNNNNNNNNNNNNNNNNNNNNNNNNNNNNNNNNNNNNNNNNNNNNNNNNNNNNNNNNNNNNNNNNNNNNNNNNNNNNNNNNNNNNNNNNNNNNNNNNNNNNNNNNNNNNNNNNNNNNNNNNNNNNNNNNNNNNNNNNNNNNNNNNNNNNNNNNNNNNNNNNNNNNNNNNNNNNNNNNNNNNNNNNNNNNNNNNNNNNNNNNNNNNNNNNNNNNNNNNNNNNNNNNNNNNNNNNNNNNNNNNNNNNNNNNNNNNNNNNNNNNNNNNNNNNNNNNNNNNNNNNNNNNNNNNNNNNNNNNNNNNNNNNNNNNNNNNNNNNNNNNNNNNNNNNNNNNNNNNNNNNNNNNNNNNNNNNNNNNNNNNNNNNNNNNNNNNNNNNNNNNNNNNNNNNNNNNNNNNNNNNNNNNNNNNNNNNNNNNNNNNNNNNNNNNNNNNNNNNNNNNNNNNNNNNNNNNNNNNNNNNNNNNNNNNNNNNNNNNNNNNNNNNNNNNNNNNNNNNNNNNNNNNNNNNNNNNNNNNNNNNNNNNNNNNNNNNNNNNNNNNNNNNNNNNNNNNNNNNNNNNNNNNNNNNNNNNNNNNNNNNNNNNNNNNNNNNNNNNNNNNNNNNNNNNNNNNNNNNNNNNNNNNNNNNNNNNNNNNNNNNNNNNNNNNNNNNNNNNNNNNNNNNNNNNNNNNNNNNNNNNNNNNNNNNNNNNNNNNNNNNNNNNNNNNNNNNNNNNNNNNNNNNNNNNNNNNNNNNNNNNNNNNNNNNNNNNNNNNNNNNNNNNNNNNNNNNNNNNNNNNNNNNNNNNNNNNNNNNNNNNNNNNNNNNNNNNNNNNNNNNNNNNNNNNNNNNNNNNNNNNNNNNNNNNNNNNNNNNNNNNNNNNNNNNNNNNNNNNNNNNNNNNNNNNNNNNNNNNNNNNNNNNNNNNNNNNNNNNNNNNNNNNNNNNNNNNNNNNNNNNNNNNNNNNNNNNNNNNNNNNNNNNNNNNNNNNNNNNNNNNNNNNNNNNNNNNNNNNNNNNNNNNNNNNNNNNNNNNNNNNNNNNNNNNNNNNNNNNNNNNNNNNNNNNNNNNNNNNNNNNNNNNNNNNNNNNNNNNNNNNNNNNNNNNNNNNNNNNNNNNNNNNNNNNNNNNNNNNNNNNNNNNNNNNNNNNNNNNNNNNNNNNNNNNNNNNNNNNNNNNNNNNNNNNNNNNNNNNNNNNNNNNNNNNNNNNNNNNNNNNNNNNNNNNNNNNNNNNNNNNNNNNNNNNNNNNNNNNNNNNNNNNNNNNNNNNNNNNNNNNNNNNNNNNNNNNNNNNNNNNNNNNNNNNNNNNNNNNNNNNNNNNNNNNNNNNNNNNNNNNNNNNNNNNNNNNNNNNNNNNNNNNNNNNNNNNNNNNNNNNNNNNNNNNNNNNNNNNNNNNNNNNNNNNNNNNNNNNNNNNNNNNNNNNNNNNNNNNNNNNNNNNNNNNNNNNNNNNNNNNNNNNNNNNNNNNNNNNNNNNNNNNNNNNNNNNNNNNNNNNNNNNNNNNNNNNNNNNNNNNNNNNNNNNNNNNNNNNNNNNNNNNNNNNNNNNNNNNNNNNNNNNNNNNNNNNNNNNNNNNNNNNNNNNNNNNNNNNNNNNNNNNNNNNNNNNNNNNNNNNNNNNNNNNNNNNNNNNNNNNNNNNNNNNNNNNNNNNNNNNNNNNNNNNNNNNNNNNNNNNNNNNNNNNNNNNNNNNNNNNNNNNNNNNNNNNNNNNNNNNNNNNNNNNNNNNNNNNNNNNNNNNNNNNNNNNNNNNNNNNNNNNNNNNNNNNNNNNNNNNNNNNNNNNNNNNNNNNNNNNNNNNNNNNNNNNNNNNNNNNNNNNNNNNNNNNNNNNNNNNNNNNNNNNNNNNNNNNNNNNNNNNNNNNNNNNNNNNNNNNNNNNNNNNNNNNNNNNNNNNNNNNNNNNNNNNNNNNNNNNNNNNNNNNNNNNNNNNNNNNNNNNNNNNNNNNNNNNNNNNNNNNNNNNNNNNNNNNNNNNNNNNNNNNNNNNNNNNNNNNNNNNNNNNNNNNNNNNNNNNNNNNNNNNNNNNNNNNNNNNNNNNNNNNNNNNNNNNNNNNNNNNNNNNNNNNNNNNNNNNNNNNNNNNNNNNNNNNNNNNNNNNNNNNNNNNNNNNNNNNNNNNNNNNNNNNNNNNNNNNNNNNNNNNNNNNNNNNNNNNNNNNNNNNNNNNNNNNNNNNNNNNNNNNNNNNNNNNNNNNNNNNNNNNNNNNNNNNNNNNNNNNNNNNNNNNNNNNNNNNNNNNNNNNNNNNNNNNNNNNNNNNNNNNNNNNNNNNNNNNNNNNNNNNNNNNNNNNNNNNNNNNNNNNNNNNNNNNNNNNNNNNNNNNNNNNNNNNNNNNNNNNNNNNNNNNNNNNNNNNNNNNNNNNNNNNNNNNNNNNNNNNNNNNNNNNNNNNNNNNNNNNNNNNNNNNNNNNNNNNNNNNNNNNNNNNNNNNNNNNNNNNNNNNNNNNNNNNNNNNNNNNNNNNNNNNNNNNNNNNNNNNNNNNNNNNNNNNNNNNNNNNNNNNNNNNNNNNNNNNNNNNNNNNNNNNNNNNNNNNNNNNNNNNNNNNNNNNNNNNNNNNNNNNNNNNNNNNNNNNNNNNNNNNNNNNNNNNNNNNNNNNNNNNNNNNNNNNNNNNNNNNNNNNNNNNNNNNNNNNNNNNNNNNNNNNNNNNNNNNNNNNNNNNNNNNNNNNNNNNNNNNNNNNNNNNNNNNNNNNNNNNNNNNNNNNNNNNNNNNNNNNNNNNNNNNNNNNNNNNNNNNNNNNNNNNNNNNNNNNNNNNNNNNNNNNNNNNNNNNNNNNNNNNNNNNNNNNNNNNNNNNNNNNNNNNNNNNNNNNNNNNNNNNNNNNNNNNNNNNNNNNNNNNNNNNNNNNNNNNNNNNNNNNNNNNNNNNNNNNNNNNNNNNNNNNNNNNNNNNNNNNNNNNNNNNNNNNNNNNNNNNNNNNNNNNNNNNNNNNNNNNNNNNNNNNNNNNNNNNNNNNNNNNNNNNNNNNNNNNNNNNNNNNNNNNNNNNNNNNNNNNNNNNNNNNNNNNNNNNNNNNNNNNNNNNNNNNNNNNNNNNNNNNNNNNNNNNNNNNNNNNNNNNNNNNNNNNNNNNNNNNNNNNNNNNNNNNNNNNNNNNNNNNNNNNNNNNNNNNNNNNNNNNNNNNNNNNNNNNNNNNNNNNNNNNNNNNNNNNNNNNNNNNNNNNNNNNNNNNNNNNNNNNNNNNNNNNNNNNNNNNNNNNNNNNNNNNNNNNNNNNNNNNNNNNNNNNNNNNNNNNNNNNNNNNNNNNNNNNNNNNNNNNNNNNNNNNNNNNNNNNNNNNNNNNNNNNNNNNNNNNNNNNNNNNNNNNNNNNNNNNNNNNNNNNNNNNNNNNNNNNNNNNNNNNNNNNNNNNN
>Aphyllon_on_Zaluzania
NNNNNNNNNNNNNNNNNNNNNNNNNNNNNNNNNNNNNNNNNNNNNNNNNATAAAAAAGGGCAATCCTGAGCCAAATC-CTTT----TTTAT--C-RAAACAAA-----------GCTTCAGAAAGCGAA---------A---AT--------AACGGATAGGTGCAGAGACTCAATGGAAGCTATTCTAAAA------------AATG---TA---GTT--GATAGCGTTGGTAGAG-GAAT-----CTTTCC-ATCAGAACTTCAT--A--AAG-----------------T-ATGAA-GGATAAACGTATCT---------------ATTGAATACTATA---------TCAAAT----------------------------GATTAATGATGGCT---CGAACCTTTCTC------TGT-ATTTT------------------------TTAA-TATTA-----AAGGAGGAAGAATTGATG-TGAATTGATTCCAT-ATTGAAGA----------------AAGAATATTTATT-------CATCAAATCATTCACTCCACAGTC-----CGATAGATC-----TTTT---AAAGATC-TGATTA----------ATCGAAAGAGAATAAAGATAGAGTCCCATTC----------TACATGTCAATTCCGGCAACAAT----TAAAGTTATAGTAAGAGGAAAATCCGTTGACTTTAAAAA-TCGTGAGGGTTCAAGT-CCCTCTATCCCC---AAAA-AAGCCT------ATATTAACTCTCCC----------------------GATAGTTA-TCCTATATCTC------------CTCTTTTTTTTTCATTATTCG---------------TTAGC-GAGTCA----AAATCCCTTTTATAATTATTTTTT-----ACAAACGTATTGGGGCGTAAAAACTTA-GTGGGGTGTAAAT-TACTTT---A---TC---TTAGCACATGTTA------TAT-AGAATACACATCCCAATTAAGCAAGAACTTCCTAT-TTGACT-----GATTCACAATTAA-T-------------------------------------------------------------------------------------------------------------------------------------------------------------------------------------------------------------------------------------TCG--AACCTGCCAAAGCAAACTGTGAACACGTC--ATCACAT--TGGGATTGTGGTGT-----GGTGGAAATC--CACA-TCATGGTCTCCTCCC-ACAT-ATGCGCACTTAGGTGTGTGTAT---TGTGGGCTAACGAA-CCCCGGCACAACATGTGCCAAGGAAAACTCAATGAA-ACCTTTG--CCCCAT--GTCGCCCCGTCTTGCGGTTAGCGA-----TTGGGGTGGATGTCTC-TCCAA--TGTCAAAACGACTCTCGGCAACGGATATCTCGGCTCTCGCATCGATGAAGAACGTAGCGAAATGCGATACTTGGTGTGAATTGCAGAATC-------CCGTGAACCATCGAGTCTTTGAACGCAAGTTGCGCCCGAAGCC-ATTTGGCCAAGGGCACGTCTGCCTGGGCGTCACGCATCTCGTCACCCC----TCCTTC--CGTCCCAA-TAGGGTGTGTTGTT-GGTG-GGGTGGATATTGGCCTCCTGTGCACGA-TGATGTGCGGCTGGCCCAAATTTGATCCTGCAGCGACTCATGTCACGACAAGTGGTGGTTGA--TCA---CTCAACT-CTCGTGCTGTTGTG-TTGGGTT-GGGTT-GCTNNNNNNNNNNNNNNNNNNNNNNNNNNNNNNNNNNNNNNNNNNNNNNNNNNNNNNNNNNNNNNNNNNNNNNNNNNNNNNNNNNNNNNNNNNNNNNNNNNNNNNNNNNNNNNNNNNNNNNNNNNNNNNNNNNNNNNNNNNNNNNNNNNNNNNNNNNNNNNNNNNNNNNNNNNNNNNNNNNNNNNNNNNNNNNNNNNNNNNNNNNNNNNNNNNNNNNNNNNNNNNNNNNNNNNNNNNNNNNNNNNNNNNNNNNNNNNNNNNNNNNNNNNNNNNNNNNNNNNNNNNNNNNNNNNNNNNNNNNNNNNNNNNNNNNNNNNNNNNNNNNNNNNNNNNNNNNNNNNNNNNNNNNNNNNNNNNNNNNNNNNNNNNNNNNNNNNNNNNNNNNNNNNNNNNNNNNNNNNNNNNNNNNNNNNNNNNNNNNNNNNNNNNNNNNNNNNNNNNNNNNNNNNNNNNNNNNNNNNNNNNNNNNNNNNNNNNNNNNNNNNNNNNNNNNNNNNNNNNNNNNNNNNNNNNNNNNNNNNNNNNNNNNNNNNNNNNNNNNNNNNNNNNNNNNNNNNNNNNNNNNNNNNNNNNNNNNNNNNNNNNNNNNNNNNNNNNNNNNNNNNNNNNNNNNNNNNNNNNNNNNNNNNNNNNNNNNNNNNNNNNNNNNNNNNNNNNNNNNNNNNNNNNNNNNNNNNNNNNNNNNNNNNNNNNNNNNNNNNNNNNNNNNNNNNNNNNNNNNNNNNNNNNNNNNNNNNNNNNNNNNNNNNNNNNNNNNNNNNNNNNNNNNNNNNNNNNNNNNNNNNNNNNNNNNNNNNNNNNNNNNNNNNNNNNNNNNNNNNNNNNNNNNNNNNNNNNNNNNNNNNNNNNNNNNNNNNNNNNNNNNNNNNNNNNNNNNNNNNNNNNNNNNNNNNNNNNNNNNNNNNNNNNNNNNNNNNNNNNNNNNNNNNNNNNNNNNNNNNNNNNNNNNNNNNNNNNNNNNNNNNNNNNNNNNNNNNNNNNNNNNNNNNNNNNNNNNNNNNNNNNNNNNNNNNNNNNNNNNNNNNNNNNNNNNNNNNNNNNNNNNNNNNNNNNNNNNNNNNNNNNNNNNNNNNNNNNNNNNNNNNNNNNNNNNNNNNNNNNNNNNNNNNNNNNNNNNNNNNNNNNNNNNNNNNNNNNNNNNNNNNNNNNNNNNNNNNNNNNNNNNNNNNNNNNNNNNNNNNNNNNNNNNNNNNNNNNNNNNNNNNNNNNNNNNNNNNNNNNNNNNNNNNNNNNNNNNNNNNNNNNNNNNNNNNNNNNNNNNNNNNNNNNNNNNNNNNNNNNNNNNNNNNNNNNNNNNNNNNNNNNNNNNNNNNNNNNNNNNNNNNNNNNNNNNNNNNNNNNNNNNNNNNNNNNNNNNNNNNNNNNNNNNNNNNNNNNNNNNNNNNNNNNNNNNNNNNNNNNNNNNNNNNNNNNNNNNNNNNNNNNNNNNNNNNNNNNNNNNNNNNNNNNNNNNNNNNNNNNNNNNNNNNNNNNNNNNNNNNNNNNNNNNNNNNNNNNNNNNNNNNNNNNNNNNNNNNNNNNNNNNNNNNNNNNNNNNNNNNNNNNNNNNNNNNNNNNNNNNNNNNNNNNNNNNNNNNNNNNNNNNNNNNNNNNNNNNNNNNNNNNNNNNNNNNNNNNNNNNNNNNNNNNNNNNNNNNNNNNNNNNNNNNNNNNNNNNNNNNNNNNNNNNNNNNNNNNNNNNNNNNNNNNNNNNNNNNNNNNNNNNNNNNNNNNNNNNNNNNNNNNNNNNNNNNNNNNNNNNNNNNNNNNNNNNNNNNNNNNNNNNNNNNNNNNNNNNNNNNNNNNNNNNNNNNNNNNNNNNNNNNNNNNNNNNNNNNNNNNNNNNNNNNNNNNNNNNNNNNNNNNNNNNNNNNNNNNNNNNNNNNNNNNNNNNNNNNNNNNNNNNNNNNNNNNNNNNNNNNNNNNNNNNNNNNNNNNNNNNNNNNNNNNNNNNNNNNNNNNNNNNNNNNNNNNNNNNNNNNNNNNNNNNNNNNNNNNNNNNNNNNNNNNNNNNNNNNNNNNNNNNNNNNNNNNNNNNNNNNNNNNNNNNNNNNNNNNNNNNNNNNNNNNNNNNNNNNNNNNNNNNNNNNNNNNNNNNNNNNNNNNNNNNNNNNNNNNNNNNNNNNNNNNNNNNNNNNNNNNNNNNNNNNNNNNNNNNNNNNNNNNNNNNNNNNNNNNNNNNNNNNNNNNNNNNNNNNNNNNNNNNNNNNNNNNNNNNNNNNNNNNNNNNNNNNNNNNNNNNNNNNNNNNNNNNNNNNNNNNNNNNNNNNNNNNNNNNNNNNNNNNNNNNNNNNNNNNNNNNNNNNNNNNNNNNNNNNNNNNNNNNNNNNNNNNNNNNNNNNNNNNNNNNNNNNNNNNNNNNNNNNNNNNNNNNNNNNNNNNNNNNNNNNNNNNNNNNNNNNNNNNNNNNNNNNNNNNNNNNNNNNNNNNNNNNNNNNNNNNNNNNNNNNNNNNNNNNNNNNNNNNNNNNNNNNNNNNNNNNNNNNNNNNNNNNNNNNNNNNNNNNNNNNNNNNNNNNNNNNNNNNNNNNNNNNNNNNNNNNNNNNNNNNNNNNNNNNNNNNNNNNNNNNNNNNNNNNNNNNNNNNNNNNNNNNNNNNNNNNNNNNNNNNNNNNNNNNNNNNNNNNNNNNNNNNNNNNNNNNNNNNNNNNNNNNNNNNNNNNNNNNNNNNNNNNNNNNNNNNNNNNNNNNNNNNNNNNNNNNNNNNNNNNNNNNNNNNNNNNNNNNNNNNNNNNNNNNNNNNNNNNNNNNNNNNNNNNNNNNNNNNNNNNNNNNNNNNNNNNNNNNNNNNNNNNNNNNNNNNNNNNNNNNNNNNNNNNNNNNNNNNNNNNNNNNNNNNNNNNNNNNNNNNNNNNNNNNNNNNNNNNNNNNNNNNNNNNNNNNNNNNNNNNNNNNNNNNNNNNNNNNNNNNNNNNNNNNNNNNNNNNNNNNNNNNNNNNNNNNNNNNNNNNNNNNNNNNNNNNNNNNNNNNNNNNNNNNNNNNNNNNNNNNNNNNNNNNNNNNNNNNNNNNNNNNNNNNNNNNNNNNNNNNNNNNNNNNNNNNNNNNNNNNNNNNNNNNNNNNNNNNNNNNNNNNNNNNNNNNNNNNNNNNNNNNNNNNNNNNNNNNNNNNNNNNNNNNNNNNNNNNNNNNNNNNNNNNNNNNNNNNNNNNNNNNNNNNNNNNNNNNNNNNNNNNNNNNNNNNNNNNNNNNNNNNNNNNNNNNNNNNNNNNNNNNNNNNNNNNNNNNNNNNNNNNNNNNNNNNNNNNNNNNNNNNNNNNNNNNNNNNNNNNNNNNNNNNNNNNNNNNNNNNNNNNNNNNNNNNNNNNNNNNNNNNNNNNNNNNNNNNNNNNNNNNNNNNNNNNNNNNNNNNNNNNNNNNNNNNNNNNNNNNNNNNNNNNNNNNNNNNNNNNNNNNNNNNNNNNNNNNNNNNNNNNNNNNNNNNNNNNNNNNNNNNNNNNNNNNNNNNNNNNNNNNNNNNNNNNNNNNNN
>Aphyllon_tacnaense
NNNNNNNNNNNNNNNNNNNNNNNNNNNNNNNNNNNNNNNNNNNNNNNNNNNNNNNNNNNNNNNNNNNNNNNNNNNNNNNNNNNNNNNNNNNNNNNNNNNNNNNNNNNNNNNNNNNNNNNNNNNNNNNNNNNNNNNNNNNNNNNNNNNNNNNNNNNNNNNNNNNNNNNNNNNNNNNNNNNNNNNNNNNNNNNNNNNNNNNNNNNNNNNNNNNNNNNNNNNNNNNNNNNNNNNNNNNNNNNNNNNNNNNNNNNNNNNNNNNNNNNNNNNNNNNNNNNNNNNNNNNNNNNNNNNNNNNNNNNNNNNNNNNNNNNNNNNNNNNNNNNNNNNNNNNNNNNNNNNNNNNNNNNNNNNNNNNNNNNNNNNNNNNNNNNNNNNNNNNNNNNNNNNNNNNNNNNNNNNNNNNNNNNNNNNNNNNNNNNNNNNNNNNNNNNNNNNNNNNNNNNNNNNNNNNNNNNNNNNNNNNNNNNNNNNNNNNNNNNNNNNNNNNNNNNNNNNNNNNNNNNNNNNNNNNNNNNNNNNNNNNNNNNNNNNNNNNNNNNNNNNNNNNNNNNNNNNNNNNNNNNNNNNNNNNNNNNNNNNNNNNNNNNNNNNNNNNNNNNNNNNNNNNNNNNNNNNNNNNNNNNNNNNNNNNNNNNNNNNNNNNNNNNNNNNNNNNNNNNNNNNNNTGTCAATGCCGGCAACAAT----TAAAGTTATAGTAAGAGGAAAATCCGTNGACTTTAAAAA-TCGTGAGGGTTCAAGT-CCCTCTATCCCC----AAAAAAGCCT------AT-ATAACNNTCCC----------------------AATAGTTA-TCCTAANNNNC------------CCCTTTTTTTTTCGTTATTCG---------------TTAGC-GAGTCA----AAATCCCTTTTATAATTCTTTTTT-----ACAAACGTATTGGGGCGTAAAAACTTA-GTGGGGTGTAAAT-TACTTT---A---TC---TTAGCACATGTGA------TAT-AGAATACACATCCCAATTAAGCAAGAACTTCCTAT-TTGACT-----GATTCACAATTAA-T-------------------------------------------------------------------------------------------------------------------------------------------------------------------------------------------------------------------------------------TCG--AACCTGCCAAAGCAAACTGTGAACACGTC--ATCACAT--TGGGATTGTGGMTG----TGGTGGAAATC--CACA-TCATGGTCTCCTCCC-ACAT-ATGCGCACTTAGGTGTGTGTAT---TGTGGGCTAACGAA-CCCCGGCACAGCATGTGCCAAGGAAAACTCAATGAA-ACCTCTG--CCCCAT--GTCTCCCTGTCTTGCGGTTAGCGA-----TTGGGGTGGATGTCTC-----A--TGTCAAAATGACTCTCGGCAACGGATATCTCGGCTCTCGCATCGATGAAGAACGTAGCGAAATGCGATACTTGGTGTGAATTGCAGAATC-------CCGTGAACCATCGAGTCTTTGAACGCAAGTTGCGCCCGAAGCC-ATTTGGCCAAGGGCACGTCTGCTTGGGCGTCACGCATCTCGTCACCCC----TCCTTC--CGTTCCTA-TAGGGTGCGTTGTT-GGTG-GGGTGGATATTGGCCTCCTGTGCACGA-TGATGTGCGGCTGGCCCAAATTTGATCCTGCAGCGACTCATGTCACGACAAGTGGTGGTTGA--TCA---CTCAACT-CTCGTGCTGTTGTG-TCGGGTT-GGGTT-GCTNNNNNNNNNNNNNNNNNNNNNNNNNNNNNNNNNNNNNNNNNNNNNNNNNNNNNNNNNNNNNNNNNNNNNNNNNNNNNNNNNNNNNNNNNNNNNNNNNNNNNNNNNNNNNNNNNNNNNNNNNNNNNNNNNNNNNNNNNNNNNNNNNNNNNNNNNNNNNNNNNNNNNNNNNNNNNNNNNNNNNNNNNNNNNNNNNNNNNNNNNNNNNNNNNNNNNNNNNNNNNNNNNNNNNNNNNNNNNNNNNNNNNNNNNNNNNNNNNNNNNNNNNNNNNNNNNNNNNNNNNNNNNNNNNNNNNNNNNNNNNNNNNNNNNNNNNNNNNNNNNNNNNNNNNNNNNNNNNNNNNNNNNNNNNNNNNNNNNNNNNNNNNNNNNNNNNNNNNNNNNNNNNNNNNNNNNNNNNNNNNNNNNNNNNNNNNNNNNNNNNNNNNNNNNNNNNNNNNNNNNNNNNNNNNNNNNNNNNNNNNNNNNNNNNNNNNNNNNNNNNNNNNNNNNNNNNNNNNNNNNNNNNNNNNNNNNNNNNNNNNNNNNNNNNNNNNNNNNNNNNNNNNNNNNNNNNNNNNNNNNNNNNNNNNNNNNNNNNNNNNNNNNNNNNNNNNNNNNNNNNNNNNNNNNNNNNNNNNNNNNNNNNNNNNNNNNNNNNNNNNNNNNNNNNNNNNNNNNNNNNNNNNNNNNNNNNNNNNNNNNNNNNNNNNNNNNNNNNNNNNNNNNNNNNNNNNNNNNNNNNNNNNNNNNNNNNNNNNNNNNNNNNNNNNNNNNNNNNNNNNNNNNNNNNNNNNNNNNNNNNNNNNNNNNNNNNNNNNNNNNNNNNNNNNNNNNNNNNNNNNNNNNNNNNNNNNNNNNNNNNNNNNNNNNNNNNNNNNNNNNNNNNNNNNNNNNNNNNNNNNNNNNNNNNNNNNNNNNNNNNNNNNNNNNNNNNNNNNNNNNNNNNNNNNNNNNNNNNNNNNNNNNNNNNNNNNNNNNNNNNNNNNNNNNNNNNNNNNNNNNNNNNNNNNNNNNNNNNNNNNNNNNNNNNNNNNNNNNNNNNNNNNNNNNNNNNNNNNNNNNNNNNNNNNNNNNNNNNNNNNNNNNNNNNNNNNNNNNNNNNNNNNNNNNNNNNNNNNNNNNNNNNNNNNNNNNNNNNNNNNNNNNNNNNNNNNNNNNNNNNNNNNNNNNNNNNNNNNNNNNNNNNNNNNNNNNNNNNNNNNNNNNNNNNNNNNNNNNNNNNNNNNNNNNNNNNNNNNNNNNNNNNNNNNNNNNNNNNNNNNNNNNNNNNNNNNNNNNNNNNNNNNNNNNNNNNNNNNNNNNNNNNNNNNNNNNNNNNNNNNNNNNNNNNNNNNNNNNNNNNNNNNNNNNNNNNNNNNNNNNNNNNNNNNNNNNNNNNNNNNNNNNNNNNNNNNNNNNNNNNNNNNNNNNNNNNNNNNNNNNNNNNNNNNNNNNNNNNNNNNNNNNNNNNNNNNNNNNNNNNNNNNNNNNNNNNNNNNNNNNNNNNNNNNNNNNNNNNNNNNNNNNNNNNNNNNNNNNNNNNNNNNNNNNNNNNNNNNNNNNNNNNNNNNNNNNNNNNNNNNNNNNNNNNNNNNNNNNNNNNNNNNNNNNNNNNNNNNNNNNNNNNNNNNNNNNNNNNNNNNNNNNNNNNNNNNNNNNNNNNNNNNNNNNNNNNNNNNNNNNNNNNNNNNNNNNNNNNNNNNNNNNNNNNNNNNNNNNNNNNNNNNNNNNNNNNNNNNNNNNNNNNNNNNNNNNNNNNNNNNNNNNNNNNNNNNNNNNNNNNNNNNNNNNNNNNNNNNNNNNNNNNNNNNNNNNNNNNNNNNNNNNNNNNNNNNNNNNNNNNNNNNNNNNNNNNNNNNNNNNNNNNNNNNNNNNNNNNNNNNNNNNNNNNNNNNNNNNNNNNNNNNNNNNNNNNNNNNNNNNNNNNNNNNNNNNNNNNNNNNNNNNNNNNNNNNNNNNNNNNNNNNNNNNNNNNNNNNNNNNNNNNNNNNNNNNNNNNNNNNNNNNNNNNNNNNNNNNNNNNNNNNNNNNNNNNNNNNNNNNNNNNNNNNNNNNNNNNNNNNNNNNNNNNNNNNNNNNNNNNNNNNNNNNNNNNNNNNNNNNNNNNNNNNNNNNNNNNNNNNNNNNNNNNNNNNNNNNNNNNNNNNNNNNNNNNNNNNNNNNNNNNNNNNNNNNNNNNNNNNNNNNNNNNNNNNNNNNNNNNNNNNNNNNNNNNNNNNNNNNNNNNNNNNNNNNNNNNNNNNNNNNNNNNNNNNNNNNNNNNNNNNNNNNNNNNNNNNNNNNNNNNNNNNNNNNNNNNNNNNNNNNNNNNNNNNNNNNNNNNNNNNNNNNNNNNNNNNNNNNNNNNNNNNNNNNNNNNNNNNNNNNNNNNNNNNNNNNNNNNNNNNNNNNNNNNNNNNNNNNNNNNNNNNNNNNNNNNNNNNNNNNNNNNNNNNNNNNNNNNNNNNNNNNNNNNNNNNNNNNNNNNNNNNNNNNNNNNNNNNNNNNNNNNNNNNNNNNNNNNNNNNNNNNNNNNNNNNNNNNNNNNNNNNNNNNNNNNNNNNNNNNNNNNNNNNNNNNNNNNNNNNNNNNNNNNNNNNNNNNNNNNNNNNNNNNNNNNNNNNNNNNNNNNNNNNNNNNNNNNNNNNNNNNNNNNNNNNNNNNNNNNNNNNNNNNNNNNNNNNNNNNNNNNNNNNNNNNNNNNNNNNNNNNNNNNNNNNNNNNNNNNNNNNNNNNNNNNNNNNNNNNNNNNNNNNNNNNNNNNNNNNNNNNNNNNNNNNNNNNNNNNNNNNNNNNNNNNNNNNNNNNNNNNNNNNNNNNNNNNNNNNNNNNNNNNNNNNNNNNNNNNNNNNNNNNNNNNNNNNNNNNNNNNNNNNNNNNNNNNNNNNNNNNNNNNNNNNNNNNNNNNNNNNNNNNNNNNNNNNNNNNNNNNNNNNNNNNNNNNNNNNNNNNNNNNNNNNNNNNNNNNNNNNNNNNNNNNNNNNNNNNNNNNNNNNNNNNNNNNNNNNNNNNNNNNNNNNNNNNNNNNNNNNNNNNNNNNNNNNNNNNNNNNNNNNNNNNNNNNNNNNNNNNNNNNNNNNNNNNNNNNNNNNNNNNNNNNNNNNNNNNNNNNNNNNNNNNNNNNNNNNNNNNNNNNNNNNNNNNNNNNNNNNNNNNNNNNNNNNNNNNNNNNNNNNNNNNNNNNNNNNNNNNNNNNNNNNNNNNNNNNNNNNNNNNNNNNNNNNNNNNNNNNNNNNNNNNNNNNNNNNNNNNNNNNNNNNNNNNNNNNNNNNNNNNNNNNNNNNNNNNNNNNNNNNNNNNNNNNNNNNNNNNNNNNNNNNNNNNNNNNNNNNNNNNNNNNNNNNNNNNNNNNNNNNNNNNNNNNNNNNNNNNNNNNNNNNNNNNNNNNNNNNNNNNNNNNNNNNNNNNNNNNNNNNNNNNNNNNNNNNNNNNNNNNNNNNNNNNNNNNNNNNNNNNNNNNNNNNNNNNNNNNNNNNNNNNNNNNNNNNNNNNNNNNNNNNNNNNNNN
>Aphyllon_tarapacanum
NNNNNNNNNNNNNNNNNNNNNNNNNNNNNNNNNNNNNNNNNNNNNNNNNNNNNNNNNNNNCAATCCTGAGCCAAATC-CTTT----TTTAT--C-AAAACAAA-----------GCTTCAGAAAGCGCA---------A---AT--------AAAGGATAGGTGCAGAGACTCAATGGAAGCTATTCTAACA------------AATG---GA---GTT--GATTGCGTTGGTAGAG-GAAT-----CTTTCC-ATCAGAACTTCAG--A--AAG-----------------T-ATGAA-GGATAAACGTATCT---------------ATTGAATACTATA---------TCAAAT----------------------------AATTAATGATGGCT---CGAGCCTTTCTC------TGT-ATTTT------------------------TTAA-TATTA-----AAGGGGGAAGAATTGATG-TGAATTGATTCCAT-ATTGAAGA----------------AAGAATATTTATT-------CATCAAATCATTCAATCCACAGTC-----CGATAGATC-----TTTT---AAAGATC-TGATTA----------ATCGAAAGAGAATAAAGATATAGTCCCATTC----------TACATGTCAATGCCGGCAACAAT----TAAAGTTATAGTAAGAGGAAAATCCGTCGACTTTAAAAA-TCGTGAGGGTTCAAGT-CCCTCTATCCCC---AAAA-AAGACT------AT-TTAACTCCCCC----------------------AATAGTTA-TCCTATATCTC-------------CCCCCTTTTTTCGTTATTCG---------------TTAGC-GGGTCA----AAATCCCTTTTATAATTCTTTTTT-----ACAAACGTATTGGGGTGTAAAAACTTA-GTGGGGTGTAAAT-TACTTT---A---TC---TTAGCACATGTGA------TAT-AGAATACACATCCCAATTAAGCAAGAACTTCCTAT-TTGACT-----GATTCACAATTAA-TAACATTACTC-ATA-CTGAAACTAAGA--AAGTCA--TCTTTTTG--GAGATCCAAG-------AAATT---ACAGGACTTTTA---GAAAAA-TTTTGTAATCTCCCCGCTTGTCCCTTTA---------A-TTGACATAGACCCTATTC-----ATCTA--------------------------------------------------------------------NNNN-NNCCTGCCAAAGCAAACTGTGAACATGTC--ATCACAT--TGGGATTGTGGMTG----TGGTGGAAATC--CACA-TCATGGTCTCCTCCC-AAAT-ATGCCCACTTAGGTGTGTGTAT---TGTGGSCTAACGAA-CCCCGGCACCGCATGTGCCAAGGAAAACTGAATGAA-ACCTCTG--CCCCAT--GTCGCCCCGTCTTGCGGTTAGCGATTGGGGGTG----GATGTCTM-----A--TGTCAAAACGACTCTCGGCAACGGATATCTCGGCTCTCGCATCGATGAAGAACGTAGCGAAATGCGATACTTGGTGTGAATTGCAGAATC-------CCGTGAACCATCGAGTCTTTGAACGCAAGTTGCGCCCAAAGCC-ATTTGGCCAAGGGCACGTCTGCCTGGGCGTCACGCATCTCGTCACCCC----TCCTTC--CGTTCCTA-TAGGGTGCGTTGTT-GGTG-GGGTGGATATTGGCCTCCTGTGCACGA-TTATGTGCGGCTGGCCCAAATTTGATCCTGCGGTGACTCATGTCACGACAAGTGGTGGTTGA--TCA---CTCAACT-CTCGTGCTGTTGTG-TCGGGTT-GGGTT-GCTNNNNNNNNNNNNNNNNNNNNNNNNNNNNNNNNNNNNNNNNNNNNNNNNNNNNNNNNNNNNNNNNNNNNNNNNNNNNNNNNNNNNNNNNNNNNNNNNNNNNNNNNNNNNNNNNNNNNNNNNNNNNNNNNNNNNNNNNNNNNNNNNNNNNNNNNNNNNNNNNNNNNNNNNNNNNNNNNNNNNNNNNNNNNNNNNNNNNNNNNNNNNNNNNNNNNNNNNNNNNNNNNNNNNNNNNNNNNNNNNNNNNNNNNNNNNNNNNNNNNNNNNNNNNNNNNNNNNNNNNNNNNNNNNNNNNNNNNNNNNNNNNNNNNNNNNNNNNNNNNNNNNNNNNNNNNNNNNNNNNNNNNNNNNNNNNNNNNNNNNNNNNNNNNNNNNNNNNNNNNNNNNNNNNNNNNNNNNNNNNNNNNNNNNNNNNNNNNNNNNNNNNNNNNNNNNNNNNNNNNNNNNNNNNNNNNNNNNNNNNNNNNNNNNNNNNNNNNNNNNNNNNNNNNNNNNNNNNNNNNNNNNNNNNNNNNNNNNNNNNNNNNNNNNNNNNNNNNNNNNNNNNNNNNNNNNNNNNNNNNNNNNNNNNNNNNNNNNNNNNNNNNNNNNNNNNNNNNNNNNNNNNNNNNNNNNNNNNNNNNNNNNNNNNNNNNNNNNNNNNNNNNNNNNNNNNNNNNNNNNNNNNNNNNNNNNNNNNNNNNNNNNNNNNNNNNNNNNNNNNNNNNNNNNNNNNNNNNNNNNNNNNNNNNNNNNNNNNNNNNNNNNNNNNNNNNNNNNNNNNNNNNNNNNNNNNNNNNNNNNNNNNNNNNNNNNNNNNNNNNNNNNNNNNNNNNNNNNNNNNNNNNNNNNNNNNNNNNNNNNNNNNNNNNNNNNNNNNNNNNNNNNNNNNNNNNNNNNNNNNNNNNNNNNNNNNNNNNNNNNNNNNNNNNNNNNNNNNNNNNNNNNNNNNNNNNNNNNNNNNNNNNNNNNNNNNNNNNNNNNNNNNNNNNNNNNNNNNNNNNNNNNNNNNNNNNNNNNNNNNNNNNNNNNNNNNNNNNNNNNNNNNNNNNNNNNNNNNNNNNNNNNNNNNNNNNNNNNNNNNNNNNNNNNNNNNNNNNNNNNNNNNNNNNNNNNNNNNNNNNNNNNNNNNNNNNNNNNNNNNNNNNNNNNNNNNNNNNNNNNNNNNNNNNNNNNNNNNNNNNNNNNNNNNNNNNNNNNNNNNNNNNNNNNNNNNNNNNNNNNNNNNNNNNNNNNNNNNNNNNNNNNNNNNNNNNNNNNNNNNNNNNNNNNNNNNNNNNNNNNNNNNNNNNNNNNNNNNNNNNNNNNNNNNNNNNNNNNNNNNNNNNNNNNNNNNNNNNNNNNNNNNNNNNNNNNNNNNNNNNNNNNNNNNNNNNNNNNNNNNNNNNNNNNNNNNNNNNNNNNNNNNNNNNNNNNNNNNNNNNNNNNNNNNNNNNNNNNNNNNNNNNNNNNNNNNNNNNNNNNNNNNNNNNNNNNNNNNNNNNNNNNNNNNNNNNNNNNNNNNNNNNNNNNNNNNNNNNNNNNNNNNNNNNNNNNNNNNNNNNNNNNNNNNNNNNNNNNNNNNNNNNNNNNNNNNNNNNNNNNNNNNNNNNNNNNNNNNNNNNNNNNNNNNNNNNNNNNNNNNNNNNNNNNNNNNNNNNNNNNNNNNNNNNNNNNNNNNNNNNNNNNNNNNNNNNNNNNNNNNNNNNNNNNNNNNNNNNNNNNNNNNNNNNNNNNNNNNNNNNNNNNNNNNNNNNNNNNNNNNNNNNNNNNNNNNNNNNNNNNNNNNNNNNNNNNNNNNNNNNNNNNNNNNNNNNNNNNNNNNNNNNNNNNNNNNNNNNNNNNNNNNNNNNNNNNNNNNNNNNNNNNNNNNNNNNNNNNNNNNNNNNNNNNNNNNNNNNNNNNNNNNNNNNNNNNNNNNNNNNNNNNNNNNNNNNNNNNNNNNNNNNNNNNNNNNNNNNNNNNNNNNNNNNNNNNNNNNNNNNNNNNNNNNNNNNNNNNNNNNNNNNNNNNNNNNNNNNNNNNNNNNNNNNNNNNNNNNNNNNNNNNNNNNNNNNNNNNNNNNNNNNNNNNNNNNNNNNNNNNNNNNNNNNNNNNNNNNNNNNNNNNNNNNNNNNNNNNNNNNNNNNNNNNNNNNNNNNNNNNNNNNNNNNNNNNNNNNNNNNNNNNNNNNNNNNNNNNNNNNNNNNNNNNNNNNNNNNNNNNNNNNNNNNNNNNNNNNNNNNNNNNNNNNNNNNNNNNNNNNNNNNNNNNNNNNNNNNNNNNNNNNNNNNNNNNNNNNNNNNNNNNNNNNNNNNNNNNNNNNNNNNNNNNNNNNNNNNNNNNNNNNNNNNNNNNNNNNNNNNNNNNNNNNNNNNNNNNNNNNNNNNNNNNNNNNNNNNNNNNNNNNNNNNNNNNNNNNNNNNNNNNNNNNNNNNNNNNNNNNNNNNNNNNNNNNNNNNNNNNNNNNNNNNNNNNNNNNNNNNNNNNNNNNNNNNNNNNNNNNNNNNNNNNNNNNNNNNNNNNNNNNNNNNNNNNNNNNNNNNNNNNNNNNNNNNNNNNNNNNNNNNNNNNNNNNNNNNNNNNNNNNNNNNNNNNNNNNNNNNNNNNNNNNNNNNNNNNNNNNNNNNNNNNNNNNNNNNNNNNNNNNNNNNNNNNNNNNNNNNNNNNNNNNNNNNNNNNNNNNNNNNNNNNNNNNNNNNNNNNNNNNNNNNNNNNNNNNNNNNNNNNNNNNNNNNNNNNNNNNNNNNNNNNNNNNNNNNNNNNNNNNNNNNNNNNNNNNNNNNNNNNNNNNNNNNNNNNNNNNNNNNNNNNNNNNNNNNNNNNNNNNNNNNNNNNNNNNNNNNNNNNNNNNNNNNNNNNNNNNNNNNNNNNNNNNNNNNNNNNNNNNNNNNNNNNNNNNNNNNNNNNNNNNNNNNNNNNNNNNNNNNNNNNNNNNNNNNNNNNNNNNNNNNNNNNNNNNNNNNNNNNNNNNNNNNNNNNNNNNNNNNNNNNNNNNNNNNNNNNNNNNNNNNNNNNNNNNNNNNNNNNNNNNNNNNNNNNNNNNNNNNNNNNNNNNNNNNNNNNNNNNNNNNNNNNNNNNNNNNNNNNNNNNNNNNNNNNNNNNNNNNNNNNNNNNNNNNNNNNNNNNNNNNNNNNNNNNNNNNNNNNNNNNNNNNNNNNNNNNNNNNNNNNNNNNNNNNNNNNNNNNNNNNNNNNNNNNNNNNNNNNNNNNNNNNNNNNNNNNNNNNNNNNNNNNNNNNNNNNNNNNNNNNNNNNNNNNNNNNNNNNNNNNNNNNNNNNNNNNNNNNNNNNNNNNNNNNNNNNNNNNNNNNNNNNNNNNNNNNNNNNNNNNNNNNNNNNNNNNNNNNNNNNNNNNNNNNNNNNNNNNNNNNNNNNNNNNNNNNNNNNNNNNNNNNNNNNNNNNNNNNNNNNNNNNNNNNNNNNNNNNNNNNNNNNNNNNNNNNNNNNNNNNNNNNNNNNNNNNNNNNNNNNNNNNNNNNNNNNNNNNNNNNNNNNNNNNNNNNNNNN
>Aphyllon_tuberosum
NNNACTAAGTGGTAAC-TTTCAAATT--CAGAGAAACCCCGGAATT--AATAAAAAAAGGCAATCCTGAGCCAAATC----------------C-AAAACAAA-----------GCTTCATAAAGCGCA---------A---AT--------AAAGGATAGGTGCAGAGACTCAATGGAAGCTATTCTAACA------------AATG---GA---GTT--GATTGCGTTGGTAGAG-GAAT-----CTTTCC-ATCAGAACTTCAGAAA--GAG--------------AAAGTATGAA-GGATAAACGTATCT---------------ATTGAATACTATA---------TCAAAT----------------------------GATTAATGATGGCT---CGAACCTTTCTC------TGTATTTTT-------------------------TAA-TATTA-----AAGGGGGAAGAATTGATG-TGAATTGATTCCAT-ATTGAAGA----------------AAGAATATTTATT-------CATCAAATCATTCACTCCACAGTC-----CGATAGATC-----TTTA---AAAGATC-TGATTA----------ATCTAACGAGAATAAAGATAGAGTCCCATTC----------TACATGTCAATACCGGCAACAAT----TAAAGTTATAGTAAGAGGAAAATCCGTCGACTTTAAAAA-TCGTGAGGGTTCAAGT-CCCTCTATCCCC----CAAAAAGCCT------AT-TTAACTCTCCC----------------------AATAGTTA-TCCTATATCTC------------CCCCTTTTTTTTTGTTATTCG---------------TTAGC-GGGTCA----AAATCCCTTTTATAATTCTTTTTT-----ACAAACGTATTGGGGCGTAAAAACGTA-GTGGGGTGTAAAT-TACTTT---A---TC---TTAGCACATGTGA------TAT-AGAATACACATCCAAATTAAGCAAGAACTTCCTAT-TTGACT-----GATTCACAATTAA-TAACATTACTC-ATA-CTGAAACTAAGA--AAGTCATCTTTTTG----GAGATCCAAG-------AAATT---ACAGGACTTGT----AGAAAAATTTTGTAATCTCCCCGTTTGTCCCTTTA---------A-TTGACATAGACCCCATTC-----ATCTAATAA-----AATTAGGAT------GGGATCCTAC------ATCGGGAATGGTCG--------------TCG--AATCTGCCAAAGTAGACTGTGAACACGT--AATCACAT--TGGGATTGTGGMTA----TGGTGGAAATC--CACA-TCACGATCTCCTCCC-ACAT-GTGCGCACTTAGGTGTGTGTAT---TGTGGGCTAACGAA-CCCCGGCACAGCATGTGCCAAGGAAAACTCAATGAA-ACCTTTG--CCCTAT--GTCGCCCCGT-CTGCGGTTAGCGATTGAGGGTG----GATGTCTC-----A--TGTCAAAATGACTCTCGACAACGGATATCTCGGCTCTCGCATCGATGAAGAACGTAGCGAAATGCGATACTTGGTGTGAATTGCAGAATC-------CCGTGAACCATCGAGTCTTTGAACGCAAGTTGCGCCCAAAGCC-ATTTGGCCAAGGGCACGTCTGCCTGGGTGTCACGCATCTCGTCGCCCC----TCCTTC--CGTAGCTA-TAGGGTGCGTTGTT-GGTT-GGGTGGATATTGGCCTCCTGTGCACGA-CGATGTGCGGCTGGCCCAAATTTGATCCTATGGCGACTCATGTCACGACAAGTGGTGGTTGA--TCA---CTCAACT-CTCGTGCTGTTGTG-TCGGGTT-GGGTT-GCTNNNNNNNNNNNNNNNNNNNNNNNNNNNNNNNNNNNNNNNNNNNNNNNNNNNNNNNNNNNNNNNNNNNNNNNNNNNNNNNNNNNNNNNNNNNNNNNNNNNNNNNNNNNNNNNNNNNNNNNNNNNNNNNNNNNNNNNNNNNNNNNNNNNNNNNNNNNNNNNNNNNNNNNNNNNNNNNNNNNNNNNNNNNNNNNNNNNNNNNNNNNNNNNNNNNNNNNNNNNNNNNNNNNNNNNNNNNNNNNNNNNNNNNNNNNNNNNNNNNNNNNNNNNNNNNNNNNNNNNNNNNNNNNNNNNNNNNNNNNNNNNNNNNNNNNNNNNNNNNNNNNNNNNNNNNNNNNNNNNNNNNNNNNNNNNNNNNNNNNNNNNNNNNNNNNNNNNNNNNNNNNNNNNNNNNNNNNNNNNNNNNNNNNNNNNNNNNNNNNNNNNNNNNNNNNNNNNNNNNNNNNNNNNNNNNNNNNNNNNNNNNNNNNNNNNNNNNNNNNNNNNNNNNNNNNNNNNNNNNNNNNNNNNNNNNNNNNNNNNNNNNNNNNNNNNNNNNNNNNNNNNNNNNNNNNNNNNNNNNNNNNNNNNNNNNNNNNNNNNNNNNNNNNNNNNNNNNNNNNNNNNNNNNNNNNNNNNNNNNNNNNNNNNNNNNNNNNNNNNNNNNNNNNNNNNNNNNNNNNNNNNNNNNNNNNNNNNNNNNNNNNNNNNNNNNNNNNNNNNNNNNNNNNNNNNNNNNNNNNNNNNNNNNNNNNNNNNNNNNNNNNNNNNNNNNNNNNNNNNNNNNNNNNNNNNNNNNNNNNNNNNNNNNNNNNNNNNNNNNNNNNNNNNNNNNNNNNNNNNNNNNNNNNNNNNNNNNNNNNNNNNNNNNNNNNNNNNNNNNNNNNNNNNNNNNNNNNNNNNNNNNNNNNNNNNNNNNNNNNNNNNNNNNNNNNNNNNNNNNNNNNNNNNNNNNNNNNNNNNNNNNNNNNNNNNNNNNNNNNNNNNNNNNNNNNNNNNNNNNNNNNNNNNNNNNNNNNNNNNNNNNNNNNNNNNNNNNNNNNNNNNNNNNNNNNNNNNNNNNNNNNNNNNNNNNNNNNNNNNNNNNNNNNNNNNNNNNNNNNNNNNNNNNNNNNNNNNNNNNNNNNNNNNNNNNNNNNNNNNNNNNNNNNNNNNNNNNNNNNNNNNNNNNNNNNNNNNNNNNNNNNNNNNNNNNNNNNNNNNNNNNNNNNNNNNNNNNNNNNNNNNNNNNNNNNNNNNNNNNNNNNNNNNNNNNNNNNNNNNNNNNNNNNNNNNNNNNNNNNNNNNNNNNNNNNNNNNNNNNNNNNNNNNNNNNNNNNNNNNNNNNNNNNNNNNNNNNNNNNNNNNNNNNNNNNNNNNNNNNNNNNNNNNNNNNNNNNNNNNNNNNNNNNNNNNNNNNNNNNNNNNNNNNNNNNNNNNNNNNNNNNNNNNNNNNNNNNNNNNNNNNNNNNNNNNNNNNNNNNNNNNNNNNNNNNNNNNNNNNNNNNNNNNNNNNNNNNNNNNNNNNNNNNNNNNNNNNNNNNNNNNNNNNNNNNNNNNNNNNNNNNNNNNNNNNNNNNNNNNNNNNNNNNNNNNNNNNNNNNNNNNNNNNNNNNNNNNNNNNNNNNNNNNNNNNNNNNNNNNNNNNNNNNNNNNNNNNNNNNNNNNNNNNNNNNNNNNNNNNNNNNNNNNNNNNNNNNNNNNNNNNNNNNNNNNNNNNNNNNNNNNNNNNNNNNNNNNNNNNNNNNNNNNNNNNNNNNNNNNNNNNNNNNNNNNNNNNNNNNNNNNNNNNNNNNNNNNNNNNNNNNNNNNNNNNNNNNNNNNNNNNNNNNNNNNNNNNNNNNNNNNNNNNNNNNNNNNNNNNNNNNNNNNNNNNNNNNNNNNNNNNNNNNNNNNNNNNNNNNNNNNNNNNNNNNNNNNNNNNNNNNNNNNNNNNNNNNNNNNNNNNNNNNNNNNNNNNNNNNNNNNNNNNNNNNNNNNNNNNNNNNNNNNNNNNNNNNNNNNNNNNNNNNNNNNNNNNNNNNNNNNNNNNNNNNNNNNNNNNNNNNNNNNNNNNNNNNNNNNNNNNNNNNNNNNNNNNNNNNNNNNNNNNNNNNNNNNNNNNNNNNNNNNNNNNNNNNNNNNNNNNNNNNNNNNNNNNNNNNNNNNNNNNNNNNNNNNNNNNNNNNNNNNNNNNNNNNNNNNNNNNNNNNNNNNNNNNNNNNNNNNNNNNNNNNNNNNNNNNNNNNNNNNNNNNNNNNNNNNNNNNNNNNNNNNNNNNNNNNNNNNNNNNNNNNNNNNNNNNNNNNNNNNNNNNNNNNNNNNNNNNNNNNNNNNNNNNNNNNNNNNNNNNNNNNNNNNNNNNNNNNNNNNNNNNNNNNNNNNNNNNNNNNNNNNNNNNNNNNNNNNNNNNNNNNNNNNNNNNNNNNNNNNNNNNNNNNNNNNNNNNNNNNNNNNNNNNNNNNNNNNNNNNNNNNNNNNNNNNNNNNNNNNNNNNNNNNNNNNNNNNNNNNNNNNNNNNNNNNNNNNNNNNNNNNNNNNNNNNNNNNNNNNNNNNNNNNNNNNNNNNNNNNNNNNNNNNNNNNNNNNNNNNNNNNNNNNNNNNNNNNNNNNNNNNNNNNNNNNNNNNNNNNNNNNNNNNNNNNNNNNNNNNNNNNNNNNNNNNNNNNNNNNNNNNNNNNNNNNNNNNNNNNNNNNNNNNNNNNNNNNNNNNNNNNNNNNNNNNNNNNNNNNNNNNNNNNNNNNNNNNNNNNNNNNNNNNNNNNNNNNNNNNNNNNNNNNNNNNNNNNNNNNNNNNNNNNNNNNNNNNNNNNNNNNNNNNNNNNNNNNNNNNNNNNNNNNNNNNNNNNNNNNNNNNNNNNNNNNNNNNNNNNNNNNNNNNNNNNNNNNNNNNNNNNNNNNNNNNNNNNNNNNNNNNNNNNNNNNNNNNNNNNNNNNNNNNNNNNNNNNNNNNNNNNNNNNNNNNNNNNNNNNNNNNNNNNNNNNNNNNNNNNNNNNNNNNNNNNNNNNNNNNNNNNNNNNNNNNNNNNNNNNNNNNNNNNNNNNNNNNNNNNNNNNNNNNNNNNNNNNNNNNNNNNNNNNNNNNNNNNNNNNNNNNNNNNNNNNNNNNNNNNNNNNNNNNNNNNNNNNNNNNNNNNNNNNNNNNNNNNNNNNNNNNNNNNNNNNNNNNNNNNNNNNNNNNNNNNNNNNNNNNNNNNNNNNNNNNNNNNNNNNNNNNNNNNNNNNNNNNNNNNNNNNNNNNNNNNNNNNNNNNNNNNNNNNNNNNNNNNNNNNNNNNNNNNNNNNNNNNNNNNNNNNNNNNNNNNNNNNNNNNNNNNNNNNNNNNNNNNNNNNNNNNNNNNNNNNNNNNNNNNNNNNNNNNNNNNNNNNNNNNNNNNNNNNNNNNNNNNNNNNNNNNNNNNNNNNNNNNNNNNNNNNNNNNNNNNNNNNNNNNNNNNNNNNNNNNNNNNNNNNNNNNNNNNNNNNNNNNNNNNNNNNNNNNNNNNNNNNNNNNNNNNNNNNNNNNNNNNN
>Aphyllon_uniflorum
NNNNNNNNNNNNNNAC-TTTCAAATT--CAGAGAAACCCCGGA--------AAAAAAGGGCAATCCTGAGCCAAATC-CTTTA---TTTCT---AAAAACAAA-----------GCTTCAGAAAGCTAA---------A---AT--------AAAGGATAGGTGCAGAGACTCAATGGAAGCTATTCTAAAA------------ATTG---GA---GTT--GATTGCGCAGGTAGAG-GAAT-----CTTTTT-AGTGGAACTTCAT-AA--AAA-------------------ATTAA-GGATAAACATATCT---------------ATTAAATACTATAA--------TAAAAT----------------------------CATTAATAATGTCT---AGAACCTTGTTC------TTTATTTTT-------------------------GAA-TATTA-----AAAAGAAAATAATTGATG-CAAATTTATTACAT-ATTGAAGA----------------AAAAATATTGATT-------CGTTAAATAATTAACTCCACAGTC-----TGATAGATC-----TTTA---AAAGATC-TGATTA----------ATCAAACGAGAATAAAGATAGAGTCCCATTC----------TACATGTCAATACCGGCAACAAT----TAAAGTTATAGTAAGAGGAAAATCCGTCGACTTTAAAAA-TCATGAGGGTTCAAGT-CCCTCTATCCCC----AAAAAAGCCT------AT-TAGACTCTCCA----------------------AATACTTA-GACTAAAATCC-----------------CCTTTTCCACTATCCA---------------TTAAT-GGGTCAAAATAAATCTATTTTATAATTTTTTTGC------CAAAGGTATTGGGGCGTAAAAACGTA-ATGGGGTGTAAAT-TACTTT---A---TC---TTAGCACATGTAA------TAT-AGAATACACATCAAAATTAAGCAAAGACTTACTAT-TTGACT-----TATTCACAATTAA-T-------------------------------------------------------------------------------------------------------------------------------------------------------------------------------------------------------------------------------------TCG--AACCTTGCAAAATAGACCGTGAACATGTTTTAGCACAT--CCGGAACTTGGMTGTTGGGGAAACT---T--GACA-TCATGTTCCCCTCCC-TCAT-GCGCACACTTCGGTGTGTGTCT---TGTGGGCTAACGAA-CCCCGGCACAACATGTGCCAAGGAATACTCACAGAA-GCATCTG--CCCGCT--CTCACCCCGT-CCGCGGTTAGTGTTTGTTGGTT----GATGTCTC-----A--TGTCAAAACGACTCTCGGCAACGGATATCTCGGCTCTCATATCGATGAAGAACGTAGCGAAATGCGATACTTGGTGTGAATTGCAGAATC-------CCGTGAACCATCGAGTTTTTGAACGCAAGTTGCGCCCAAAGCC-TTTTGGCTAAGGGCACGTCTGCCTGGGCGTCACGCATCACGTTGCCCT----CCCATCC--GTCCCTA-TGGGGCGTTTTATT-GGTGTGGGTGGATAATGGCCTCCCGTGCACGA-TTTTGTGCGGTTGGCCCAAATGTGATCCTGCGGTGACTCACGTCATGACTAATGGTGGTTGA---TC-A-CTCAACT-CTCGTGTTGTTGTG-GCGAATT-GTGTTTGCNNNNNNNNNNNNNNNNNNNNNNNNNNNNNNNNNNNNNNNNNNNNNNNNNNNNNNNNNNNNNNNNNNNNNNNNNNNNNNNNNNNNNNNNNNNNNNNNNNNNNNNNNNNNNNNNNNNNNNNNNNNNNNNNNNNNNNNNNNNNNNNNNNNNNNNNNNNNNNNNNNNNNNNNNNNNNNNNNNNNNNNNNNNNNNNNNNNNNNNNNNNNNNNNNNNNNNNNNNNNNNNNNNNNNNNNNNNNNNNNNNNNNNNNNNNNNNNNNNNNNNNNNNNNNNNNNNNNNNNNNNNNNNNNNNNNNNNNNNNNNNNNNNNNNNNNNNNNNNNNNNNNNNNNNNNNNNNNNNNNNNNNNNNNNNNNNNNNNNNNNNNNNNNNNNNNNNNNNNNNNNNNNNNNNNNNNNNNNNNNNNNNNNNNNNNNNNNNNNNNNNNNNNNNNNNNNNNNNNNNNNNNNNNNNNNNNNNNNNNNNNNNNNNNNNNNNNNNNNNNNNNNNNNNNNNNNNNNNNNNNNNNNNNNNNNNNNNNNNNNNNNNNNNNNNNNNNNNNNNNNNNNNNNNNNNNNNNNNNNNNNNNNNNNNNNNNNNNNNNNNNNNNNNNNNNNNNNNNNNNNNNNNNNNNNNNNNNNNNNNNNNNNNNNNNNNNNNNNNNNNNNNNNNNNNNNNNNNNNNNNNNNNNNNNNNNNNNNNNNNNNNNNNNNNNNNNNNNNNNNNNNNNNNNNNNNNNNNNNNNNNNNNNNNNNNNNNNNNNNNNNNNNNNNNNNNNNNNNNNNNNNNNNNNNNNNNNNNNNNNNNNNNNNNNNNNNNNNNNNNNNNNNNNNNNNNNNNNNNNNNNNNNNNNNNNNNNNNNNNNNNNNNNNNNNNNNNNNNNNNNNNNNNNNNNNNNNNNNNNNNNNNNNNNNNNNNNNNNNNNNNNNNNNNNNNNNNNNNNNNNNNNNNNNNNNNNNNNNNNNNNNNNNNNNNNNNNNNNNNNNNNNNNNNNNNNNNNNNNNNNNNNNNNNNNNNNNNNNNNNNNNNNNNNNNNNNNNNNNNNNNNNNNNNNNNNNNNNNNNNNNNNNNNNNNNNNNNNNNNNNNNNNNNNNNNNNNNNNNNNNNNNNNNNNNNNNNNNNNNNNNNNNNNNNNNNNNNNNNNNNNNNNNNNNNNNNNNNNNNNNNNNNNNNNNNNNNNNNNNNNNNNNNNNNNNNNNNNNNNNNNNNNNNNNNNNNNNNNNNNNNNNNNNNNNNNNNNNNNNNNNNNNNNNNNNNNNNNNNNNNNNNNNNNNNNNNNNNNNNNNNNNNNNNNNNNNNNNNNNNNNNNNNNNNNNNNNNNNNNNNNNNNNNNNNNNNNNNNNNNNNNNNNNNNNNNNNNNNNNNNNNNNNNNNNNNNNNNNNNNNNNNNNNNNNNNNNNNNNNNNNNNNNNNNNNNNNNNNNNNNNNNNNNNNNNNNNNNNNNNNNNNNNNNNNNNNNNNNNNNNNNNNNNNNNNNNNNNNNNNNNNNNNNNNNNNNNNNNNNNNNNNNNNNNNNNNNNNNNNNNNNNNNNNNNNNNNNNNNNNNNNNNNNNNNNNNNNNNNNNNNNNNNNNNNNNNNNNNNNNNNNNNNNNNNNNNNNNNNNNNNNNNNNNNNNNNNNNNNNNNNNNNNNNNNNNNNNNNNNNNNNNNNNNNNNNNNNNNNNNNNNNNNNNNNNNNNNNNNNNNNNNNNNNNNNNNNNNNNNNNNNNNNNNNNNNNNNNNNNNNNNNNNNNNNNNNNNNNNNNNNNNNNNNNNNNNNNNNNNNNNNNNNNNNNNNNNNNNNNNNNNNNNNNNNNNNNNNNNNNNNNNNNNNNNNNNNNNNNNNNNNNNNNNNNNNNNNNNNNNNNNNNNNNNNNNNNNNNNNNNNNNNNNNNNNNNNNNNNNNNNNNNNNNNNNNNNNNNNNNNNNNNNNNNNNNNNNNNNNNNNNNNNNNNNNNNNNNNNNNNNNNNNNNNNNNNNNNNNNNNNNNNNNNNNNNNNNNNNNNNNNNNNNNNNNNNNNNNNNNNNNNNNNNNNNNNNNNNNNNNNNNNNNNNNNNNNNNNNNNNNNNNNNNNNNNNNNNNNNNNNNNNNNNNNNNNNNNNNNNNNNNNNNNNNNNNNNNNNNNNNNNNNNNNNNNNNNNNNNNNNNNNNNNNNNNNNNNNNNNNNNNNNNNNNNNNNNNNNNNNNNNNNNNNNNNNNNNNNNNNNNNNNNNNNNNNNNNNNNNNNNNNNNNNNNNNNNNNNNNNNNNNNNNNNNNNNNNNNNNNNNNNNNNNNNNNNNNNNNNNNNNNNNNNNNNNNNNNNNNNNNNNNNNNNNNNNNNNNNNNNNNNNNNNNNNNNNNNNNNNNNNNNNNNNNNNNNNNNNNNNNNNNNNNNNNNNNNNNNNNNNNNNNNNNNNNNNNNNNNNNNNNNNNNNNNNNNNNNNNNNNNNNNNNNNNNNNNNNNNNNNNNNNNNNNNNNNNNNNNNNNNNNNNNNNNNNNNNNNNNNNNNNNNNNNNNNNNNNNNNNNNNNNNNNNNNNNNNNNNNNNNNNNNNNNNNNNNNNNNNNNNNNNNNNNNNNNNNNNNNNNNNNNNNNNNNNNNNNNNNNNNNNNNNNNNNNNNNNNNNNNNNNNNNNNNNNNNNNNNNNNNNNNNNNNNNNNNNNNNNNNNNNNNNNNNNNNNNNNNNNNNNNNNNNNNNNNNNNNNNNNNNNNNNNNNNNNNNNNNNNNNNNNNNNNNNNNNNNNNNNNNNNNNNNNNNNNNNNNNNNNNNNNNNNNNNNNNNNNNNNNNNNNNNNNNNNNNNNNNNNNNNNNNNNNNNNNNNNNNNNNNNNNNNNNNNNNNNNNNNNNNNNNNNNNNNNNNNNNNNNNNNNNNNNNNNNNNNNNNNNNNNNNNNNNNNNNNNNNNNNNNNNNNNNNNNNNNNNNNNNNNNNNNNNNNNNNNNNNNNNNNNNNNNNNNNNNNNNNNNNNNNNNNNNNNNNNNNNNNNNNNNNNNNNNNNNNNNNNNNNNNNNNNNNNNNNNNNNNNNNNNNNNNNNNNNNNNNNNNNNNNNNNNNNNNNNNNNNNNNNNNNNNNNNNNNNNNNNNNNNNNNNNNNNNNNNNNNNNNNNNNNNNNNNNNNNNNNNNNNNNNNNNNNNNNNNNNNNNNNNNNNNNNNNNNNNNNNNNNNNNNNNNNNNNNNNNNNNNNNNNNNNNNNNNNNNNNNNNNNNNNNNNNNNNNNNNNNNNNNNNNNNNNNNNNNNNNNNNNNNNNNNNNNNNNNNNNNNNNNNNNNNNNNNNNNNNNNNNNNNNNNNNNNNNNNNNNNNNNNNNNNNNNNNNNNNNNNNNNNNNNNNNNNNNNNNNNNNNNNNNNNNNNNNNNNNNNNNNNNNNNNNNNNNNNNNNNNNNNNNNNNNNNNNNNNNNNNNNNNNNNNNNNNNNNNNNNNNNNNNNNNNNNNNNNNNNNNNNNNNNNNNNNNNNNNNNNNNNNNNNNNNNNNNNNNNNNNNNNNNNNNNNNNNNNNNNNNNNNNNNNN
>Aphyllon_validum-subsp-howellii
NNNNNNNNNNNNNNAC-TTTCAAATT--CAGAGAAACCCCGGAATT--AATAAAAA-GGGCAATCCTGAGCCAAATCCTTTT----TTTAT--C-AAAACAAA-----------GCTTCAGAAAGCGCA---------A---AT--------AAAGGATAGGTGCAGAGACTCAATGGAAGCTATTCTAACA------------AATG---GA---GTT--GATTGCGTTAGTAGAG-GAAT-----CTTTCC-ATCAGAACTTCAG--A--AAG-----------------T-ATTAA-GGATAAACGTATCT---------------ATTGAATACTATA---------TCAAAT----------------------------GATTAATGGTGGCT---CGAACCTTTCTC------TGT-ATTTT------------------------TTAA-TATTA-----AAGGGAGAAGAATTGATG-CGAATTGATTCCAT-ATTGAAGA----------------AAGAATATTTATT-------AATCAAATCATTCACTCCACAGTC-----CGATAGATC-----TTTT---AAAGATCTTGATTA----------ATCGAAAGAGAATAAAGATAGAGTCCCATTC----------TACATGTCAATGCCGGCAACAAT----AAAAGTTATAGTAAGAGGAAAATCCGTCGACTTTAAAAA-TCGTGAGGGTTCAAGT-CCCTCTATCCCC---AAAA-AAGACT------AT-TTAACTCTCCC----------------------AATAGTTA-TCCTATATCTC------------CCCTTTTTTTTTCGTTATTCG---------------TTAGC-GGGTCA----AAATCCCTTTTATAATTCTTTTTT-----ACAAACGTATTGGGGCGTAAAAACTTA-GTGGGGTGTAAAT-TACTTT---A---TC---TTAGCACATGTGA------TAT-AGAATACACATCCCAATTAAGCAAGAACTTCCTATATTGACT-----GATTCACAATTAA-T-------------------------------------------------------------------------------------------------------------------------------------------------------------------------------------------------------------------------------------TCG--AACCTACCAAAGTAGACTGTGAACACGT--AATCACAT--TGGGATTGTGGMTG----TGGTGGAAATC--CACA-TCATGGTCTCCTCCC-ACAT-GTGTGCACTTAGGTGTGTGTAT---TGTGGGCTAACGAA-CCCCGGCACGGCATGTGCCAAGGAAAACTTAATGAA-ACCTCTG--CCCGAT--GTCGCCCCTT-CTTTGGTTAGCGATTGAGGGTG----GATGTCTC-----A--TGTCAAAACGACTCTCGGCAACGGATATCTCGGCTCTCGCATCGATGAAGAACGTAGCGAAATGCGATACTTGGTGTGAATTGCAGAATC-------CCGTGAACCATCGAGTCTTTGAACGCAAGTTGCGCCCAAAGCC-ATTTGGCCAAAGGCACGTCTGCCTGGGCGTCACGCATCTTGTCGCCCC----TCCTTC--CGTACCTA-TAGGGCGCGTAGTT-GGTG-GGGTGGATATTGGCCTCCTGTGCAGAG-TGATGTGCGGCTGGCCCAAATTTGATCCTGCGGCGACTCATGTCACGACAAGTGGTGGTTGA--TCA---CTCAACT-CTCGTGCTGTTGTG-TCGGGTT-GGGTT-GCTNNNNNNNNNNNNNNNNNNNNNNNNNNNNNNNNNNNNNNNNNNNNNNNNNNNNNNNNNNNNNNNNNNNNNNNNNNNNNNNNNNNNNNNNNNNNNNNNNNNNNNNNNNNNNNNNNNNNNNNNNNNNNNNNNNNNNNNNNNNNNNNNNNNNNNNNNNNNNNNNNNNNNNNNNNNNNNNNNNNNNNNNNNNNNNNNNNNNNNNNNNNNNNNNNNNNNNNNNNNNNNNNNNNNNNNNNNNNNNNNNNNNNNNNNNNNNNNNNNNNNNNNNNNNNNNNNNNNNNNNNNNNNNNNNNNNNNNNNNNNNNNNNNNNNNNNNNNNNNNNNNNNNNNNNNNNNNNNNNNNNNNNNNNNNNNNNNNNNNNNNNNNNNNNNNNNNNNNNNNNNNNNNNNNNNNNNNNNNNNNNNNNNNNNNNNNNNNNNNNNNNNNNNNNNNNNNNNNNNNNNNNNNNNNNNNNNNNNNNNNNNNNNNNNNNNNNNNNNNNNNNNNNNNNNNNNNNNNNNNNNNNNNNNNNNNNNNNNNNNNNNNNNNNNNNNNNNNNNNNNNNNNNNNNNNNNNNNNNNNNNNNNNNNNNNNNNNNNNNNNNNNNNNNNNNNNNNNNNNNNNNNNNNNNNNNNNNNNNNNNNNNNNNNNNNNNNNNNNNNNNNNNNNNNNNNNNNNNNNNNNNNNNNNNNNNNNNNNNNNNNNNNNNNNNNNNNNNNNNNNNNNNNNNNNNNNNNNNNNNNNNNNNNNNNNNNNNNNNNNNNNNNNNNNNNNNNNNNNNNNNNNNNNNNNNNNNNNNNNNNNNNNNNNNNNNNNNNNNNNNNNNNNNNNNNNNNNNNNNNNNNNNNNNNNNNNNNNNNNNNNNNNNNNNNNNNNNNNNNNNNNNNNNNNNNNNNNNNNNNNNNNNNNNNNNNNNNNNNNNNNNNNNNNNNNNNNNNNNNNNNNNNNNNNNNNNNNNNNNNNNNNNNNNNNNNNNNNNNNNNNNNNNNNNNNNNNNNNNNNNNNNNNNNNNNNNNNNNNNNNNNNNNNNNNNNNNNNNNNNNNNNNNNNNNNNNNNNNNNNNNNNNNNNNNNNNNNNNNNNNNNNNNNNNNNNNNNNNNNNNNNNNNNNNNNNNNNNNNNNNNNNNNNNNNNNNNNNNNNNNNNNNNNNNNNNNNNNNNNNNNNNNNNNNNNNNNNNNNNNNNNNNNNNNNNNNNNNNNNNNNNNNNNNNNNNNNNNNNNNNNNNNNNNNNNNNNNNNNNNNNNNNNNNNNNNNNNNNNNNNNNNNNNNNNNNNNNNNNNNNNNNNNNNNNNNNNNNNNNNNNNNNNNNNNNNNNNNNNNNNNNNNNNNNNNNNNNNNNNNNNNNNNNNNNNNNNNNNNNNNNNNNNNNNNNNNNNNNNNNNNNNNNNNNNNNNNNNNNNNNNNNNNNNNNNNNNNNNNNNNNNNNNNNNNNNNNNNNNNNNNNNNNNNNNNNNNNNNNNNNNNNNNNNNNNNNNNNNNNNNNNNNNNNNNNNNNNNNNNNNNNNNNNNNNNNNNNNNNNNNNNNNNNNNNNNNNNNNNNNNNNNNNNNNNNNNNNNNNNNNNNNNNNNNNNNNNNNNNNNNNNNNNNNNNNNNNNNNNNNNNNNNNNNNNNNNNNNNNNNNNNNNNNNNNNNNNNNNNNNNNNNNNNNNNNNNNNNNNNNNNNNNNNNNNNNNNNNNNNNNNNNNNNNNNNNNNNNNNNNNNNNNNNNNNNNNNNNNNNNNNNNNNNNNNNNNNNNNNNNNNNNNNNNNNNNNNNNNNNNNNNNNNNNNNNNNNNNNNNNNNNNNNNNNNNNNNNNNNNNNNNNNNNNNNNNNNNNNNNNNNNNNNNNNNNNNNNNNNNNNNNNNNNNNNNNNNNNNNNNNNNNNNNNNNNNNNNNNNNNNNNNNNNNNNNNNNNNNNNNNNNNNNNNNNNNNNNNNNNNNNNNNNNNNNNNNNNNNNNNNNNNNNNNNNNNNNNNNNNNNNNNNNNNNNNNNNNNNNNNNNNNNNNNNNNNNNNNNNNNNNNNNNNNNNNNNNNNNNNNNNNNNNNNNNNNNNNNNNNNNNNNNNNNNNNNNNNNNNNNNNNNNNNNNNNNNNNNNNNNNNNNNNNNNNNNNNNNNNNNNNNNNNNNNNNNNNNNNNNNNNNNNNNNNNNNNNNNNNNNNNNNNNNNNNNNNNNNNNNNNNNNNNNNNNNNNNNNNNNNNNNNNNNNNNNNNNNNNNNNNNNNNNNNNNNNNNNNNNNNNNNNNNNNNNNNNNNNNNNNNNNNNNNNNNNNNNNNNNNNNNNNNNNNNNNNNNNNNNNNNNNNNNNNNNNNNNNNNNNNNNNNNNNNNNNNNNNNNNNNNNNNNNNNNNNNNNNNNNNNNNNNNNNNNNNNNNNNNNNNNNNNNNNNNNNNNNNNNNNNNNNNNNNNNNNNNNNNNNNNNNNNNNNNNNNNNNNNNNNNNNNNNNNNNNNNNNNNNNNNNNNNNNNNNNNNNNNNNNNNNNNNNNNNNNNNNNNNNNNNNNNNNNNNNNNNNNNNNNNNNNNNNNNNNNNNNNNNNNNNNNNNNNNNNNNNNNNNNNNNNNNNNNNNNNNNNNNNNNNNNNNNNNNNNNNNNNNNNNNNNNNNNNNNNNNNNNNNNNNNNNNNNNNNNNNNNNNNNNNNNNNNNNNNNNNNNNNNNNNNNNNNNNNNNNNNNNNNNNNNNNNNNNNNNNNNNNNNNNNNNNNNNNNNNNNNNNNNNNNNNNNNNNNNNNNNNNNNNNNNNNNNNNNNNNNNNNNNNNNNNNNNNNNNNNNNNNNNNNNNNNNNNNNNNNNNNNNNNNNNNNNNNNNNNNNNNNNNNNNNNNNNNNNNNNNNNNNNNNNNNNNNNNNNNNNNNNNNNNNNNNNNNNNNNNNNNNNNNNNNNNNNNNNNNNNNNNNNNNNNNNNNNNNNNNNNNNNNNNNNNNNNNNNNNNNNNNNNNNNNNNNNNNNNNNNNNNNNNNNNNNNNNNNNNNNNNNNNNNNNNNNNNNNNNNNNNNNNNNNNNNNNNNNNNNNNNNNNNNNNNNNNNNNNNNNNNNNNNNNNNNNNNNNNNNNNNNNNNNNNNNNNNNNNNNNNNNNNNNNNNNNNNNNNNNNNNNNNNNNNNNNNNNNNNNNNNNNNNNNNNNNNNNNNNNNNNNNNNNNNNNNNNNNNNNNNNNNNNNNNNNNNNNNNNNNNNNNNNNNNNNNNNNNNNNNNNNNNNNNNNNNNNNNNNNNNNNNNNNNNNNNNNNNNNNNNNNNNNNNNNNNNNNNNNNNNNNNNNNNNNNNNNNNNNNNNNNNNNNNNNNNNNNNNNNNNNNNNNNNNNNNNNNNNNNNNNNNNNNNNNNNNNNNNNNNNNNNNNNNNNNNNNNNNNNNNNNNNNNNNNNNNNNNNNNNNNNNNNNNNNNNNNNNNNNNNNNNNNNNNNNNNNNNNNNNNNNNNNNNNNNNNNNNNNNNNNNNNNNNNNNNNNNNNNNNNNNNNNNNNNNNNNNNNNNNNNNNNNNNNNNNNN
>Aphyllon_validum-subsp-validum
NNNNNNNNNNNNNNAC-TTTCAAATT--CAGAGAAACCCCGGAATT--AATAAAAA-GGGCAATCCTGAGCCAAATCCTTTT----TTTAT--C-AAAACAAA-----------GCTTCAGAAAGCGCA---------A---AT--------AAAGGATAGGTGCAGAGACTCAATGGAAGCTATTCTAACA------------AATG---GA---GTT--GATTGCGTTAGTAGAG-GAAT-----CTTTCC-ATCAGAACTTCAG--A--AAG-----------------T-ATGAA-GGATAAACGTATCT---------------ATTGAATACTATA---------TCAAAT----------------------------GATTAATGGTGGCT---CGAACCTTTCTC------TGT-ATTTT------------------------TTAA-TATTA-----AAGGGAGAAGAATTGATG-CGAATTGATTCCAT-ATTGAAGA----------------AAGAATATTTATT-------AATCAAATCATTCACTCCACAGTC-----CGATAGATC-----TTTT---AAAGATC-TGATTA----------ATCGAAAGAGAATAAAGATAGAGTCCCATTC----------TACATGTCAATGCCGGCAACAAT----AAAAGTTATAGTAAGAGGAAAATCCGTCGACTTTAAAAA-TCGTGAGGGTTCAAGT-CCCTCTATCCCC---AAAA-AAGACT------AT-TTAACTCTCCC----------------------AATAGTTA-TCCTATATCTC------------CCCCTTTTTTTTCGTTATTCG---------------TTAGC-GGGTCA----AAATCCCTTTTATAATTCTTTTTT-----ACAAACGTATTGGGGCGTAAAAACTTA-GTGGGGTGTAAAT-TACTTT---A---TC---TTAGCACATGTGA------TAT-AGAATACACATCCCAATTAAGCAAGAACTTACTAT-TTGACT-----GATTCACAATTAA-T-------------------------------------------------------------------------------------------------------------------------------------------------------------------------------------------------------------------------------------TCG--AACCTGCCAAAGTAGACTGTGAACACGT--AATCACAT--TGGGATTGTGGMTG----TGGTGGAAATC--CACA-TCATGGTCTCCTCCC-ACAT-GTGTGCACTTAGGTGTGTGTAT---TGTGGGCTAACGAA-CCCCGGCACGGCATGTGCCAAGGAAAACTTAATGAA-ACCTCTG--CCCGAT--GTCGCCCCTT-CTTTGGTTAGCGATTGAGGGTG----GATGTCTC-----A--TGTCAAAACGACTCTCGGCAACGGATATCTCGGCTCTCGCATCGATGAAGAACGTAGCGAAATGCGATACTTGGTGTGAATTGCAGAATC-------CCGTGAACCATCGAGTCTTTGAACGCAAGTTGCGCCCAAAGCC-ATTTGGCCAAAGGCACGTCTGCCTGGGCGTCACGCATCTTGTCGCCCC----TCCTTC--CGTACCTA-TAGGGCGCGTAGTT-GGTG-GGGTGGATATTGGCCTCCTGTGCAGAG-TGATGTGCGGCTGGCCCAAATTTGATCCTGCGGCGACTCATGTCACGACAAGTGGTGGTTGA--TCA---CTCAACT-CTCGTGCTGTTGTG-TCGGGTT-GGGTT-GCTNNNNNNNNNNNNNNNNNNNNNNNNNNNNNNNNNNNNNNNNNNNNNNNNNNNNNNNNNNNNNNNNNNNNNNNNNNNNNNNNNNNNNNNNNNNNNNNNNNNNNNNNNNNNNNNNNNNNNNNNNNNNNNNNNNNNNNNNNNNNNNNNNNNNNNNNNNNNNNNNNNNNNNNNNNNNNNNNNNNNNNNNNNNNNNNNNNNNNNNNNNNNNNNNNNNNNNNNNNNNNNNNNNNNNNNNNNNNNNNNNNNNNNNNNNNNNNNNNNNNNNNNNNNNNNNNNNNNNNNNNNNNNNNNNNNNNNNNNNNNNNNNNNNNNNNNNNNNNNNNNNNNNNNNNNNNNNNNNNNNNNNNNNNNNNNNNNNNNNNNNNNNNNNNNNNNNNNNNNNNNNNNNNNNNNNNNNNNNNNNNNNNNNNNNNNNNNNNNNNNNNNNNNNNNNNNNNNNNNNNNNNNNNNNNNNNNNNNNNNNNNNNNNNNNNNNNNNNNNNNNNNNNNNNNNNNNNNNNNNNNNNNNNNNNNNNNNNNNNNNNNNNNNNNNNNNNNNNNNNNNNNNNNNNNNNNNNNNNNNNNNNNNNNNNNNNNNNNNNNNNNNNNNNNNNNNNNNNNNNNNNNNNNNNNNNNNNNNNNNNNNNNNNNNNNNNNNNNNNNNNNNNNNNNNNNNNNNNNNNNNNNNNNNNNNNNNNNNNNNNNNNNNNNNNNNNNNNNNNNNNNNNNNNNNNNNNNNNNNNNNNNNNNNNNNNNNNNNNNNNNNNNNNNNNNNNNNNNNNNNNNNNNNNNNNNNNNNNNNNNNNNNNNNNNNNNNNNNNNNNNNNNNNNNNNNNNNNNNNNNNNNNNNNNNNNNNNNNNNNNNNNNNNNNNNNNNNNNNNNNNNNNNNNNNNNNNNNNNNNNNNNNNNNNNNNNNNNNNNNNNNNNNNNNNNNNNNNNNNNNNNNNNNNNNNNNNNNNNNNNNNNNNNNNNNNNNNNNNNNNNNNNNNNNNNNNNNNNNNNNNNNNNNNNNNNNNNNNNNNNNNNNNNNNNNNNNNNNNNNNNNNNNNNNNNNNNNNNNNNNNNNNNNNNNNNNNNNNNNNNNNNNNNNNNNNNNNNNNNNNNNNNNNNNNNNNNNNNNNNNNNNNNNNNNNNNNNNNNNNNNNNNNNNNNNNNNNNNNNNNNNNNNNNNNNNNNNNNNNNNNNNNNNNNNNNNNNNNNNNNNNNNNNNNNNNNNNNNNNNNNNNNNNNNNNNNNNNNNNNNNNNNNNNNNNNNNNNNNNNNNNNNNNNNNNNNNNNNNNNNNNNNNNNNNNNNNNNNNNNNNNNNNNNNNNNNNNNNNNNNNNNNNNNNNNNNNNNNNNNNNNNNNNNNNNNNNNNNNNNNNNNNNNNNNNNNNNNNNNNNNNNNNNNNNNNNNNNNNNNNNNNNNNNNNNNNNNNNNNNNNNNNNNNNNNNNNNNNNNNNNNNNNNNNNNNNNNNNNNNNNNNNNNNNNNNNNNNNNNNNNNNNNNNNNNNNNNNNNNNNNNNNNNNNNNNNNNNNNNNNNNNNNNNNNNNNNNNNNNNNNNNNNNNNNNNNNNNNNNNNNNNNNNNNNNNNNNNNNNNNNNNNNNNNNNNNNNNNNNNNNNNNNNNNNNNNNNNNNNNNNNNNNNNNNNNNNNNNNNNNNNNNNNNNNNNNNNNNNNNNNNNNNNNNNNNNNNNNNNNNNNNNNNNNNNNNNNNNNNNNNNNNNNNNNNNNNNNNNNNNNNNNNNNNNNNNNNNNNNNNNNNNNNNNNNNNNNNNNNNNNNNNNNNNNNNNNNNNNNNNNNNNNNNNNNNNNNNNNNNNNNNNNNNNNNNNNNNNNNNNNNNNNNNNNNNNNNNNNNNNNNNNNNNNNNNNNNNNNNNNNNNNNNNNNNNNNNNNNNNNNNNNNNNNNNNNNNNNNNNNNNNNNNNNNNNNNNNNNNNNNNNNNNNNNNNNNNNNNNNNNNNNNNNNNNNNNNNNNNNNNNNNNNNNNNNNNNNNNNNNNNNNNNNNNNNNNNNNNNNNNNNNNNNNNNNNNNNNNNNNNNNNNNNNNNNNNNNNNNNNNNNNNNNNNNNNNNNNNNNNNNNNNNNNNNNNNNNNNNNNNNNNNNNNNNNNNNNNNNNNNNNNNNNNNNNNNNNNNNNNNNNNNNNNNNNNNNNNNNNNNNNNNNNNNNNNNNNNNNNNNNNNNNNNNNNNNNNNNNNNNNNNNNNNNNNNNNNNNNNNNNNNNNNNNNNNNNNNNNNNNNNNNNNNNNNNNNNNNNNNNNNNNNNNNNNNNNNNNNNNNNNNNNNNNNNNNNNNNNNNNNNNNNNNNNNNNNNNNNNNNNNNNNNNNNNNNNNNNNNNNNNNNNNNNNNNNNNNNNNNNNNNNNNNNNNNNNNNNNNNNNNNNNNNNNNNNNNNNNNNNNNNNNNNNNNNNNNNNNNNNNNNNNNNNNNNNNNNNNNNNNNNNNNNNNNNNNNNNNNNNNNNNNNNNNNNNNNNNNNNNNNNNNNNNNNNNNNNNNNNNNNNNNNNNNNNNNNNNNNNNNNNNNNNNNNNNNNNNNNNNNNNNNNNNNNNNNNNNNNNNNNNNNNNNNNNNNNNNNNNNNNNNNNNNNNNNNNNNNNNNNNNNNNNNNNNNNNNNNNNNNNNNNNNNNNNNNNNNNNNNNNNNNNNNNNNNNNNNNNNNNNNNNNNNNNNNNNNNNNNNNNNNNNNNNNNNNNNNNNNNNNNNNNNNNNNNNNNNNNNNNNNNNNNNNNNNNNNNNNNNNNNNNNNNNNNNNNNNNNNNNNNNNNNNNNNNNNNNNNNNNNNNNNNNNNNNNNNNNNNNNNNNNNNNNNNNNNNNNNNNNNNNNNNNNNNNNNNNNNNNNNNNNNNNNNNNNNNNNNNNNNNNNNNNNNNNNNNNNNNNNNNNNNNNNNNNNNNNNNNNNNNNNNNNNNNNNNNNNNNNNNNNNNNNNNNNNNNNNNNNNNNNNNNNNNNNNNNNNNNNNNNNNNNNNNNNNNNNNNNNNNNNNNNNNNNNNNNNNNNNNNNNNNNNNNNNNNNNNNNNNNNNNNNNNNNNNNNNNNNNNNNNNNNNNNNNNNNNNNNNNNNNNNNNNNNNNNNNNNNNNNNNNNNNNNNNNNNNNNNNNNNNNNNNNNNNNNNNNNNNNNNNNNNNNNNNNNNNNNNNNNNNNNNNNNNNNNNNNNNNNNNNNNNNNNNNNNNNNNNNNNNNNNNNNNNNNNNNNNNNNNNNNNNNNNNNNNNNNNNNNNNNNNNNNNNNNNNNNNNNNNNNNNNNNNNNNNNNNNNNNNNNNNNNNNNNNNNNNNNNNNNNNNNNNNNNNNNNNNNNNNNNNNNNNNNNNNNNNNNNNNNNNNNNNNNNNNNNNNNNNNNNNNNNNNNNNNNNNNNNNNNNNNNNNNNNNNNNNNNNNNNNNNNNNNNNNNNNNNNNNNNNNNNNNNNNNNNNNNNNNNNNNNNNNNNNNNNNNNNNNNNNNNNNNNNNNNNNNNNNNNNNNNNNNNNNNNNNNNNNNNN
>Aphyllon_vallicola
NNNNNNNNNNNNNNNNNNNNNNAATT--CAGAGAAACCCCGGAATT--AATAAAAAAGGGCAATCCTGAGCCAAATC-CTTT----TTTAT--C-AAAACAAA-----------GCTTCAGAAAGCGCA---------A---AT--------AAAGGATAGGTGCAGAGACTCAATGGAAGCTATTCTAAAA------------AATG---TA---GTT--GATAGCGTTGGTAGAG-GAAT-----CTTTCC-CTCAGAACTTCAG--A--AAA-----------------T-ATGAA-GGATAAACGTATCT---------------ATTGAATACTATA---------TCAAAT----------------------------GATTAATGATGGCT---CGAACCTTTCTC------TGT-ATTTT------------------------TTAA-TATTA-----AAGGAGGAAGAATTGATG-TGAATTGATTCCAT-ATTGAAGA----------------AAGAATATTTATT-------CATCAAATCATTCACTCCACAGTC-----CGATAGATC-----TTTA---AAAGATC-TGATTA----------ATCGAAAGAGAATAAAGATAGAGTCCCGTTC----------TACATGTCAATGCCGGCAACAAT----TAAAGTTATAGTAAGAGGAAAATCCGTTGACTTTAAAAA-TCGTGAGGGTTCAAGT-CCCTCTATCCCC---AAAA-AAGCCT------AT-TTAACTCTCCC----------------------AATAGTTA-TCCTGTATATC------------CCCCTTTTTTTTCGTTATTCG---------------TTAGC-GAGTCA----AAATCCCTTTTATAATTCTTTATT----TACAAACGTATTTGGGCGTAAAAACTTA-GTGGGGTGTAAAT-TACTTT---A---TC---TTGGCACATGTGA------TAT-AGAATACACATCCCAATTAAGCAAGAACTTCCTAT-TTGACT-----GATTAACAATTAA-TAACATTACTC-ATA-CTGAAACTAAGA--AAGTCA--TCTTTTTG--AAGATCCAAG-------AAATT---ACAGTACTTGTA---GAAAAA-TTTTGTAATCTCCCCGCCTGTCTCTTTA---------A-------------------------------------------------------------------------------------------------TCG--AACCTACCAAAGTAGACTGTGGACACGT--AATCACAT--TGGGATTGTGTMTG----TGCTGAAAAGC--CACA-TCATGGTCTCCTCCC-ACAT-GTGCGCACTTAGGTGTGTGTAT---TGTGGGCTAACGAA-CCCCGGCACAGCATGTGCCAAGGAAAACTCAATGAA-ACCTCTG--CCCTAC--GTCGCCCCGT-TTGCGGTTAGCGATTGTGTGTG----GATGTCTC-----A--TGTCAAAACGACTCTCGGCAACGGATATCTCGGCTCTCGCATCGATGAAGAACGTAGCGAAATGCGATACTTGGTGTGAATTGCAGAATC-------CCGTGAACCATCGAGTCTTTGAACGCAAGTTGCGCCCAAAGCC-ATTTGGCCAAGGGCACGTCTGCCTGGGCGTCACGCATCTCGTCACCCC----TCCTTC--CGTTCCCA-TAGGGTGCGTTGTT-GGTG-GGGTGGATATTGGCCTCCTGTGCACGA-TGATGTGCGGTTGGCCCAAATTTGATCCTGCGGTGACTCATGTCACGACAAGTGGTGGTTGA--TTA---CTCAACT-CTCGTGTTGTTGTG-TCGAGTT-GGGTT-GCTNNNNNNNNNNNNNNNNNNNNNNNNNNNNNNNNNNNNNNNNNNNNNNNNNNNNNNNNNNNNNNNNNNNNNNNNNNNNNNNNNNNNNNNNNNNNNNNNNNNNNNNNNNNNNNNNNNNNNNNNNNNNNNNNNNNNNNNNNNNNNNNNNNNNNNNNNNNNNNNNNNNNNNNNNNNNNNNNNNNNNNNNNNNNNNNNNNNNNNNNNNNNNNNNNNNNNNNNNNNNNNNNNNNNNNNNNNNNNNNNNNNNNNNNNNNNNNNNNNNNNNNNNNNNNNNNNNNNNNNNNNNNNNNNNNNNNNNNNNNNNNNNNNNNNNNNNNNNNNNNNNNNNNNNNNNNNNNNNNNNNNNNNNNNNNNNNNNNNNNNNNNNNNNNNNNNNNNNNNNNNNNNNNNNNNNNNNNNNNNNNNNNNNNNNNNNNNNNNNNNNNNNNNNNNNNNNNNNNNNNNNNNNNNNNNNNNNNNNNNNNNNNNNNNNNNNNNNNNNNNNNNNNNNNNNNNNNNNNNNNNNNNNNNNNNNNNNNNNNNNNNNNNNNNNNNNNNNNNNNNNNNNNNNNNNNNNNNNNNNNNNNNNNNNNNNNNNNNNNNNNNNNNNNNNNNNNNNNNNNNNNNNNNNNNNNNNNNNNNNNNNNNNNNNNNNNNNNNNNNNNNNNNNNNNNNNNNNNNNNNNNNNNNNNNNNNNNNNNNNNNNNNNNNNNNNNNNNNNNNNNNNNNNNNNNNNNNNNNNNNNNNNNNNNNNNNNNNNNNNNNNNNNNNNNNNNNNNNNNNNNNNNNNNNNNNNNNNNNNNNNNNNNNNNNNNNNNNNNNNNNNNNNNNNNNNNNNNNNNNNNNNNNNNNNNNNNNNNNNNNNNNNNNNNNNNNNNNNNNNNNNNNNNNNNNNNNNNNNNNNNNNNNNNNNNNNNNNNNNNNNNNNNNNNNNNNNNNNNNNNNNNNNNNNNNNNNNNNNNNNNNNNNNNNNNNNNNNNNNNNNNNNNNNNNNNNNNNNNNNNNNNNNNNNNNNNNNNNNNNNNNNNNNNNNNNNNNNNNNNNNNNNNNNNNNNNNNNNNNNNNNNNNNNNNNNNNNNNNNNNNNNNNNNNNNNNNNNNNNNNNNNNNNNNNNNNNNNNNNNNNNNNNNNNNNNNNNNNNNNNNNNNNNNNNNNNNNNNNNNNNNNNNNNNNNNNNNNNNNNNNNNNNNNNNNNNNNNNNNNNNNNNNNNNNNNNNNNNNNNNNNNNNNNNNNNNNNNNNNNNNNNNNNNNNNNNNNNNNNNNNNNNNNNNNNNNNNNNNNNNNNNNNNNNNNNNNNNNNNNNNNNNNNNNNNNNNNNNNNNNNNNNNNNNNNNNNNNNNNNNNNNNNNNNNNNNNNNNNNNNNNNNNNNNNNNNNNNNNNNNNNNNNNNNNNNNNNNNNNNNNNNNNNNNNNNNNNNNNNNNNNNNNNNNNNNNNNNNNNNNNNNNNNNNNNNNNNNNNNNNNNNNNNNNNNNNNNNNNNNNNNNNNNNNNNNNNNNNNNNNNNNNNNNNNNNNNNNNNNNNNNNNNNNNNNNNNNNNNNNNNNNNNNNNNNNNNNNNNNNNNNNNNNNNNNNNNNNNNNNNNNNNNNNNNNNNNNNNNNNNNNNNNNNNNNNNNNNNNNNNNNNNNNNNNNNNNNNNNNNNNNNNNNNNNNNNNNNNNNNNNNNNNNNNNNNNNNNNNNNNNNNNNNNNNNNNNNNNNNNNNNNNNNNNNNNNNNNNNNNNNNNNNNNNNNNNNNNNNNNNNNNNNNNNNNNNNNNNNNNNNNNNNNNNNNNNNNNNNNNNNNNNNNNNNNNNNNNNNNNNNNNNNNNNNNNNNNNNNNNNNNNNNNNNNNNNNNNNNNNNNNNNNNNNNNNNNNNNNNNNNNNNNNNNNNNNNNNNNNNNNNNNNNNNNNNNNNNNNNNNNNNNNNNNNNNNNNNNNNNNNNNNNNNNNNNNNNNNNNNNNNNNNNNNNNNNNNNNNNNNNNNNNNNNNNNNNNNNNNNNNNNNNNNNNNNNNNNNNNNNNNNNNNNNNNNNNNNNNNNNNNNNNNNNNNNNNNNNNNNNNNNNNNNNNNNNNNNNNNNNNNNNNNNNNNNNNNNNNNNNNNNNNNNNNNNNNNNNNNNNNNNNNNNNNNNNNNNNNNNNNNNNNNNNNNNNNNNNNNNNNNNNNNNNNNNNNNNNNNNNNNNNNNNNNNNNNNNNNNNNNNNNNNNNNNNNNNNNNNNNNNNNNNNNNNNNNNNNNNNNNNNNNNNNNNNNNNNNNNNNNNNNNNNNNNNNNNNNNNNNNNNNNNNNNNNNNNNNNNNNNNNNNNNNNNNNNNNNNNNNNNNNNNNNNNNNNNNNNNNNNNNNNNNNNNNNNNNNNNNNNNNNNNNNNNNNNNNNNNNNNNNNNNNNNNNNNNNNNNNNNNNNNNNNNNNNNNNNNNNNNNNNNNNNNNNNNNNNNNNNNNNNNNNNNNNNNNNNNNNNNNNNNNNNNNNNNNNNNNNNNNNNNNNNNNNNNNNNNNNNNNNNNNNNNNNNNNNNNNNNNNNNNNNNNNNNNNNNNNNNNNNNNNNNNNNNNNNNNNNNNNNNNNNNNNNNNNNNNNNNNNNNNNNNNNNNNNNNNNNNNNNNNNNNNNNNNNNNNNNNNNNNNNNNNNNNNNNNNNNNNNNNNNNNNNNNNNNNNNNNNNNNNNNNNNNNNNNNNNNNNNNNNNNNNNNNNNNNNNNNNNNNNNNNNNNNNNNNNNNNNNNNNNNNNNNNNNNNNNNNNNNNNNNNNNNNNNNNNNNNNNNNNNNNNNNNNNNNNNNNNNNNNNNNNNNNNNNNNNNNNNNNNNNNNNNNNNNNNNNNNNNNNNNNNNNNNNNNNNNNNNNNNNNNNNNNNNNNNNNNNNNNNNNNNNNNNNNNNNNNNNNNNNNNNNNNNNNNNNNNNNNNNNNNNNNNNNNNNNNNNNNNNNNNNNNNNNNNNNNNNNNNNNNNNNNNNNNNNNNNNNNNNNNNNNNNNNNNNNNNNNNNNNNNNNNNNNNNNNNNNNNNNNNNNNNNNNNNNNNNNNNNNNNNNNNNNNNNNNNNNNNNNNNNNNNNNNNNNNNNNNNNNNNNNNNNNNNNNNNNNNNNNNNNNNNNNNNNNNNNNNNNNNNNNNNNNNNNNNNNNNNNNNNNNNNNNNNNNNNNNNNNNNNNNNNNNNNNNNNNNNNNNNNNNNNNNNNNNNNNNNNNNNNNNNNNNNNNNNNNNNNNNNNNNNNNNNNNNNNNNNNNNNNNNNNNNNNNNNNNNNNNNNNNNNNNNNNNNNNNNNNNNNNNNNNNNNNNNNNNNNNNNNNNNNNNNNNNNNNNNNNNNNNNNNNNNNNNNNNNNNNNNNNNNNNNNNNNNNNNNNNNNNNNNNNNNNNNNNNNNNNNNNNNNNNNNNNNNNNNNNNNNNNNNNNNNNNNNNNNNNNNNNNNNNNNNNNNNNNNNNNNNNNNNNNNNNNNNNNNNNNNNNNNNNNNNNNNNNNNNNNNNNNNNNNNNNNNNNNNNNNN
>Boschniakia_himalaica
??TACTAAGTGATAAC-TTTCAAATT--CAGAGAAACCCCGGAATT--AAGAAAAATGGGCAATCCTGAGCCAAATC-CTGT----TTTCT--C-AAAACAAA-----------GGTTCATAAAACTAA---------A---AA-----AA-AAAGGATAGGTGCAGAGACTCAATGGAAGCTGTTCTAACA------------AACG---GA---GTT--GATTGCGCCGGTAGCG--AAT-----CTTTCCATCGGAAACTTCAG--A--AAG-----------------G-ATGAA-GGATAAACATATTTACATATTTATTGA--ATAGAATACTATA---------AATATA-------------AATACTATATCAAATGATTAATGATGGCA---CGAATC------------TGT-ATTTT-------------------------AAA-TATAA----AAAAATGGAAGAATTGGTG-TGAATTTATTCCATCATTGAAGA----------------AAGAATATTCATT-------CATAAAATCATTCACTCCATAGTC-----CGATAGATC-----TTT---AAAAGAAC-TGCTTA----------ATCGGGCGAGAATAAAGATAGAGTCCCTTTC----------TACATGTCAATACTGGCAACAAT----AAAATTTATAGTAAGAGGAAAATCCGCCGGCTTCAAAAAGTCGTGAGGGTTCAAGT-CCCTCTATCCCC---CTAAAAAACTC------CC---------------------------------------TTA-TCCTATACCAC----------C------TTTTTTTTGTTATTCG---------------TTAGC-GGTTCT----AAATTTATTTTATGATTCTTTTTT----------------------GACAAGCGTA--TTGGGCATAAAT-GACTTT---C---TC---TTAGCACATGTGA------TAT-AGAATACACATACAAATTAAGC------------T-TTGAAT-----GATTCACAATCAA-TAATATTAAATATTA-CTCATGCTTAAA------CTTATAATTTGG--AAGATCCAAG-------AAATT---ACAGAACTTGG----AGAAAA-CTTTGTAATCT-CCCCCTTGTCCCTTT------------------TAGACCCCAGTC-----ATCTAATAA-----AATGAGGAT------GGGATCCTAC------ATTGGGAATGGTCGGGATAG--------TCGA-AACCT---TAAGCAGACCGCGAACACGTTTAACCACAC--TGGGATTGCAACGG------GGGGAACCT--TACG-TTGCATTTCATTCCC-GCAT-GCGCGCACTTGAATGCGCACCG---TGCGGGCTAACGAA-CCCCGGCGCGGCATGCGCCAAGGAATACTCATAGAA-GCGTCCG--CCTCCC--ATCGCCCCGT-TCGCGGTGAGCGA---GGGGGGAAAGGATGTCTC-TCCAA--TGTCAAAATGACTCTCGGCAACGGATATCTCGGCTCTCGCATCGATGAAGAACGTAGCGAAATGCGATACTTGGTGTGAATTGCAGAATC-------CCGTGAACCATCGAGTCTTTGAACGCAAGTTGCGCCCGAAGCC-ATTCGGCTAAGGGCACGTCTGCCTGGGCGTCACGCATCGCGTCGCTCC----CCCTCC--CGTCCCTG-TGGGGCGATTGGTT-GGTGGGGGCGGACAGTGGCCTCCCGTGCGCAA-CGACGTGCGGCCGGCCCAAATGCAATCCCGCGGCGACTCACGTCACGACCAGTGGTGGTTGA--ACA---CTCAACT-CTCGTGCTGTCGTG-TCGGATG-GTGTC-GTAC-GTCGGGCATTATCGC---AGACCC-AATGGTGCGAGCCC-TT--CGCKC-TTCCGACC-----------------------------TATAATCCACCGAGTCACGGGTGGTTTGATAATCGACTTCGAGCCCGTGAAGCCTCACGAGGTCCCTATGACTGCCGCCGGGGCTTTACAGTCTTATAAGCTCGCGGCTAAAGCTATTACGCGTTTGCAGGCCTTACCTAGCGGGAGCATGGAAAGGCTTTGTGATACTATGGTGCAAGAAGTTTTCGAACTTACTGGTTACGACCGCGTGATGATATATAAATTTCACGATGATGATCATGGAGAGGTTTTTACCGAGATCACGAAACCGGGCCTCGAGCCGTACTTGGGCCTGCATTATCCCGCCACGGATATTCCACAGGCGGCCCGGTTTTTATTCATGAAGAATAAGGTTAGGATGATATGCGACTGCCGGGCGAATCACGTGAAGGTGGTTCAAGATGAGAATCTTCCGTTTGATCTGACGTTGTGCGGGTCAACACTGAGGGCCCCGCACAGCTGTCATTTGCAGTACATGGAGAACATGTGCTCGATCGCATCCTTGGTGATGTCGGTCGTGGTTAACGAGGGTAATAAAGAGGACGGCCCCGATTCTTCTTCGGGCCCGGACAAGAGGAAAAGGCTTTGGGGATTAGTCGTTTGCCACAACACGTCTCCGAGATTCGTCCCTTTTCCTCTAAGATACGCGTGCGAGTTTCTCGCGCAAGTGTTTGCCATTCATGTAAACAAGGAGTTGGAATTGGAAAATCAAATGTTCGAGAAGAATATTCTCCGGACACAGACGCTATTGTGCGATCTTCTGCTTCGCGACGCGCCGTTAGGTATCATGTCCCAGAGCCCCAACGTGATGGATCTCGTGAAGTGCGACGGGGCCGTTTTACTATACAAGAACACGATATATAGGCTCGGATCAACTCCGAGCGATTTCCAAGTTCGAGATATAGTTTCGTGGCTTGATGAGTACCACCGGGACTCGACGGGTTTGAGTACGGATAGTTTATATGATGCCAATTTTCCGGGGGCTCTGGCTTTCGGCGACGCCGTTTGTGGAATGGCGGCTGTTAGAATAACCGATAGCGACTGGCTTTTCTGGTTTAGGTCACACACGGCATCCGAGATTCGTTGGGGTGGGTTGAAACACGAGCCGGGCGAAAAGGAC---------AAAATGCATCCGAGGTTGTCTTTTAAGGCGTTCTTGGAAGTCGTGAAGACGAGGAGTTTGCCTTGGAAGGACTATGAGATGGACGCGATCCATTCTTTGCAGCTTATTTTGAGAAACGCGTTTAAAGAGTCCGAGGGGAGAGATTTGGAGAGCAGGGAGATTCATGCGAGGCTTAATGAGCTGCAGATCGACGGTGCACGGGAGATTGAGGCGGTGACGTCCGAGATGGTCCGTTTGATTGAGACGGCCTCTGTGCCGATCTTTGCCGTTGATGTGGATGGTCTTGTGAACGGATGGAATACTAAAATTGCTGATTTGACGGGTCTTTGTGTTGATAAAGCGATCGGCAGGCATTTTCTAGCGCTCGTTGAGGATTCTTCGGCTGATACAGTGAGTAAGATGTTGGAATTGGCACTGCAAGGGAAAGAAGAACAAAATGTGCAGTTCGAGATAAAAACCCATAGGCAAACGAGCGAGTCGGGTCCAATCAGCTTAATCGTGAACGCCTGTGCGAGCAGGGACGTTAAGGAGAACGTGGTAGGAGTATGTTTCATCGCGCAGGATATAACGACCCAGAAGAGCATGATGGACAAGTTCACGAGAATCGAAGGGGATTACCGAGCCATTGTCCAAAATCCGAACCCGTTAATCCCGCCTATTTTCGGCACGGACGAG------------ATTCTGCACAGGATAGATGTAGGGGTAGTGATTGATTTAGAGCCTGCCAGGACAGAGGACCCTGCCCTTTCGATAGCTGGCGCCGTGCAGTCTCAGAAGCTTGCTATGAGGGCTATTTCCCATTTGCAGTCACTCCCCGGTGTCGACATTAAGCTTTTGTGCGATGCAGTTGTGGAAAGAGTGAGAGAGTTGACCGGGTATGACCGTGTTATGGTTTATAAGTTTCATGAGGACGAGCATGGTGAGGTTGTCGCAGAGAGTAAAAGACCCGATTTGGAGCCATACATTGGTTTGCATTACCCTTCGACTGATATTCCACAGGCCTCGAGGTTTTTGTTTAAACAGAATAGAGTTAGGATGATTGTGGACTGTCAGGCTAGCCCCGTTAGGTTGATTCAGGACGAATCATTAATGCAGCCTTTGTGTTTGGTTGGTTCAACTCTTAGGGCTCCTCATGGTTGCCATGCTCAGTATATGGCAAATATGGGGTCTATTGCTTCTTTAGCCCTAGCCGTTATCATTAACGGAAATGAAGAAGATGGTG---TTGGAGGAAGAAACTCAATGAGGCTATGGGGTTTAGTAGTTGGCCATCACACTTCCATTCGATGTGTCCCTTTCCCCCTTCGTAACGCTTGTGAATTCCTAATGCAAGCTTTCGGGCTTCAACTGAATATGGAATTACAGCTGGCATCACAATTGTCCGAAAAGCGTGTCTTAAAAACACAAATCCTATTGTGCGATATGCTGCTTCGTGATTCACCTACTGGGATTGTCACACAGAGCCCTAGCATCATGGATCTTGTGAAGTGTGATGGGGCCGCACTATACCACCGAGGGAGATATTATCCTCTAGGGGTCACGCCCACCAAAGCACAGATTAAGGATATTGTTCAATGGTTGTTAAAGTTTCATGGGGACTCGACAGGTTTGAGCACAGATAGCTTAGCGGACGCTGGTTATCATGGGGCAGCCACTCTAGGCGACGCAGTGTGTGGAATGGCTGTTGCTTATATCACTTCAAGAGATTTTTTGTTCTGGTTTAGATCTCACACGGCGAAAGAGATCAAATGGGGTGGTGCAAAGCACCATCCACAGGATAAAGATGACGGCTTGAAAATGCACCCTCGTTATTCGTTCAAGGCTTTTTTAGAAGTGGTCAAGAGCCGAAGTTTGCCGTGGGAGAATNNNNNNNNNNNNNNNNNNNNNNNNNNNNNNNNNNNNNNNNNNNNNNNNNNNNNNNNNNNNNNNNNNNNNNNNNNNNNNNNNNNNNNNNNNNNNNNNNNNNNNNNNNNNNNNNNNNNNNNNNNNNNNNNNNNNNNNNNNNNNNNNNNNNNNNNNNNNNNNNNNNNNNNNNNNNNNNNNNNNNNNNNNNNNNNNNNNNNNNNNNNNNNNNNNNNNNNNNNNNNNNNNNNNNNNNNNNNNNNNNNNNNNNNNNNNNNNNNNNNNNNNNNNNNNNNNNNNNNNNNNNNNNNNNNNNNNNNNNNNNNNNNNNNNNNNNNNNNNNNNNNNNNNNNNNNNNNNNNNNNNNNNNNNNNN
>Phelypaea_coccinea
CCTACTAAGTGATCAC-TTTCAAATT--CAGAGAAACCCCGGAATT--AAGAAAAG-GGGTAATCCTGAGCCAAATC-CTGT----TTTAT--C------------------------------------------------------------AAGATAGGTGCAGAGACTCGATGGAAGTTATTCTAACA------------AAGG---GA---ATTAAAATTCAAATGGTAGAGCGAAT-----CTTTCT-GTTGTAACTTAAG--A--AAG-----------------G-AT--------------ATCT---------------ATTGAATACTATA---------TTATATC-AAAT----------------------GATTAATGATGGCC---AAA---TAAATA------TGT-TTTTT--------------------------AA-TATTA-----AAACTGGAGGAATTGATG-TTAATTTCTTTCAT-ATTGAAGA----------------AAGAATATTAATT-----------------------CCCTAGTT-----TGATA----------------AAAAAAT-TTATTA----------ATCGGACGAGAATAAAGATAGAGTCCCATTG----------TATATGTCAATACCAACAAGAATTAAATAAATTTATAGTAGGTGGAAAATCCGTTGATTTAAAAAA-TCGTGAGGGTTCAAGT-CCCTCTATCCCC---AAAA-AAGCCT------ATATTTAGTATTTA--------------GTAAAAAAAACCTTTA-TCC--------------------------CTTTCTCGTTCTTCG---------------------------------------TTTCTCAATTTTTTTA-------AAAAATATCGGGACATA-AAATATA-TTTAGACATAAAT-AACTTTATAAACTTTATATTAGTACATATGA--------TTAGAATACACATCCAAACTAAACAATAAATTATTCT-TTTAAT-----AATTCATAAGCAA-TAACATAATTC-ATA-CTTAAACTTATA--AAGTTG--------------TGTCCAAA-------AAATT---TCAGGATTTAT----ATAAAA-TTTTGTAATTT-TCCTCTGTTCTCTTTA---------A-TTGACATAGACCCCAGTT-----ATTTAATAA-----AATAAAAATAAGGGTATAATCC----------TCGAAAATAGTCGGGATAG--------TCGA-TACCTGCTAAAGCAGACTGCGAACACGTCTAATCATTT---TGGATCGCGGCTG--------------T--GAAG-TCGTGTTTCCCTCCC-GCAT-GCGGGCACCTTGGTGCCTGTG----TGTGGTCTAACGAA-CCCCGGCGCGGCATGCGCCAAGGAAAACTTAAAGAT-GCGTCCG--CCTCCT--GTCGCCCCGT-TCGCGGTGAGCGT---GGGGGGAAAGGATGTCTC-TCCAA--TGTCAAAATGACTCTCGGCAACGGATATCTCGGCTCTCGCACCGATGAAGAACGTAGCGAAATGCGATACTTGGTGTGAATTGCAGAATC-------CCGTGAACCATCGAGTCTTTGAACGCAAGTTGCGCCCGAAGCC-TACTGGCCAAGGGCACGTCTGCCTGGGCGTCACGCATCACGTCGCCCC-----CCACC----TCCCTA-AGTGGCGTGTTGTT-GGTG-GGGCGGATAATGGCCTCCCGTGCGCGG-TG-TGTGCGGCTGGCCCAAATGAAAACCTGCGGCGACTCACGTCGCGACCAGTGGTGGTTGA--ACA---CTCAACT---CGTGCTGTCGTG-TCGGATG-GTGTC-GTAC-GCCGGGTTTTGTAGC---AGACCC-AATTGTGCGATTTG-CT--CGTGC-TTTCGACCNNNNNNNNNNNNNNNNNNNNNNNNNNNNNNNNNNNNNNNNNNNNNNNNNNNNNNNNNNNNNNNNNNNNNNNNNNNNNNNNNNNNNNNNNNNNNNNNNNNNNNNNNNNNNNNNNNNNNNNNNNNNNNNNNNNNNNNNNNNNNNNNNNNNNNNNNNNNNNNNNNNNNNNNNNNNNNNNNNNNNNNNNNNNNNNNNNNNNNNNNNNNNNNNNNNNNNNNNNNNNNNNNNNNNNNNNNNNNNNNNNNNNNNNNNNNNNNNNNNNNNNNNNNNNNNNNNNNNNNNNNNNNNNNNNNNNNNNNNNNNNNNNNNNNNNNNNNNNNNNNNNNNNNNNNNNNNNNNNNNNNNNNNNNNNNNNNNNNNNNNNNNNNNNNNNNNNNNNNNNNNNNNNNNNNNNNNNNNNNNNNNNNNNNNNNNNNNNNNNNNNNNNNNNNNNNNNNNNNNNNNNNNNNNNNNNNNNNNNNNNNNNNNNNNNNNNNNNNNNNNNNNNNNNNNNNNNNNNNNNNNNNNNNNNNNNNNNNNNNNNNNNNNNNNNNNNNNNNNNNNNNNNNNNNNNNNNNNNNNNNNNNNNNNNNNNNNNNNNNNNNNNNNNNNNNNNNNNNNNNNNNNNNNNNNNNNNNNNNNNNNNNNNNNNNNNNNNNNNNNNNNNNNNNNNNNNNNNNNNNNNNNNNNNNNNNNNNNNNNNNNNNNNNNNNNNNNNNNNNNNNNNNNNNNNNNNNNNNNNNNNNNNNNNNNNNNNNNNNNNNNNNNNNNNNNNNNNNNNNNNNNNNNNNNNNNNNNNNNNNNNNNNNNNNNNNNNNNNNNNNNNNNNNNNNNNNNNNNNNNNNNNNNNNNNNNNNNNNNNNNNNNNNNNNNNNNNNNNNNNNNNNNNNNNNNNNNNNNNNNNNNNNNNNNNNNNNNNNNNNNNNNNNNNNNNNNNNNNNNNNNNNNNNNNNNNNNNNNNNNNNNNNNNNNNNNNNNNNNNNNNNNNNNNNNNNNNNNNNNNNNNNNNNNNNNNNNNNNNNNNNNNNNNNNNNNNNNNNNNNNNNNNNNNNNNNNNNNNNNNNNNNNNNNNNNNNNNNNNNNNNNNNNNNNNNNNNNNNNNNNNNNNNNNNNNNNNNNNNNNNNNNNNNNNNNNNNNNNNNNNNNNNNNNNNNNNNNNNNNNNNNNNNNNNNNNNNNNNNNNNNNNNNNNNNNNNNNNNNNNNNNNNNNNNNNNNNNNNNNNNNNNNNNNNNNNNNNNNNNNNNNNNNNNNNNNNNNNNNNNNNNNNNNNNNNNNNNNNNNNNNNNNNNNNNNNNNNNNNNNNNNNNNNNNNNNNNNNNNNNNNNNNNNNNNNNNNNNNNNNNNNNNNNNNNNNNNNNNNNNNNNNNNNNNNNNNNNNNNNNNNNNNNNNNNNNNNNNNNNNNNNNNNNNNNNNNNNNNNNNNNNNNNNNNNNNNNNNNNNNNNNNNNNNNNNNNNNNNNNNNNNNNNNNNNNNNNNNNNNNNNNNNNNNNNNNNNNNNNNNNNNNNNNNNNNNNNNNNNNNNNNNNNNNNNNNNNNNNNNNNNNNNNNNNNNNNNNNNNNNNNNNNNNNNNNNNNNNNNNNNNNNNNNNNNNNNNNNNNNNNNNNNNNNNNNNNNNNNNNNNNNNNNNNNNNNNNNNNNNNNNNNNNNNNNNNNNNNNNNNNNNNNNNNNNNNNNNNNNNNNNNNNNNNNNNNNNNNNNNNNNNNNNNNNNNNNNNNNNNNNNNNNNNNNNNNNNNNNNNNNNNNNNNNNNNNNNNNNNNNNNNNNNNNNNNNNNNNNNNNNNNNNNNNNNNNNNNNNNNNNNNNNNNNNNNNNNNNNNNNNNNNNNNNNNNNNNNNNNNNNNNNNNNNNNNNNNNNNNNNNNNNNNNNNNNNNNNNNNNNNNNNNNNNNNNNNNNNNNNNNNNNNNNNNNNNNNNNNNNNNNNNNNNNNNNNNNNNNNNNNNNNNNNNNNNNNNNNNNNNNNNNNNNNNNNNNNNNNNNNNNNNNNNNNNNNNNNNNNNNNNNNNNNNNNNNNNNNNNNNNNNNNNNNNNNNNNNNNNNNNNNNNNNNNNNNNNNNNNNNNNNNNNNNNNNNNNNNNNNNNNNNNNNNNNNNNNNNNNNNNNNNNNNNNNNNNNNNNNNNNNNNNNNNNNNNNNNNNNNNNNNNNNNNNNNNNNNNNNNNNNNNNNNNNNNNNNNNNNNNNNNNNNNNNNNNNNNNNNNNNNNNNNNNNNNNNNNNNNNNNNNNNNNNNNNNNNNNNNNNNNNNNNNNNNNNNNNNNNNNNNNNNNNNNNNNNNNNNNNNNNNNNNNNNNNNNNNNNNNNNNNNNNNNNNNNNNNNNNNNNNNNNNNNNNNNNNNNNNNNNNNNNNNNNNNNNNNNNNNNNNNNNNNNNNNNNNNNNNNNNNNNNNNNNNNNNNNNNNNNNNNNNNNNNNNNNNNNNNNNNNNNNNNNNNNNNNNNNNNNNNNNNNNNNNNNNNNNNNNNNNNNNNNNNNNNNNNNNNNNNNNNNNNNNNNNNNNNNNNNNNNNNNNNNNNNNNNNNNNNNNNNNNNNNNNNNNNNNNNNNNNNNNNNNNNNNNNNNNNNNNNNNNNNNNNNNNNNNNNNNNNNNNNNNNNNNNNNNNNNNNNNNNNNNNNNNNNNNNNNNNNNNNNNNNNNNNNNNNNNNNNNNNNNNNNNNNNNNNNNNNNNNNNNNNNNNNNNNNNNNNNNNNNNNNNNNNNNNNNNNNNNNNNNNNNNNNNNNNNNNNNNNNNNNNNNNNNNNNNNNNNNNNNNNNNNNNNNNNNNNNNNNNNNNNNNNNNNNNNNNNNNNNNNNNNNNNNNNNNNNNNNNNNNNNNNNNNNNNNNNNNNNNNNNNNNNNNNNNNNNNNNNNNNNNNNNNNNNNNNNNNNNNNNNNNNNNNNNNNNNNNNNNNNNNNNNNNNNNNNNNNNNNNNNNNNNNNNNNNNNNNNNNNNNNNNNNNNNNNNNNNNNNNNNNNNNNNNNNNNNNNNNNNNNNNNNNNNNNNNNNNNNNNNNNNNNNNNNNNNNNNNNNNNNNNNNNNNNNNNNNNNNNNNNNNNNNNNNNNNNNNNNNNNNNNNNNNNNNNNNNNNNNNNNNNNNNNNNNNNNNNNNNNNNNNNNNNNNNNNNNNNNNNNNNNNNNNNNNNNNNNNNNNNNNNNNNNNNNNNNNNNNNNNNNNNNNNNNNNNNNNNNNNNNNNNNNNNNNNNNNNNNNNNNNNNNNNNNNNNNNNNNNNNNNNNNNNNNNNNNNNNNNNNNNNNNNNNNNNNNNNNNNNNNNNNNNNNNNNNNNNNNNNNNNNNNNNNNNNNNNNNNNNNNNNNNNNNNNNNNNNNNNNNNNNNNNNNNNNNNNNNNNNNNNNNNNNNNNNNNNNNNNNNNNNNNNNNNNNNNNNNNNNNNNNNNNNNNNNNNNNNNNNNNNNNNNNNNNNNNNNN
>Orobanche_alba
CTTGCTAAGTGATAAC-TTTCAAATT--CAGAGAAACCCCGGAATT--AAGAAAAA-GGGCAATCCTGAGCCAAATC-CTAT----TTTAT--C-AAAACAAA------------GTTTAGAAAAATAA---------A-------------AGGGGATAGGTGCAGAGACTCAATGGAAGTTGTTCTAACA------------AACA---GA---GTT--GATTGCGCTGGTAGAG-AAAT-----CTTTCC-ATTGTAACTTCAG-AA--AGG-------------------ATGAA-GGATAAACT----------------------------------------------------------------------------GATTAATGATGACC---CGAACCTATATC------TGT-TTTTT-------------------------GAA-TATTA----------AAAAGAATTGGTG-CGAATTTCTTCTAT-ATTGAACAAAGA------------ATGAATATTCATT-------TATCAAATCATTCACTCCATAGTT-----TGATAAATC----TTTTTTTAAAAGAAC-TGATTA----------ATCAAACGAGAATAAAGATAGAGTCCCATTCTACATGTCAATACATGTCAATACTGGCAACAAT----TAAATTTATAGTAAGAGGAAAATCCGTCGATTTTAAAAA-TCGTGAGGGTTCAAGT-CCCTCTATCCCC---CCAA-AAGCCC------AT-TTAACTATCAA----------------AATAAAAATATTTA-TCCTCTACCTC------------------CTTTTTTGTTATTCG---------------TTAAT-GGTTTC----CAATTTTTATTCTTATTCTTTTGA-----CAAAAAGTATTGGGGCGTAAAAATACA-TTTGAGCATAAAT-AACTTT---C---TC---TTAGCACATGTGA------TAT-AAAATA-ACACTCAGATTAAGCAAGGAATTTCTAT-TTGAAT-----CAGTCATATTCAA-TAACATTACTC-ATA-CTGAAACTTATA--AAGTCGTCTTTTTG----AAGATCCAAG-------AAATT---ACAGGACTT------GGGGAAACTTTGTAATCT-TCCTCTGTTCTCGTTA---------A-TTGACATATATACTAGCC-----ATCAAATAA-----AATAAGGAT-------GGATCCTAA-------TTTAAAATGGTCGGGATAG--------TCG--TACCTAT-AAAGCAGACCGTGAACATGTC-GACTAAAT---GGAACTGTGGCGG--------------T--CACG-TCGCATTCCCCTCCC-GCAT-GCGTGCACCTAGGTGTGCGTTG---TGCGGGCTAACGAA-CCCCGGCGCGGTATGCGCCAAGGAAAACTCATAGAA-GCATCAG--CCTCCC---TCGCCCCGT-TCGCGGTCAGCGG----GGGGGATATGATGTCTC-TCGAA--TGTCAAAATGACTCTCGGCAACGGATATCTCGGCTCTCGTATCGATGAAGAACGTAGCGAAATGCGATACTTGGTGTGAATTGCAGAATC-------CCGTGAACCATCGAGTCTTTGAACGCAAGTTGCGCCTGAAGCC-TTATGGCTAAGGGCACGTCTGCCTGGGCGTCACACATCGCGTCGCCCT----CCCTCC--CGTCCCTA-CGGGGCGTGTTTTT-GGTGGGGGCGGATGATGGCCTCCCGTGCATAA-TAATGTGCGGCTGGTCCAAATGCGAACCCGCGGCGACTCACGTCACGACCAGTGGTGGTTGA--ATC---TTCAACT-CTCGT-CTGTCGTG-TCGGATG-GTGTT-GCAT-GTTGGGCTCTATTAT---AGACCC-ATAGGCACGAGCTA-CT--TGTGC-TTTCGACTNNNNNNNNNNNNNNNNNNNNNNNNNNNNNNNNNNNNNNNNNNNNNNNNNNNNNNNNNNNNNNNNNNNNNNNNNNNNNNNNNNNNNNNNNNNNNNNNNNNNNNNNNNNNNNNNNNNNNNNNNNNNNNNNNNNNNNNNNNNNNNNNNNNNNNNNNNNNNNNNNNNNNNNNNNNNNNNNNNNNNNNNNNNNNNNNNNNNNNNNNNNNNNNNNNNNNNNNNNNNNNNNNNNNNNNNNNNNNNNNNNNNNNNNNNNNNNNNNNNNNNNNNNNNNNNNNNNNNNNNNNNNNNNNNNNNNNNNNNNNNNNNNNNNNNNNNNNNNNNNNNNNNNNNNNNNNNNNNNNNNNNNNNNNNNNNNNNNNNNNNNNNNNNNNNNNNNNNNNNNNNNNNNNNNNNNNNNNNNNNNNNNNNNNNNNNNNNNNNNNNNNNNNNNNNNNNNNNNNNNNNNNNNNNNNNNNNNNNNNNNNNNNNNNNNNNNNNNNNNNNNNNNNNNNNNNNNNNNNNNNNNNNNNNNNNNNNNNNNNNNNNNNNNNNNNNNNNNNNNNNNNNNNNNNNNNNNNNNNNNNNNNNNNNNNNNNNNNNNNNNNNNNNNNNNNNNNNNNNNNNNNNNNNNNNNNNNNNNNNNNNNNNNNNNNNNNNNNNNNNNNNNNNNNNNNNNNNNNNNNNNNNNNNNNNNNNNNNNNNNNNNNNNNNNNNNNNNNNNNNNNNNNNNNNNNNNNNNNNNNNNNNNNNNNNNNNNNNNNNNNNNNNNNNNNNNNNNNNNNNNNNNNNNNNNNNNNNNNNNNNNNNNNNNNNNNNNNNNNNNNNNNNNNNNNNNNNNNNNNNNNNNNNNNNNNNNNNNNNNNNNNNNNNNNNNNNNNNNNNNNNNNNNNNNNNNNNNNNNNNNNNNNNNNNNNNNNNNNNNNNNNNNNNNNNNNNNNNNNNNNNNNNNNNNNNNNNNNNNNNNNNNNNNNNNNNNNNNNNNNNNNNNNNNNNNNNNNNNNNNNNNNNNNNNNNNNNNNNNNNNNNNNNNNNNNNNNNNNNNNNNNNNNNNNNNNNNNNNNNNNNNNNNNNNNNNNNNNNNNNNNNNNNNNNNNNNNNNNNNNNNNNNNNNNNNNNNNNNNNNNNNNNNNNNNNNNNNNNNNNNNNNNNNNNNNNNNNNNNNNNNNNNNNNNNNNNNNNNNNNNNNNNNNNNNNNNNNNNNNNNNNNNNNNNNNNNNNNNNNNNNNNNNNNNNNNNNNNNNNNNNNNNNNNNNNNNNNNNNNNNNNNNNNNNNNNNNNNNNNNNNNNNNNNNNNNNNNNNNNNNNNNNNNNNNNNNNNNNNNNNNNNNNNNNNNNNNNNNNNNNNNNNNNNNNNNNNNNNNNNNNNNNNNNNNNNNNNNNNNNNNNNNNNNNNNNNNNNNNNNNNNNNNNNNNNNNNNNNNNNNNNNNNNNNNNNNNNNNNNNNNNNNNNNNNNNNNNNNNNNNNNNNNNNNNNNNNNNNNNNNNNNNNNNNNNNNNNNNNNNNNNNNNNNNNNNNNNNNNNNNNNNNNNNNNNNNNNNNNNNNNNNNNNNNNNNNNNNNNNNNNNNNNNNNNNNNNNNNNNNNNNNNNNNNNNNNNNNNNNNNNNNNNNNNNNNNNNNNNNNNNNNNNNNNNNNNNNNNNNNNNNNNNNNNNNNNNNNNNNNNNNNNNNNNNNNNNNNNNNNNNNNNNNNNNNNNNNNNNNNNNNNNNNNNNNNNNNNNNNNNNNNNNNNNNNNNNNNNNNNNNNNNNNNNNNNNNNNNNNNNNNNNNNNNNNNNNNNNNNNNNNNNNNNNNNNNNNNNNNNNNNNNNNNNNNNNNNNNNNNNNNNNNNNNNNNNNNNNNNNNNNNNNNNNNNNNNNNNNNNNNNNNNNNNNNNNNNNNNNNNNNNNNNNNNNNNNNNNNNNNNNNNNNNNNNNNNNNNNNNNNNNNNNNNNNNNNNNNNNNNNNNNNNNNNNNNNNNNNNNNNNNNNNNNNNNNNNNNNNNNNNNNNNNNNNNNNNNNNNNNNNNNNNNNNNNNNNNNNNNNNNNNNNNNNNNNNNNNNNNNNNNNNNNNNNNNNNNNNNNNNNNNNNNNNNNNNNNNNNNNNNNNNNNNNNNNNNNNNNNNNNNNNNNNNNNNNNNNNNNNNNNNNNNNNNNNNNNNNNNNNNNNNNNNNNNNNNNNNNNNNNNNNNNNNNNNNNNNNNNNNNNNNNNNNNNNNNNNNNNNNNNNNNNNNNNNNNNNNNNNNNNNNNNNNNNNNNNNNNNNNNNNNNNNNNNNNNNNNNNNNNNNNNNNNNNNNNNNNNNNNNNNNNNNNNNNNNNNNNNNNNNNNNNNNNNNNNNNNNNNNNNNNNNNNNNNNNNNNNNNNNNNNNNNNNNNNNNNNNNNNNNNNNNNNNNNNNNNNNNNNNNNNNNNNNNNNNNNNNNNNNNNNNNNNNNNNNNNNNNNNNNNNNNNNNNNNNNNNNNNNNNNNNNNNNNNNNNNNNNNNNNNNNNNNNNNNNNNNNNNNNNNNNNNNNNNNNNNNNNNNNNNNNNNNNNNNNNNNNNNNNNNNNNNNNNNNNNNNNNNNNNNNNNNNNNNNNNNNNNNNNNNNNNNNNNNNNNNNNNNNNNNNNNNNNNNNNNNNNNNNNNNNNNNNNNNNNNNNNNNNNNNNNNNNNNNNNNNNNNNNNNNNNNNNNNNNNNNNNNNNNNNNNNNNNNNNNNNNNNNNNNNNNNNNNNNNNNNNNNNNNNNNNNNNNNNNNNNNNNNNNNNNNNNNNNNNNNNNNNNNNNNNNNNNNNNNNNNNNNNNNNNNNNNNNNNNNNNNNNNNNNNNNNNNNNNNNNNNNNNNNNNNNNNNNNNNNNNNNNNNNNNNNNNNNNNNNNNNNNNNNNNNNNNNNNNNNNNNNNNNNNNNNNNNNNNNNNNNNNNNNNNNNNNNNNNNNNNNNNNNNNNNNNNNNNNNNNNNNNNNNNNNNNNNNNNNNNNNNNNNNNNNNNNNNNNNNNNNNNNNNNNNNNNNNNNNNNNNNNNNNNNNNNNNNNNNNNNNNNNNNNNNNNNNNNNNNNNNNNNNNNNNNNNNNNNNNNNNNNNNNNNNNNNNNNNNNNNNNNNNNNNNNNNNNNNNNNNNNNNNNNNNNNNNNNNNNNNNNNNNNNNNNNNNNNNNNNNNNNNNNNNNNNNNNNNNNNNNNNNNNNNNNNNNNNNNNNNNNNNNNNNNNNNNNNNNNNNNNNNNNNNNNNNNNNNNNNNNNNNNNNNNNNNNNNNNNNNNNNNNNNNNNNNNNNNNNNNNNNNNNNNNNNNNNNNNNNNNNNNNNNNNNNNNNNNNNNNNNNNNNNNNNNNNNNNNNNNNNNNNNNNNNNNNNNNNNNNNNNNNNNNNNNNNNNNNNNNNNNNNNNNNNNNNNNNNNNNNNNNNNNNNNNNNNNNNNNNNNNNNNNNNNNNNNNNNNNNNNNNNNN
>Orobanche_alsatica
CTTGCTAAGTGATAAC-TTTCAAATT--CAGAGAAACCCCGGAATT--AATAAAAA-GGGCAATCCTGAGCCAAATC-CTAT----TTTAT--C-AAAACAAA------------GTTTAGAAAAAGAA---------A-------------AGGGGATAGGTGCAGAGACTCAATGGAAGTTGTTCTAACA------------AACA---GA---GTT--GATTGCGCTGGTAGAG-AAAT-----CTTTCC-ATTGTAACTTCAG-AA--AGG-------------------ATGAA-GGATAAACT----------------------------------------------------------------------------GATTAATGATGACC---CGAACCTATATC------TGT-TTTTT-------------------------GAA-TATTA----------AAAAGAATTGGTG-CGAATTTCTTCTAT-ATTGAAGAAAGA------------ATGAATATTCATT-------TATCAAATCATTCACTCCATAGTT-----TGATAAATC---TTTTTTTAAAAAGAAC-TGATTA----------ATCAGACGAGAATAAAGATAGAGTCCCATTCTACATGTCAATACATGTCAATACTGGCAACAAT----TAAATTTATAGTAAGAGGAAAATCCGTCGATTTTAAAAA-TCGTGAGGGTTCAAGT-CCCTCTATCCCC---CCAA-AAGCCC------AT-TTAACTACCAA----------------AATAAAAATATTTA-TCCTCTACCTC------------------CTTTTTTGTTATTCG---------------TTAAT-GGTTTC----CAATTTTTATTCTTATTCCTTTTG----ACAAAAAGTATTGGGGCGTAAAAATACA-TTTGAGCATAAAT-AACTTT---A---TC---TTAGCACATGTGA------TAT-AAAATA-ACACTCAAATTAAGCAAGGAATTTCTAT-TTGAAT-----CATTCATATTCAA-TAACATTACTCAATA-CTGAAACTTATA--AAGTCG--TCTTTTTG--AAGATCCAAG-------AAATT---ACAGGACTTG-----GGGAAA-CTTTGTAATCT-TCCCCTGTTCTCTTTA---------A-TTGACATATATACTAGCC-----ATCAAATAA-----AATAAGGAT------GGGATCCTAA--------TTAAAATGGTCGGGATAG--------TCG--TACCTAT-AGAGCAGACCGTGAACATGTC-GACTATAT---GGAACTGTGGCGA--------------T--CACG-TCGCATTCCACTCCC-GCAT-GCGGGCACCTAGTTGTGCGTTG---TGCGGGCTAACGAA-CCCCGGCGCGGTATGCGCCAAGGAAAACTCATAGAA-GCGTCAG--CCTCCC---TCGCCCCGT-TCGCGGTGAGCGT---GGGGGGAAATGATGTCTC-TCGAA--TGTCAAAATGACTCTCGGCAACGGATATCTCGGCTCTCGTATCGATGAAGAACGTAGCGAAATGCGATACTTGGTGTGAATTGCAGAATC-------CCGTGAACCATCGAGTCTTTGAACGCAAGTTGCGCCTGAAGCC-TTATGGCTAAGGGCACGTCTGCCTGGGCGTCACACATCGCGTCGCCCT----CCCTCC--CGTCCCTA-CGGGGCGTGTTTTT-GGTGGGGGCGGATAATGGCCTCCCGTGCACAG-TAATGTTCGGCTGGTCCAAATGCAAACCCGCGGCGACTCACGTCACGACCAGTGGTGGTTGA--ATC---TTCAACT-CTCGT-CTGTCGTG-TCGGATG-GTGTT-GCAT-GTTGCGCTCTATTAT---AGACCC-ATAGGCACGAGCTA-CT--TGTGC-TTTCGACTNNNNNNNNNNNNNNNNNNNNNNNNNNNNNNNNNNNNNNNNNNNNNNNNNNNNNNNNNNNNNNNNNNNNNNNNNNNNNNNNNNNNNNNNNNNNNNNNNNNNNNNNNNNNNNNNNNNNNNNNNNNNNNNNNNNNNNNNNNNNNNNNNNNNNNNNNNNNNNNNNNNNNNNNNNNNNNNNNNNNNNNNNNNNNNNNNNNNNNNNNNNNNNNNNNNNNNNNNNNNNNNNNNNNNNNNNNNNNNNNNNNNNNNNNNNNNNNNNNNNNNNNNNNNNNNNNNNNNNNNNNNNNNNNNNNNNNNNNNNNNNNNNNNNNNNNNNNNNNNNNNNNNNNNNNNNNNNNNNNNNNNNNNNNNNNNNNNNNNNNNNNNNNNNNNNNNNNNNNNNNNNNNNNNNNNNNNNNNNNNNNNNNNNNNNNNNNNNNNNNNNNNNNNNNNNNNNNNNNNNNNNNNNNNNNNNNNNNNNNNNNNNNNNNNNNNNNNNNNNNNNNNNNNNNNNNNNNNNNNNNNNNNNNNNNNNNNNNNNNNNNNNNNNNNNNNNNNNNNNNNNNNNNNNNNNNNNNNNNNNNNNNNNNNNNNNNNNNNNNNNNNNNNNNNNNNNNNNNNNNNNNNNNNNNNNNNNNNNNNNNNNNNNNNNNNNNNNNNNNNNNNNNNNNNNNNNNNNNNNNNNNNNNNNNNNNNNNNNNNNNNNNNNNNNNNNNNNNNNNNNNNNNNNNNNNNNNNNNNNNNNNNNNNNNNNNNNNNNNNNNNNNNNNNNNNNNNNNNNNNNNNNNNNNNNNNNNNNNNNNNNNNNNNNNNNNNNNNNNNNNNNNNNNNNNNNNNNNNNNNNNNNNNNNNNNNNNNNNNNNNNNNNNNNNNNNNNNNNNNNNNNNNNNNNNNNNNNNNNNNNNNNNNNNNNNNNNNNNNNNNNNNNNNNNNNNNNNNNNNNNNNNNNNNNNNNNNNNNNNNNNNNNNNNNNNNNNNNNNNNNNNNNNNNNNNNNNNNNNNNNNNNNNNNNNNNNNNNNNNNNNNNNNNNNNNNNNNNNNNNNNNNNNNNNNNNNNNNNNNNNNNNNNNNNNNNNNNNNNNNNNNNNNNNNNNNNNNNNNNNNNNNNNNNNNNNNNNNNNNNNNNNNNNNNNNNNNNNNNNNNNNNNNNNNNNNNNNNNNNNNNNNNNNNNNNNNNNNNNNNNNNNNNNNNNNNNNNNNNNNNNNNNNNNNNNNNNNNNNNNNNNNNNNNNNNNNNNNNNNNNNNNNNNNNNNNNNNNNNNNNNNNNNNNNNNNNNNNNNNNNNNNNNNNNNNNNNNNNNNNNNNNNNNNNNNNNNNNNNNNNNNNNNNNNNNNNNNNNNNNNNNNNNNNNNNNNNNNNNNNNNNNNNNNNNNNNNNNNNNNNNNNNNNNNNNNNNNNNNNNNNNNNNNNNNNNNNNNNNNNNNNNNNNNNNNNNNNNNNNNNNNNNNNNNNNNNNNNNNNNNNNNNNNNNNNNNNNNNNNNNNNNNNNNNNNNNNNNNNNNNNNNNNNNNNNNNNNNNNNNNNNNNNNNNNNNNNNNNNNNNNNNNNNNNNNNNNNNNNNNNNNNNNNNNNNNNNNNNNNNNNNNNNNNNNNNNNNNNNNNNNNNNNNNNNNNNNNNNNNNNNNNNNNNNNNNNNNNNNNNNNNNNNNNNNNNNNNNNNNNNNNNNNNNNNNNNNNNNNNNNNNNNNNNNNNNNNNNNNNNNNNNNNNNNNNNNNNNNNNNNNNNNNNNNNNNNNNNNNNNNNNNNNNNNNNNNNNNNNNNNNNNNNNNNNNNNNNNNNNNNNNNNNNNNNNNNNNNNNNNNNNNNNNNNNNNNNNNNNNNNNNNNNNNNNNNNNNNNNNNNNNNNNNNNNNNNNNNNNNNNNNNNNNNNNNNNNNNNNNNNNNNNNNNNNNNNNNNNNNNNNNNNNNNNNNNNNNNNNNNNNNNNNNNNNNNNNNNNNNNNNNNNNNNNNNNNNNNNNNNNNNNNNNNNNNNNNNNNNNNNNNNNNNNNNNNNNNNNNNNNNNNNNNNNNNNNNNNNNNNNNNNNNNNNNNNNNNNNNNNNNNNNNNNNNNNNNNNNNNNNNNNNNNNNNNNNNNNNNNNNNNNNNNNNNNNNNNNNNNNNNNNNNNNNNNNNNNNNNNNNNNNNNNNNNNNNNNNNNNNNNNNNNNNNNNNNNNNNNNNNNNNNNNNNNNNNNNNNNNNNNNNNNNNNNNNNNNNNNNNNNNNNNNNNNNNNNNNNNNNNNNNNNNNNNNNNNNNNNNNNNNNNNNNNNNNNNNNNNNNNNNNNNNNNNNNNNNNNNNNNNNNNNNNNNNNNNNNNNNNNNNNNNNNNNNNNNNNNNNNNNNNNNNNNNNNNNNNNNNNNNNNNNNNNNNNNNNNNNNNNNNNNNNNNNNNNNNNNNNNNNNNNNNNNNNNNNNNNNNNNNNNNNNNNNNNNNNNNNNNNNNNNNNNNNNNNNNNNNNNNNNNNNNNNNNNNNNNNNNNNNNNNNNNNNNNNNNNNNNNNNNNNNNNNNNNNNNNNNNNNNNNNNNNNNNNNNNNNNNNNNNNNNNNNNNNNNNNNNNNNNNNNNNNNNNNNNNNNNNNNNNNNNNNNNNNNNNNNNNNNNNNNNNNNNNNNNNNNNNNNNNNNNNNNNNNNNNNNNNNNNNNNNNNNNNNNNNNNNNNNNNNNNNNNNNNNNNNNNNNNNNNNNNNNNNNNNNNNNNNNNNNNNNNNNNNNNNNNNNNNNNNNNNNNNNNNNNNNNNNNNNNNNNNNNNNNNNNNNNNNNNNNNNNNNNNNNNNNNNNNNNNNNNNNNNNNNNNNNNNNNNNNNNNNNNNNNNNNNNNNNNNNNNNNNNNNNNNNNNNNNNNNNNNNNNNNNNNNNNNNNNNNNNNNNNNNNNNNNNNNNNNNNNNNNNNNNNNNNNNNNNNNNNNNNNNNNNNNNNNNNNNNNNNNNNNNNNNNNNNNNNNNNNNNNNNNNNNNNNNNNNNNNNNNNNNNNNNNNNNNNNNNNNNNNNNNNNNNNNNNNNNNNNNNNNNNNNNNNNNNNNNNNNNNNNNNNNNNNNNNNNNNNNNNNNNNNNNNNNNNNNNNNNNNNNNNNNNNNNNNNNNNNNNNNNNNNNNNNNNNNNNNNNNNNNNNNNNNNNNNNNNNNNNNNNNNNNNNNNNNNNNNNNNNNNNNNNNNNNNNNNNNNNNNNNNNNNNNNNNNNNNNNNNNNNNNNNNNNNNNNNNNNNNNNNNNNNNNNNNNNNNNNNNNNNNNNNNNNNNNNNNNNNNNNNNNNNNNNNNNNNNNNNNNNNNNNNNNNNNNNNNNNNNNNNNNNNNNNNNNNNNNNNNNNNNNNNNNNNNNNNNNNNNNNNNNNNNNNNNNNNNNNNNNNNNNNNNNNNNNNNNNNNNNNNNNNNNNNNNNNNNNNNNNNNNNNNNNNNNNNNNNNNNNNNNNNNNNNNNNNNN
>Orobanche_anatolica
CCTACTAAGTGATAACATTTCAAATT--CAGAGAAACCCCGGAATT--AAGAAAAACGGGCAATCCTGAGCCAAATC-CTGT----TTTAT--C-AAAACAAA-----------GGTTTAGAAAACGAA---------T---AA---------AGGGATAGGTGCAGAGACTCAATGGAAGTTGTTCTAACA------------AACA---GA---GTT--GATTGCGCTGGTAGAG-AAAT-----CTTTCC----GAAACTTCAG--A--AAG-----------------G-ATGAA-GGATAAATCTATCT---------------ATTGAATACTATA---------TCAAAAT-CAAAT---------------------GATTAATGATGGCT---CGAACCTGTATC------TGT-ATTTT------------------------TGAA-TATTA-----AAAATGGAAGGATT---------TTTCTTCCAT-ATTA--------------------ACGAATATTCATT-------CATCAAATAAGTCACTCCATAGTT-----TGATAAATC-----TTTT---AAAGAAC-TAATTA----------ATTAGACGAGAATAAAGATAGAGTCCCATTC----------TACATGTCAATACCGACAATAAT----TAAATTTATAGTAAGAGGAAAATCCGTCGACTTTAAAAA-TCGTGAGGGTTCAAGT-CCCTCTATCCCC---AAAA-AAGCCC------AT-TTGACTCCTAA----------------AATCAAAATATTTA-TGCTCGACCCTATATTTTTCATTATTCATTTTTTTTATTATTCA---------------TTAAT-GATTCC---CAATTCTCTTTTCTTATTATTTTTG-ATAGACAAAGGTATTGGGGTGTAAAAATGCA-TTTGGGCGTAAAT-TACTTT-------TC---TTAGCACATGTAA------TAT-AGAATACACATTTAAATTAAACAGGGAATTCCTAT-TTGAAT-----CATTCACAATCAA-TAACATTACTC-ATA-CTGAAATTTTAA--AAGTCGTCTCTTTTTG--AAGATCCAAT-------AAATT---GCAGGACTTGG----GGGAAA-CTTTGTAATCT-TCCCCTGTCCCCTTTA---------A-TGGACATAGACTCCAGTCATTTAATAAAATAATAAAAAATAAGGG-------GGGATCCTCC-------ATTGAAATGGTCGGGATAG--------TTGA-TACCTCT-AAAATAGACCGTGAACATGTTCACCAA-AT---GGGATTGTGGCGG--------------T--CACG-TCGCAATCCACTCCC-GCAT-GCGTGCATCTAGGTGCGTGTTG---TGCGGGCTAACAAA-CCCCGGCGCGGCATGCGCCAAGGAGAACTCACAGAA-GCATCCT--CCTTCC--TCCACACCAT-TTGTGGTGAGTGG-CGGTGGGCTAAGGATGTCTC-TCGAA--TGTCAAAATGACTCTCGGCAACGGATATCTCGGCTCTCGCATCGATGAAGAACGTAGCGAAATGCGATACTTGGTGTGAATTGCAGAATC-------CCGTGAACCATCGAGTCTTTGAACGCAAGTTGCGCCCGAAGCC-TTCTGGTTAAGGGCACGTCTGCCTGGGCGTCACACATTGCGTCGCCCC--------CT--CATCCTTA-TGG------------RGTGGGGGCGGAAAATGACCTCCCGTGCGCCG-TGATGTGCGGTTGGTGCAAATTTGAACCCGCGGCGACTCACGTCACGACCAGTGGTGGTTGA--ACA---ATCAACT-CTCGTACAGTCGTG-TCACATG-ATGTT-GCTT-GTCGGGGCATGTTGT---AGACCC-AATGGCGCAAGTTG-CT--TGTGC-TATCGATCNNNNNNNNNNNNNNNNNNNNNNNNNNNNNNNNNNNNNNNNNNNNNNNNNNNNNNNNNNNNNNNNNNNNNNNNNNNNNNNNNNNNNNNNNNNNNNNNNNNNNNNNNNNNNNNNNNNNNNNNNNNNNNNNNNNNNNNNNNNNNNNNNNNNNNNNNNNNNNNNNNNNNNNNNNNNNNNNNNNNNNNNNNNNNNNNNNNNNNNNNNNNNNNNNNNNNNNNNNNNNNNNNNNNNNNNNNNNNNNNNNNNNNNNNNNNNNNNNNNNNNNNNNNNNNNNNNNNNNNNNNNNNNNNNNNNNNNNNNNNNNNNNNNNNNNNNNNNNNNNNNNNNNNNNNNNNNNNNNNNNNNNNNNNNNNNNNNNNNNNNNNNNNNNNNNNNNNNNNNNNNNNNNNNNNNNNNNNNNNNNNNNNNNNNNNNNNNNNNNNNNNNNNNNNNNNNNNNNNNNNNNNNNNNNNNNNNNNNNNNNNNNNNNNNNNNNNNNNNNNNNNNNNNNNNNNNNNNNNNNNNNNNNNNNNNNNNNNNNNNNNNNNNNNNNNNNNNNNNNNNNNNNNNNNNNNNNNNNNNNNNNNNNNNNNNNNNNNNNNNNNNNNNNNNNNNNNNNNNNNNNNNNNNNNNNNNNNNNNNNNNNNNNNNNNNNNNNNNNNNNNNNNNNNNNNNNNNNNNNNNNNNNNNNNNNNNNNNNNNNNNNNNNNNNNNNNNNNNNNNNNNNNNNNNNNNNNNNNNNNNNNNNNNNNNNNNNNNNNNNNNNNNNNNNNNNNNNNNNNNNNNNNNNNNNNNNNNNNNNNNNNNNNNNNNNNNNNNNNNNNNNNNNNNNNNNNNNNNNNNNNNNNNNNNNNNNNNNNNNNNNNNNNNNNNNNNNNNNNNNNNNNNNNNNNNNNNNNNNNNNNNNNNNNNNNNNNNNNNNNNNNNNNNNNNNNNNNNNNNNNNNNNNNNNNNNNNNNNNNNNNNNNNNNNNNNNNNNNNNNNNNNNNNNNNNNNNNNNNNNNNNNNNNNNNNNNNNNNNNNNNNNNNNNNNNNNNNNNNNNNNNNNNNNNNNNNNNNNNNNNNNNNNNNNNNNNNNNNNNNNNNNNNNNNNNNNNNNNNNNNNNNNNNNNNNNNNNNNNNNNNNNNNNNNNNNNNNNNNNNNNNNNNNNNNNNNNNNNNNNNNNNNNNNNNNNNNNNNNNNNNNNNNNNNNNNNNNNNNNNNNNNNNNNNNNNNNNNNNNNNNNNNNNNNNNNNNNNNNNNNNNNNNNNNNNNNNNNNNNNNNNNNNNNNNNNNNNNNNNNNNNNNNNNNNNNNNNNNNNNNNNNNNNNNNNNNNNNNNNNNNNNNNNNNNNNNNNNNNNNNNNNNNNNNNNNNNNNNNNNNNNNNNNNNNNNNNNNNNNNNNNNNNNNNNNNNNNNNNNNNNNNNNNNNNNNNNNNNNNNNNNNNNNNNNNNNNNNNNNNNNNNNNNNNNNNNNNNNNNNNNNNNNNNNNNNNNNNNNNNNNNNNNNNNNNNNNNNNNNNNNNNNNNNNNNNNNNNNNNNNNNNNNNNNNNNNNNNNNNNNNNNNNNNNNNNNNNNNNNNNNNNNNNNNNNNNNNNNNNNNNNNNNNNNNNNNNNNNNNNNNNNNNNNNNNNNNNNNNNNNNNNNNNNNNNNNNNNNNNNNNNNNNNNNNNNNNNNNNNNNNNNNNNNNNNNNNNNNNNNNNNNNNNNNNNNNNNNNNNNNNNNNNNNNNNNNNNNNNNNNNNNNNNNNNNNNNNNNNNNNNNNNNNNNNNNNNNNNNNNNNNNNNNNNNNNNNNNNNNNNNNNNNNNNNNNNNNNNNNNNNNNNNNNNNNNNNNNNNNNNNNNNNNNNNNNNNNNNNNNNNNNNNNNNNNNNNNNNNNNNNNNNNNNNNNNNNNNNNNNNNNNNNNNNNNNNNNNNNNNNNNNNNNNNNNNNNNNNNNNNNNNNNNNNNNNNNNNNNNNNNNNNNNNNNNNNNNNNNNNNNNNNNNNNNNNNNNNNNNNNNNNNNNNNNNNNNNNNNNNNNNNNNNNNNNNNNNNNNNNNNNNNNNNNNNNNNNNNNNNNNNNNNNNNNNNNNNNNNNNNNNNNNNNNNNNNNNNNNNNNNNNNNNNNNNNNNNNNNNNNNNNNNNNNNNNNNNNNNNNNNNNNNNNNNNNNNNNNNNNNNNNNNNNNNNNNNNNNNNNNNNNNNNNNNNNNNNNNNNNNNNNNNNNNNNNNNNNNNNNNNNNNNNNNNNNNNNNNNNNNNNNNNNNNNNNNNNNNNNNNNNNNNNNNNNNNNNNNNNNNNNNNNNNNNNNNNNNNNNNNNNNNNNNNNNNNNNNNNNNNNNNNNNNNNNNNNNNNNNNNNNNNNNNNNNNNNNNNNNNNNNNNNNNNNNNNNNNNNNNNNNNNNNNNNNNNNNNNNNNNNNNNNNNNNNNNNNNNNNNNNNNNNNNNNNNNNNNNNNNNNNNNNNNNNNNNNNNNNNNNNNNNNNNNNNNNNNNNNNNNNNNNNNNNNNNNNNNNNNNNNNNNNNNNNNNNNNNNNNNNNNNNNNNNNNNNNNNNNNNNNNNNNNNNNNNNNNNNNNNNNNNNNNNNNNNNNNNNNNNNNNNNNNNNNNNNNNNNNNNNNNNNNNNNNNNNNNNNNNNNNNNNNNNNNNNNNNNNNNNNNNNNNNNNNNNNNNNNNNNNNNNNNNNNNNNNNNNNNNNNNNNNNNNNNNNNNNNNNNNNNNNNNNNNNNNNNNNNNNNNNNNNNNNNNNNNNNNNNNNNNNNNNNNNNNNNNNNNNNNNNNNNNNNNNNNNNNNNNNNNNNNNNNNNNNNNNNNNNNNNNNNNNNNNNNNNNNNNNNNNNNNNNNNNNNNNNNNNNNNNNNNNNNNNNNNNNNNNNNNNNNNNNNNNNNNNNNNNNNNNNNNNNNNNNNNNNNNNNNNNNNNNNNNNNNNNNNNNNNNNNNNNNNNNNNNNNNNNNNNNNNNNNNNNNNNNNNNNNNNNNNNNNNNNNNNNNNNNNNNNNNNNNNNNNNNNNNNNNNNNNNNNNNNNNNNNNNNNNNNNNNNNNNNNNNNNNNNNNNNNNNNNNNNNNNNNNNNNNNNNNNNNNNNNNNNNNNNNNNNNNNNNNNNNNNNNNNNNNNNNNNNNNNNNNNNNNNNNNNNNNNNNNNNNNNNNNNNNNNNNNNNNNNNNNNNNNNNNNNNNNNNNNNNNNNNNNNNNNNNNNNNNNNNNNNNNNNNNNNNNNNNNNNNNNNNNNNNNNNNNNNNNNNNNNNNNNNNNNNNNNNNNNNNNNNNNNNNNNNNNNNNNNNNNNNNNNNNNNNNNNNNNNNNNNNNNNNNNNNNNNNNNNNNNNNNNNNNNNNNNNNNNNNNNNNNNNNNNNNNNNNNNNNNNNNNNNNNNNNNNNNNNNNNNNNNNNNNNNNNNNNNNNNNNNNNNNNNNNNNNNNNNNNNNNNNNNNNNNNNNNNN
>Orobanche_colorata
CCTACTAAGTGATAACATTTCAAATT--CAGAGAAACCCCGGAATT--AAGAAAAACGGGCAATCCTGAGCCAAATC-CTGT----TTTAT--C-AAAACAAA-----------GGTTTAGAAAACGAA---------T---AA---------AGGGATAGGTGCAGAGACTCAATGGAAGTTGTTCTAACA------------AACA---GA---GTT--GATTGCGCTGGTAGAG-AAAT-----CTTTCC----GAAACTTCAG--A--AAG-----------------G-ATGAA-GGATAAATCTATCT---------------ATTGAATACTATA---------TCAAAAT-CAAAT---------------------GATTAATGATGGCT---CGAACCTGTATC------TGT-ATTTT------------------------TGAA-TATTA-----AAAATGGAAGGATT---------TTTCTTCCAT-ATTA--------------------ACGAATATTCATT-------CATCAAATAAGTCACTCCATAGTT-----TGATAAATC-----TTTT---AAAGAAC-TAATTA----------ATTAGACGAGAATAAAGATAGAGTCCCATTC----------TACATGTCAATACCGACAATAAT----TAAATTTATAGTAAGAGGAAAATCCGTCGACTTTAAAAA-TCGTGAGGGTTCAAGT-CCCTCTATCCCC---AAAA-AAGCCC------AT-TTGACTCCTAA----------------AATCAAAATATTTA-TGCTCGACCCTATATTTTTCATTATTCATTTTTTTTATTATTCA---------------TTAAT-GATTCC---CAATTCTCTTTTCTTATTATTTTTG-ATAGACAAAGGTATTGGGGTGTAAAAATGCA-TTTGGGCGTAAAT-TACTTT-------TC---TTAGCACATGTAA------TAT-AGAATACACATTTAAATTAAACAGGGAATTCCTAT-TTGAAT-----CATTCACAATCAA-TAACATTACTC-ATA-CTGAAATTTTAA--AAGTCGTCTCTTTTTG--AAGATCCAAT-------AAATT---GCAGGACTTGG----GGGAAA-CTTTGTAATCT-TCCCCTGTCCCCTTTA---------A-TGGACATAGACTCCAGTCATTTAATAAAATAATAAAAAATAAGGG-------GGGATCCTCC-------ATTGAAATGGTCGGGATAG--------TTGA-TACCTCT-AAAATAGACCGTGAACATGTTCACCAA----CTGGGATTGTGGCGG--------------T--CACG-TCGCAATCCACTCCC-GCAT-GCATGCATCTAGGTGCGTGTTG---TGCGGGCTAACAAA-CCCCGGCGCGGCATGCGCCAAGGAGAACTCACAGAA-GCATCCT--CCTTCC--TCCACCCCAT-TCGTGGTGAGTGG-CGGTGGGCTAAGGATGTCTTATCGAA--TGTCAAAATGACTCTCGGCAACGGATATCTCGGCTCTCGCATCGATGAAGAACGTAGCGAAATGCGATACTTGGTGTGAATTGCAGAATC-------CCGTGAACCATCGAGTCTTTGAACGCAAGTTGCGCCCGAAGCC-TTCTGGTTAAGGGCACGTCTGCCTGGGCGTCACACATTGCGTCGCCCC--------CT--CGTCCCTA-TGG------------GGTGGGGGCGGAAAATGACCTCCCGTGCGCCA-TGATGTGCGGTTGGTGCAAATTTGAACCCGCGGCGACTCACGTCACGACCAGTGGTGGTTGA--ACA---ATCAACT-CTCGTGCAGTCGTG-TCACATG-ATGTT-GCTT-GTCGGTGCATGTTGT---AGACCC-AATGGCGCAAGTTC-CT--TGTGC-TATCGATTNNNNNNNNNNNNNNNNNNNNNNNNNNNNNNNNNNNNNNNNNNNNNNNNNNNNNNNNNNNNNNNNNNNNNNNNNNNNNNNNNNNNNNNNNNNNNNNNNNNNNNNNNNNNNNNNNNNNNNNNNNNNNNNNNNNNNNNNNNNNNNNNNNNNNNNNNNNNNNNNNNNNNNNNNNNNNNNNNNNNNNNNNNNNNNNNNNNNNNNNNNNNNNNNNNNNNNNNNNNNNNNNNNNNNNNNNNNNNNNNNNNNNNNNNNNNNNNNNNNNNNNNNNNNNNNNNNNNNNNNNNNNNNNNNNNNNNNNNNNNNNNNNNNNNNNNNNNNNNNNNNNNNNNNNNNNNNNNNNNNNNNNNNNNNNNNNNNNNNNNNNNNNNNNNNNNNNNNNNNNNNNNNNNNNNNNNNNNNNNNNNNNNNNNNNNNNNNNNNNNNNNNNNNNNNNNNNNNNNNNNNNNNNNNNNNNNNNNNNNNNNNNNNNNNNNNNNNNNNNNNNNNNNNNNNNNNNNNNNNNNNNNNNNNNNNNNNNNNNNNNNNNNNNNNNNNNNNNNNNNNNNNNNNNNNNNNNNNNNNNNNNNNNNNNNNNNNNNNNNNNNNNNNNNNNNNNNNNNNNNNNNNNNNNNNNNNNNNNNNNNNNNNNNNNNNNNNNNNNNNNNNNNNNNNNNNNNNNNNNNNNNNNNNNNNNNNNNNNNNNNNNNNNNNNNNNNNNNNNNNNNNNNNNNNNNNNNNNNNNNNNNNNNNNNNNNNNNNNNNNNNNNNNNNNNNNNNNNNNNNNNNNNNNNNNNNNNNNNNNNNNNNNNNNNNNNNNNNNNNNNNNNNNNNNNNNNNNNNNNNNNNNNNNNNNNNNNNNNNNNNNNNNNNNNNNNNNNNNNNNNNNNNNNNNNNNNNNNNNNNNNNNNNNNNNNNNNNNNNNNNNNNNNNNNNNNNNNNNNNNNNNNNNNNNNNNNNNNNNNNNNNNNNNNNNNNNNNNNNNNNNNNNNNNNNNNNNNNNNNNNNNNNNNNNNNNNNNNNNNNNNNNNNNNNNNNNNNNNNNNNNNNNNNNNNNNNNNNNNNNNNNNNNNNNNNNNNNNNNNNNNNNNNNNNNNNNNNNNNNNNNNNNNNNNNNNNNNNNNNNNNNNNNNNNNNNNNNNNNNNNNNNNNNNNNNNNNNNNNNNNNNNNNNNNNNNNNNNNNNNNNNNNNNNNNNNNNNNNNNNNNNNNNNNNNNNNNNNNNNNNNNNNNNNNNNNNNNNNNNNNNNNNNNNNNNNNNNNNNNNNNNNNNNNNNNNNNNNNNNNNNNNNNNNNNNNNNNNNNNNNNNNNNNNNNNNNNNNNNNNNNNNNNNNNNNNNNNNNNNNNNNNNNNNNNNNNNNNNNNNNNNNNNNNNNNNNNNNNNNNNNNNNNNNNNNNNNNNNNNNNNNNNNNNNNNNNNNNNNNNNNNNNNNNNNNNNNNNNNNNNNNNNNNNNNNNNNNNNNNNNNNNNNNNNNNNNNNNNNNNNNNNNNNNNNNNNNNNNNNNNNNNNNNNNNNNNNNNNNNNNNNNNNNNNNNNNNNNNNNNNNNNNNNNNNNNNNNNNNNNNNNNNNNNNNNNNNNNNNNNNNNNNNNNNNNNNNNNNNNNNNNNNNNNNNNNNNNNNNNNNNNNNNNNNNNNNNNNNNNNNNNNNNNNNNNNNNNNNNNNNNNNNNNNNNNNNNNNNNNNNNNNNNNNNNNNNNNNNNNNNNNNNNNNNNNNNNNNNNNNNNNNNNNNNNNNNNNNNNNNNNNNNNNNNNNNNNNNNNNNNNNNNNNNNNNNNNNNNNNNNNNNNNNNNNNNNNNNNNNNNNNNNNNNNNNNNNNNNNNNNNNNNNNNNNNNNNNNNNNNNNNNNNNNNNNNNNNNNNNNNNNNNNNNNNNNNNNNNNNNNNNNNNNNNNNNNNNNNNNNNNNNNNNNNNNNNNNNNNNNNNNNNNNNNNNNNNNNNNNNNNNNNNNNNNNNNNNNNNNNNNNNNNNNNNNNNNNNNNNNNNNNNNNNNNNNNNNNNNNNNNNNNNNNNNNNNNNNNNNNNNNNNNNNNNNNNNNNNNNNNNNNNNNNNNNNNNNNNNNNNNNNNNNNNNNNNNNNNNNNNNNNNNNNNNNNNNNNNNNNNNNNNNNNNNNNNNNNNNNNNNNNNNNNNNNNNNNNNNNNNNNNNNNNNNNNNNNNNNNNNNNNNNNNNNNNNNNNNNNNNNNNNNNNNNNNNNNNNNNNNNNNNNNNNNNNNNNNNNNNNNNNNNNNNNNNNNNNNNNNNNNNNNNNNNNNNNNNNNNNNNNNNNNNNNNNNNNNNNNNNNNNNNNNNNNNNNNNNNNNNNNNNNNNNNNNNNNNNNNNNNNNNNNNNNNNNNNNNNNNNNNNNNNNNNNNNNNNNNNNNNNNNNNNNNNNNNNNNNNNNNNNNNNNNNNNNNNNNNNNNNNNNNNNNNNNNNNNNNNNNNNNNNNNNNNNNNNNNNNNNNNNNNNNNNNNNNNNNNNNNNNNNNNNNNNNNNNNNNNNNNNNNNNNNNNNNNNNNNNNNNNNNNNNNNNNNNNNNNNNNNNNNNNNNNNNNNNNNNNNNNNNNNNNNNNNNNNNNNNNNNNNNNNNNNNNNNNNNNNNNNNNNNNNNNNNNNNNNNNNNNNNNNNNNNNNNNNNNNNNNNNNNNNNNNNNNNNNNNNNNNNNNNNNNNNNNNNNNNNNNNNNNNNNNNNNNNNNNNNNNNNNNNNNNNNNNNNNNNNNNNNNNNNNNNNNNNNNNNNNNNNNNNNNNNNNNNNNNNNNNNNNNNNNNNNNNNNNNNNNNNNNNNNNNNNNNNNNNNNNNNNNNNNNNNNNNNNNNNNNNNNNNNNNNNNNNNNNNNNNNNNNNNNNNNNNNNNNNNNNNNNNNNNNNNNNNNNNNNNNNNNNNNNNNNNNNNNNNNNNNNNNNNNNNNNNNNNNNNNNNNNNNNNNNNNNNNNNNNNNNNNNNNNNNNNNNNNNNNNNNNNNNNNNNNNNNNNNNNNNNNNNNNNNNNNNNNNNNNNNNNNNNNNNNNNNNNNNNNNNNNNNNNNNNNNNNNNNNNNNNNNNNNNNNNNNNNNNNNNNNNNNNNNNNNNNNNNNNNNNNNNNNNNNNNNNNNNNNNNNNNNNNNNNNNNNNNNNNNNNNNNNNNNNNNNNNNNNNNNNNNNNNNNNNNNNNNNNNNNNNNNNNNNNNNNNNNNNNNNNNNNNNNNNNNNNNNNNNNNNNNNNNNNNNNNNNNNNNNNNNNNNNNNNNNNNNNNNNNNNNNNNNNNNNNNNNNNNNNNNNNNNNNNNNNNNNNNNNNNNNNNNNNNNNNNNNNNNNNNNNNNNNNNNNNNNNNNNNNNNNNNNNNNNNNNNNNNNNNNNNNNNNNNNNNNNNNNNNNNNNNNNNNNNNNNNNNNNNNNNNNNNNNNNNNNNNNNNNNNNNNNNNNNNNNNNNNNNNNNNNNNN
>Orobanche_arpica
CTTGCTAAGTGATAAC-TTTCAAATT--CAGAGAAACCCCGGAATT--AAGAAAAG-GGGCAATCCTGAGCCAAATC-CTAT----TTTAT--C-AAAACAAA------------GTTTAGAAAAAGAA---------A---AG----------GGGATAGGTGCAGAGACTCAATGGAAGTTGTTCTAACA------------AACA---GA---GTT--GATTGCGCTGGTAGAG-AAAT-----CTTTCC-ATTGTAACTTCAG--A--AAG-----------------G-ATGAA-GGATAAACT----------------------------------------------------------------------------GATTAATGATGACC---CGAACCTATATC------TGT-TTTTT-------------------------GAA-TATTATATTAAAAAGAGAATAATTGGTG-CGAATTTCTTCTAT-ATTGAAGA----------------AAGAATATTCATT-------CATCAAATCATTCACTCCATAGTC-----TGATAAATA----TTTTTAAAAAAGAAC-TGATTA----------ATCAGACGAGAATAAAGATAGAGTCCCATTCTACATGTCAATACATGTCAATACTGGCAACAAT----TAAATTTATAGTAAGAGGAAAATCCGTCGATTTTAAAAA-TCGTGAGGGTTCAAGT-CCCTCTATCCCC---CCAA-AAGCCC------AT-TTAACTACCAA----------------AATAAAAATATTTA-TCCTCTACCTC------------------CTTTTTTGTTATTCG---------------TTAAT-AGTTTA----CAATTTTTATTCTTATTCTTTTTG----ACAAAAAGTATTGGGGCGTAAAAATACA-TTTGAGCATAAAT-AACTTT---C---TC---TTAGCACATGTGA------TAT-AAAATA-ACACTCAAATTAAGCAAGGAATTTATAT-TTGAAT-----CATTCATATTCAA-TAACATTACTC-ATA-CTGAAACTTATA--AAGTCG--TCTTTTTG--AAGATCCAAT-------AAATT---ACAGGACTTG-----GGGAAA-CTTTGTAATCT-TCCCCTGTTCTCTTTA---------A-TTGACATATATACTAGCC-----ATCAAATAA-----AATAAGGAT------GGGATCCTAA-------TTTAAAATGGTCGGGATAG--------TCG--TACCTAT-AAAGCAGACCGCGAACATGTC-GACTATAT---GGAACTGTGGCGA--------------T--CACG-TTGCATTCCACTCCC-GCAT-GCGTGCACCTAGGTGTGCGTTG---TGCGGGCTAACGAA-CCCCGGCGCGGTATGCGCCAAGGAAAACTCATAGAA-GCGTCGG--CCTTCC---TCGCCCCGT-TTGCGGTGAGCGT---GGGGGGAAGTGATGTCTC-TCGAA--TGTCAAAATGACTCTCGGCAACGGATATCTCGGCTCTCGTATCGATGAAGAACGTAGCGAAATGCGATACTTGGTGTGAATTGCAGAATC-------CCGTGAACCATCGAGTCTTTGAACGCAAGTTGCGCCTGAAGCC-TTCTGGCTGAGGGCACGTCTGCCTGGGCGTCACACATCGCGTCGCCCT----CCCTTC--CGTCCCTA-TGGGGCGTGTTTTT-GGTGGGGGCGGATAATGGCCTCCCGTGCACAA-TAATGTGCGGCTGGTCCAAATGCGAACCCGCGGCGATTCACGTCACGACCAGTGGTGGTTGA--ATC---TTCAACT-CTCGT-CTGTCGTG-TCGGATG-GTGTT-GCAT-GTTGGGCTCTATTAT---AGACCT-GCAGGCACAAGCTACT---TGTGC-TTTCGACTNNNNNNNNNNNNNNNNNNNNNNNNNNNNNNNNNNNNNNNNNNNNNNNNNNNNNNNNNNNNNNNNNNNNNNNNNNNNNNNNNNNNNNNNNNNNNNNNNNNNNNNNNNNNNNNNNNNNNNNNNNNNNNNNNNNNNNNNNNNNNNNNNNNNNNNNNNNNNNNNNNNNNNNNNNNNNNNNNNNNNNNNNNNNNNNNNNNNNNNNNNNNNNNNNNNNNNNNNNNNNNNNNNNNNNNNNNNNNNNNNNNNNNNNNNNNNNNNNNNNNNNNNNNNNNNNNNNNNNNNNNNNNNNNNNNNNNNNNNNNNNNNNNNNNNNNNNNNNNNNNNNNNNNNNNNNNNNNNNNNNNNNNNNNNNNNNNNNNNNNNNNNNNNNNNNNNNNNNNNNNNNNNNNNNNNNNNNNNNNNNNNNNNNNNNNNNNNNNNNNNNNNNNNNNNNNNNNNNNNNNNNNNNNNNNNNNNNNNNNNNNNNNNNNNNNNNNNNNNNNNNNNNNNNNNNNNNNNNNNNNNNNNNNNNNNNNNNNNNNNNNNNNNNNNNNNNNNNNNNNNNNNNNNNNNNNNNNNNNNNNNNNNNNNNNNNNNNNNNNNNNNNNNNNNNNNNNNNNNNNNNNNNNNNNNNNNNNNNNNNNNNNNNNNNNNNNNNNNNNNNNNNNNNNNNNNNNNNNNNNNNNNNNNNNNNNNNNNNNNNNNNNNNNNNNNNNNNNNNNNNNNNNNNNNNNNNNNNNNNNNNNNNNNNNNNNNNNNNNNNNNNNNNNNNNNNNNNNNNNNNNNNNNNNNNNNNNNNNNNNNNNNNNNNNNNNNNNNNNNNNNNNNNNNNNNNNNNNNNNNNNNNNNNNNNNNNNNNNNNNNNNNNNNNNNNNNNNNNNNNNNNNNNNNNNNNNNNNNNNNNNNNNNNNNNNNNNNNNNNNNNNNNNNNNNNNNNNNNNNNNNNNNNNNNNNNNNNNNNNNNNNNNNNNNNNNNNNNNNNNNNNNNNNNNNNNNNNNNNNNNNNNNNNNNNNNNNNNNNNNNNNNNNNNNNNNNNNNNNNNNNNNNNNNNNNNNNNNNNNNNNNNNNNNNNNNNNNNNNNNNNNNNNNNNNNNNNNNNNNNNNNNNNNNNNNNNNNNNNNNNNNNNNNNNNNNNNNNNNNNNNNNNNNNNNNNNNNNNNNNNNNNNNNNNNNNNNNNNNNNNNNNNNNNNNNNNNNNNNNNNNNNNNNNNNNNNNNNNNNNNNNNNNNNNNNNNNNNNNNNNNNNNNNNNNNNNNNNNNNNNNNNNNNNNNNNNNNNNNNNNNNNNNNNNNNNNNNNNNNNNNNNNNNNNNNNNNNNNNNNNNNNNNNNNNNNNNNNNNNNNNNNNNNNNNNNNNNNNNNNNNNNNNNNNNNNNNNNNNNNNNNNNNNNNNNNNNNNNNNNNNNNNNNNNNNNNNNNNNNNNNNNNNNNNNNNNNNNNNNNNNNNNNNNNNNNNNNNNNNNNNNNNNNNNNNNNNNNNNNNNNNNNNNNNNNNNNNNNNNNNNNNNNNNNNNNNNNNNNNNNNNNNNNNNNNNNNNNNNNNNNNNNNNNNNNNNNNNNNNNNNNNNNNNNNNNNNNNNNNNNNNNNNNNNNNNNNNNNNNNNNNNNNNNNNNNNNNNNNNNNNNNNNNNNNNNNNNNNNNNNNNNNNNNNNNNNNNNNNNNNNNNNNNNNNNNNNNNNNNNNNNNNNNNNNNNNNNNNNNNNNNNNNNNNNNNNNNNNNNNNNNNNNNNNNNNNNNNNNNNNNNNNNNNNNNNNNNNNNNNNNNNNNNNNNNNNNNNNNNNNNNNNNNNNNNNNNNNNNNNNNNNNNNNNNNNNNNNNNNNNNNNNNNNNNNNNNNNNNNNNNNNNNNNNNNNNNNNNNNNNNNNNNNNNNNNNNNNNNNNNNNNNNNNNNNNNNNNNNNNNNNNNNNNNNNNNNNNNNNNNNNNNNNNNNNNNNNNNNNNNNNNNNNNNNNNNNNNNNNNNNNNNNNNNNNNNNNNNNNNNNNNNNNNNNNNNNNNNNNNNNNNNNNNNNNNNNNNNNNNNNNNNNNNNNNNNNNNNNNNNNNNNNNNNNNNNNNNNNNNNNNNNNNNNNNNNNNNNNNNNNNNNNNNNNNNNNNNNNNNNNNNNNNNNNNNNNNNNNNNNNNNNNNNNNNNNNNNNNNNNNNNNNNNNNNNNNNNNNNNNNNNNNNNNNNNNNNNNNNNNNNNNNNNNNNNNNNNNNNNNNNNNNNNNNNNNNNNNNNNNNNNNNNNNNNNNNNNNNNNNNNNNNNNNNNNNNNNNNNNNNNNNNNNNNNNNNNNNNNNNNNNNNNNNNNNNNNNNNNNNNNNNNNNNNNNNNNNNNNNNNNNNNNNNNNNNNNNNNNNNNNNNNNNNNNNNNNNNNNNNNNNNNNNNNNNNNNNNNNNNNNNNNNNNNNNNNNNNNNNNNNNNNNNNNNNNNNNNNNNNNNNNNNNNNNNNNNNNNNNNNNNNNNNNNNNNNNNNNNNNNNNNNNNNNNNNNNNNNNNNNNNNNNNNNNNNNNNNNNNNNNNNNNNNNNNNNNNNNNNNNNNNNNNNNNNNNNNNNNNNNNNNNNNNNNNNNNNNNNNNNNNNNNNNNNNNNNNNNNNNNNNNNNNNNNNNNNNNNNNNNNNNNNNNNNNNNNNNNNNNNNNNNNNNNNNNNNNNNNNNNNNNNNNNNNNNNNNNNNNNNNNNNNNNNNNNNNNNNNNNNNNNNNNNNNNNNNNNNNNNNNNNNNNNNNNNNNNNNNNNNNNNNNNNNNNNNNNNNNNNNNNNNNNNNNNNNNNNNNNNNNNNNNNNNNNNNNNNNNNNNNNNNNNNNNNNNNNNNNNNNNNNNNNNNNNNNNNNNNNNNNNNNNNNNNNNNNNNNNNNNNNNNNNNNNNNNNNNNNNNNNNNNNNNNNNNNNNNNNNNNNNNNNNNNNNNNNNNNNNNNNNNNNNNNNNNNNNNNNNNNNNNNNNNNNNNNNNNNNNNNNNNNNNNNNNNNNNNNNNNNNNNNNNNNNNNNNNNNNNNNNNNNNNNNNNNNNNNNNNNNNNNNNNNNNNNNNNNNNNNNNNNNNNNNNNNNNNNNNNNNNNNNNNNNNNNNNNNNNNNNNNNNNNNNNNNNNNNNNNNNNNNNNNNNNNNNNNNNNNNNNNNNNNNNNNNNNNNNNNNNNNNNNNNNNNNNNNNNNNNNNNNNNNNNNNNNNNNNNNNNNNNNNNNNNNNNNNNNNNNNNNNNNNNNNNNNNNNNNNNNNNNNNNNNNNNNNNNNNNNNNNNNNNNNNNNNNNNNNNNNNNNNNNNNNNNNNNNNNNNNNNNNNNNNNNNNNNNNNNNNNNNNNNNNNNNNNNNNNNNNNNNNNNNNNNNNNNNNNNNNNNNNNNNNNNNNNNNNNNNNNNNNNNNNNNNNNNNNNNNNNNNNNNNNNNNNNNNNNNNNNNNNNNNNNNNNNNNNNNNNNN
>Orobanche_artemisiae-campestris
CTTGCTAAGTGATAAC-TTTCAAATT--CAGAGAAACCCCGGAATT--AATAAAAA-GGGCAATCCTGAGCCAAATC-CTAT----TTTAT--C-AAAACAAA------------GTTTAGAAAAAGAA---------A-------------AGGGGATAGGTGCAGAGACTCAATGGAAGTTGTTCTAACA------------AACA---GA---GTT--GATTGCGTTGGTAGAG-AAAT-----CTTTCC-ATTGTAACTTCAG-AA--AGG-------------------ATGAA-GGATAAACT----------------------------------------------------------------------------GATTAATGATGACC---CGAACCTATATC------TTT-TTTTT-------------------------GAA-TATTA----------AAAAGAATTGGTG-CGAATTTCTTCTAT-ATTGAAGAAAGA------------ATGAATATTCATT-------TATCAAATCATTCACTCCATAGTT-----TGATAAATC----TTTTTTAAAAAGAAC-TGATTA----------ATCAGACGAGAATAAAGATAGAGTCCCATTCTACATGTCAATACATGTCAATACTGGCAACAAT----TAAATTTATAGTAAGAGGAAAATCCGTCGATTTTAAAAA-TCGTGAGGGTTCAAGT-CCCTCTATCCCC---CCAA-AAGCCC------AT-TTAACTACCAA----------------AATAAAAATATTTA-TCCTCTACCTC------------------CTTTTTTGTTATTCG---------------TTAAT-GGTTTC----CAATTTTTATTCTTATTCCTTTTG----ACAAAAAGTATTGAGGCGTAAAAATACA-TTTGAGCATAAAT-AACTTT---A---TC---TTAGCACATGTGA------TAT-AAAATA-ACACTCAAATTAAGCAAGGAATTTCTAT-TTGAAT-----CATTCATATTCAA-------TACTC-ATA-CTGAAACTTATA--AAGTCG--TCTTTTTG--AAGATCCAAT-------AAATT---ACAGGACTTG-----GGGAAA-CTTTGTAATCT-TACCCTGTTCTCTTTA---------A-TTGACATATATACTAGCC-----ATCAAATAA-----AATAAGGAT------GGGATCCTAA-------TTTAAAATGGTCGGGATAG--------TCG--TACCTAT-AAAGCAGACCGTGAACATGTC-GACTATAT---GGAACTGTGGCGA--------------T--CACG-TCGCATTCCACTCCC-GCAT-GCGGGCACCTAGGTGTGCGTTG---TGCGGGCTAACGAA-CCCCGGCGCGGTATGCGCCAAGGAAAACTCATAGAA-GCGTCGG--CCTCCC---TCGCCCCGT-TCGCGGTGAGCGT---GTGGGGAAATGATGTCTC-TCAAA--TGTCAAAATGACTCTCGGCAACGGATATCTCGGCTCTCGTATCGATGAAGAACGTAGCGAAATGCGATACTTGGTGTGAATTGCAGAATC-------CCGTGAACCATCGAGTCTTTGAACGCAAGTTGCGCCTGAAGCC-TTCTGGCTAAGGGCACGTCTGCCTGGGCGTCACACATCGCGTCRCCCTCACTCCCTCC--CCTTCTTA-CGGGGCGTGTTTTT-GGTGGGGGCGGATAATGGCCTCCCGTGCACAA-TAATGTGCGGCTGGTCCAAATGCGAACCCGCGGCGACTCACGTCACGACCAGTGGTGGTTGA--ATC---TTCAACT-CTCGT-CTGTCGTG-TCGGATG-GTGTT-GCAT-GTTGCGCTCTATTAT---AGACCC-ATAGGCACGAGCTA-CT--TGTGC-TTTCGACTNNNNNNNNNNNNNNNNNNNNNNNNNNNNNNNNNNNNNNNNNNNNNNNNNNNNNNNNNNNNNNNNNNNNNNNNNNNNNNNNNNNNNNNNNNNNNNNNNNNNNNNNNNNNNNNNNNNNNNNNNNNNNNNNNNNNNNNNNNNNNNNNNNNNNNNNNNNNNNNNNNNNNNNNNNNNNNNNNNNNNNNNNNNNNNNNNNNNNNNNNNNNNNNNNNNNNNNNNNNNNNNNNNNNNNNNNNNNNNNNNNNNNNNNNNNNNNNNNNNNNNNNNNNNNNNNNNNNNNNNNNNNNNNNNNNNNNNNNNNNNNNNNNNNNNNNNNNNNNNNNNNNNNNNNNNNNNNNNNNNNNNNNNNNNNNNNNNNNNNNNNNNNNNNNNNNNNNNNNNNNNNNNNNNNNNNNNNNNNNNNNNNNNNNNNNNNNNNNNNNNNNNNNNNNNNNNNNNNNNNNNNNNNNNNNNNNNNNNNNNNNNNNNNNNNNNNNNNNNNNNNNNNNNNNNNNNNNNNNNNNNNNNNNNNNNNNNNNNNNNNNNNNNNNNNNNNNNNNNNNNNNNNNNNNNNNNNNNNNNNNNNNNNNNNNNNNNNNNNNNNNNNNNNNNNNNNNNNNNNNNNNNNNNNNNNNNNNNNNNNNNNNNNNNNNNNNNNNNNNNNNNNNNNNNNNNNNNNNNNNNNNNNNNNNNNNNNNNNNNNNNNNNNNNNNNNNNNNNNNNNNNNNNNNNNNNNNNNNNNNNNNNNNNNNNNNNNNNNNNNNNNNNNNNNNNNNNNNNNNNNNNNNNNNNNNNNNNNNNNNNNNNNNNNNNNNNNNNNNNNNNNNNNNNNNNNNNNNNNNNNNNNNNNNNNNNNNNNNNNNNNNNNNNNNNNNNNNNNNNNNNNNNNNNNNNNNNNNNNNNNNNNNNNNNNNNNNNNNNNNNNNNNNNNNNNNNNNNNNNNNNNNNNNNNNNNNNNNNNNNNNNNNNNNNNNNNNNNNNNNNNNNNNNNNNNNNNNNNNNNNNNNNNNNNNNNNNNNNNNNNNNNNNNNNNNNNNNNNNNNNNNNNNNNNNNNNNNNNNNNNNNNNNNNNNNNNNNNNNNNNNNNNNNNNNNNNNNNNNNNNNNNNNNNNNNNNNNNNNNNNNNNNNNNNNNNNNNNNNNNNNNNNNNNNNNNNNNNNNNNNNNNNNNNNNNNNNNNNNNNNNNNNNNNNNNNNNNNNNNNNNNNNNNNNNNNNNNNNNNNNNNNNNNNNNNNNNNNNNNNNNNNNNNNNNNNNNNNNNNNNNNNNNNNNNNNNNNNNNNNNNNNNNNNNNNNNNNNNNNNNNNNNNNNNNNNNNNNNNNNNNNNNNNNNNNNNNNNNNNNNNNNNNNNNNNNNNNNNNNNNNNNNNNNNNNNNNNNNNNNNNNNNNNNNNNNNNNNNNNNNNNNNNNNNNNNNNNNNNNNNNNNNNNNNNNNNNNNNNNNNNNNNNNNNNNNNNNNNNNNNNNNNNNNNNNNNNNNNNNNNNNNNNNNNNNNNNNNNNNNNNNNNNNNNNNNNNNNNNNNNNNNNNNNNNNNNNNNNNNNNNNNNNNNNNNNNNNNNNNNNNNNNNNNNNNNNNNNNNNNNNNNNNNNNNNNNNNNNNNNNNNNNNNNNNNNNNNNNNNNNNNNNNNNNNNNNNNNNNNNNNNNNNNNNNNNNNNNNNNNNNNNNNNNNNNNNNNNNNNNNNNNNNNNNNNNNNNNNNNNNNNNNNNNNNNNNNNNNNNNNNNNNNNNNNNNNNNNNNNNNNNNNNNNNNNNNNNNNNNNNNNNNNNNNNNNNNNNNNNNNNNNNNNNNNNNNNNNNNNNNNNNNNNNNNNNNNNNNNNNNNNNNNNNNNNNNNNNNNNNNNNNNNNNNNNNNNNNNNNNNNNNNNNNNNNNNNNNNNNNNNNNNNNNNNNNNNNNNNNNNNNNNNNNNNNNNNNNNNNNNNNNNNNNNNNNNNNNNNNNNNNNNNNNNNNNNNNNNNNNNNNNNNNNNNNNNNNNNNNNNNNNNNNNNNNNNNNNNNNNNNNNNNNNNNNNNNNNNNNNNNNNNNNNNNNNNNNNNNNNNNNNNNNNNNNNNNNNNNNNNNNNNNNNNNNNNNNNNNNNNNNNNNNNNNNNNNNNNNNNNNNNNNNNNNNNNNNNNNNNNNNNNNNNNNNNNNNNNNNNNNNNNNNNNNNNNNNNNNNNNNNNNNNNNNNNNNNNNNNNNNNNNNNNNNNNNNNNNNNNNNNNNNNNNNNNNNNNNNNNNNNNNNNNNNNNNNNNNNNNNNNNNNNNNNNNNNNNNNNNNNNNNNNNNNNNNNNNNNNNNNNNNNNNNNNNNNNNNNNNNNNNNNNNNNNNNNNNNNNNNNNNNNNNNNNNNNNNNNNNNNNNNNNNNNNNNNNNNNNNNNNNNNNNNNNNNNNNNNNNNNNNNNNNNNNNNNNNNNNNNNNNNNNNNNNNNNNNNNNNNNNNNNNNNNNNNNNNNNNNNNNNNNNNNNNNNNNNNNNNNNNNNNNNNNNNNNNNNNNNNNNNNNNNNNNNNNNNNNNNNNNNNNNNNNNNNNNNNNNNNNNNNNNNNNNNNNNNNNNNNNNNNNNNNNNNNNNNNNNNNNNNNNNNNNNNNNNNNNNNNNNNNNNNNNNNNNNNNNNNNNNNNNNNNNNNNNNNNNNNNNNNNNNNNNNNNNNNNNNNNNNNNNNNNNNNNNNNNNNNNNNNNNNNNNNNNNNNNNNNNNNNNNNNNNNNNNNNNNNNNNNNNNNNNNNNNNNNNNNNNNNNNNNNNNNNNNNNNNNNNNNNNNNNNNNNNNNNNNNNNNNNNNNNNNNNNNNNNNNNNNNNNNNNNNNNNNNNNNNNNNNNNNNNNNNNNNNNNNNNNNNNNNNNNNNNNNNNNNNNNNNNNNNNNNNNNNNNNNNNNNNNNNNNNNNNNNNNNNNNNNNNNNNNNNNNNNNNNNNNNNNNNNNNNNNNNNNNNNNNNNNNNNNNNNNNNNNNNNNNNNNNNNNNNNNNNNNNNNNNNNNNNNNNNNNNNNNNNNNNNNNNNNNNNNNNNNNNNNNNNNNNNNNNNNNNNNNNNNNNNNNNNNNNNNNNNNNNNNNNNNNNNNNNNNNNNNNNNNNNNNNNNNNNNNNNNNNNNNNNNNNNNNNNNNNNNNNNNNNNNNNNNNNNNNNNNNNNNNNNNNNNNNNNNNNNNNNNNNNNNNNNNNNNNNNNNNNNNNNNNNNNNNNNNNNNNNNNNNNNNNNNNNNNNNNNNNNNNNNNNNNNNNNNNNNNNNNNNNNNNNNNNNNNNNNNNNNNNNNNNNNNNNNNNNNNNNNNNNNNNNNNNNNNNNNNNNNNNNNNNNNNNNNNNNNNNNNNNNNNNNNNNNNNNNNNNNNNNNNNNNNNNNNNNNNNNNNNNNNNNNNNNNNNNNNNNNNNNNNNNNNNNNNNNNNNNNNNNNNNNNNNNNNNNNNNNNNNNNNNNNNN
>Orobanche_minor
CTTGCTAAGTGATAAC-TTTCAAATT--CAGAGAAACCCCGGAATT--AATAAAAA-GGGCAATCCTGAGCCAAATC-CTAT----TTTAT--C-AAAACAAA------------GTTTAGAAAAAGAA---------A-------------AGGGGATAGGTGCAGAGACTCAATGGAAGTTGTTCTAACA------------AACA---GA---GTT--GATTGCGTTGGTAGAG-AAAT-----CTTTCC-ATTGTAACTTCAG-AA--AGG-------------------ATGAA-GGATAAACT----------------------------------------------------------------------------GATTAATGATGACC---CGAACCTATATC------TTT-TTTTT-------------------------GAA-TATTA----------AAAAGAATTGGTG-CGAATTTCTTCTAT-ATTGAAGAAAGA------------ATGAATATTCATT-------TATCAAATCATTCACTCCATAGTT-----TGATAAATC----TTTTTTAAAAAGAAC-TGATTA----------ATCAGACGAGAATAAAGATAGAGTCCCATTCTACATGTCAATACATGTCAATACTGGCAACAAT----TAAATTTATAGTAAGAGGAAAATCCGTCGATTTTAAAAA-TCGTGAGGGTTCAAGT-CCCTCTATCCCC---CCAA-AAGCCC------AT-TTAACTACCAA----------------AATAAAAATATTTA-TCCTCTACCTC------------------CTTTTTTGTTATTCG---------------TTAAT-GGTTTC----CAATTTTTATTCTTATTCCTTTTG----ACAAAAAGTATTGAGGCGTAAAAATACA-TTTGAGCATAAAT-AACTTT---A---TC---TTAGCACATGTGA------TAT-AAAATA-ACACTCAAATTAAGCAAGGAATTTCTAT-TTGAAT-----CATTCATATTCAA-------TACTC-ATA-CTGAAACTTATA--AAGTCG--TCTTTTTG--AAGATCCAAT-------AAATT---ACAGGACTTG-----GGGAAA-CTTTGTAATCT-TACCCTGTTCTCTTTA---------A-TTGACATATATACTAGCC-----ATCAAATAA-----AATAAGGAT------GGGATCCTAA-------TTTAAAATGGTCGGGATAG--------TCG--TACCTAT-AAAGCAGACCGTGAACATGTT-GACTATAT---GGAACTGTGGCGA--------------T--CACG-TCGCATTCCACTCCC-GCAT-GCGGGCACCTAGGTGTGCGTTG---TGCGGGCTAACGAA-CCCCGGCGCGGTATGCGCCAAGGAAAACTCATAGAA-GCGTCGG--CCTCCC---TCGCCCCGT-TCGCGGTGAGCGT---GTGGGGAAATGATGTCTC-TCAAA--TGTCAAAATGACTCTCGGCAACGGATATCTCGGCTCTCGTATCGATGAAGAACGTAGCGAAATGCGATACTTGGTGTGAATTGCAGAATC-------CCGTGAACCATCGAGTCTTTGAACGCAAGTTGCGCCTGAAGCC-TTCTGGCTAAGGGCACGTCTGCCTGGGCGTCACACATCGCGTTGCCCTCACTCCCTCC--CCTTCTTA-CGGGGCGTGTTTTT-GGTGGGGGCGGATAATGGCCTCCCGTGCACAA-TAATGTGCGGCTGGTCCAAATGCGAACCCGCGGCGACTCACGTCACGACCAGTGGTGGTTGA--ATC---TTCAACT-CTCGT-CTGTCGTG-TCGGATG-GTGTT-GCAT-GTTGCGCTCTATTAT---AGACCC-ATAGGCACGAGCTA-CT--TGTGC-TTTCGACT---------TCCGGGAAGCCATTTTATGCTATAATTCACCGGGTAACAGGTAGTTTGATAATCGACTTTGAGCCGGTCAAGCCTCACGAGGTCCCCATGACTGCCGCCGGTGCTTTGCAATCTTATAAGCTTGCGGCTAAAGCTATTGCCTGTTTGCAGGCTTTACCTGGTGGGAGCATTGAAAGGCTTTGCGATACTATGGTGCAACAAGTTTTCGAACTTACAGGTTATGACCGGGTGATGATATATAAATTTCATGAAGATGATCATGGAGAGGTTTTTACCGAGATCACAAAACCGGGCCTCGAGCCGTATGTGGGCCTGCATTATCCAGCGACGGATATTCCTCAGGCAGCCCGTTTTTTATTCATGAAGAATAAGGTGAGAATGATATGCGATTGTCGAGCAAATCATGTAAAAGTGGTGCAAGATGATAATCTTCCGTTCGATCTTACGTTATGTGGCTCGACACTTCGGGCCCCACACGGTTGCCATTCGCAGTACATGGAAAACATGAACTCGATCGCGTCTTTGGTTATGTCGGTTGTGGTCAATGAGGGTGATGAA---GATGGGCCCGATTCTTCTTCGGGCCCGTACAAGAGAAAAAGGCTCTGGGGATTAGTTGTTTGTCATAACACATGTCCTAGATTCATCCCATTTCCTCTAAGATACGCGTGCGAGTTTCTCGTGCAAGTGTTTTCTATTCACGTGAACAAGGAGTTGGAATTGGAAAACCAAATGCTCGAGAAGAACATTCTCCGTACTCAGACACTACTGTGCGATCTGCTGCTTCGCGATGTGCCATTAGGCATCGTGTCTCAGAGCCCGAACGTGATGGATCTCGTGAAATGCGACGGGGCCATTTTACTACACAAGAGGACAAAATATAGGCTCGGTTTAACTCCGACCGATTTTCAAATCCGCGACATAGTTTCGTGGCTAGATGAGTACCACCAGGATTCCACGGGGTTGAGCACGGATAGTTTATACGACGCTGGTTTTCCGGGGGCACTCGCTTTAGGGAACGCCTTGTGTGGGATGGCAGCAGTTAAAATAACCGATGAGGACTGGCTTTTCTGGTTTAGGTCGCACACTGCAGCGGAAATACGCTGGGGTGGGGCCAAACACGAGCTGGAGGCGAAGGACGACGGCCGGAAAATGCACCCGAGGTCGTCTTTTAGAGCATTTTTGGAGGTCGTGAAGACAAGGAGTTTGCCTTGGAAGGACTATGAGATGGACGGGATCCATTCTTTGCAGCTTATTTTGAGAAATGCATACAAGGAGTCGGAGGAGAAGGATTTGGAGAGCAGGGAAATTCATGCGAGGCTTAATGAACTGCAGATCGACGGTGTGAAGGAGATTGAGGCGGTGACATCCGAGATGGTCCGTTTGATTGAGACGGCAACCGTTCCGATCTTTTCCGTTGGTGTGGATGGTCTTGTGAATGGATGGAATACGAAGATTTCAGACTTGACGGGTCTTAGTGTTGTTGAAGCGATCGGCATGCATTTTCTAGCGCTTGTTGAGGATTCTTCCGCTGATACAGTGAGTAAGATGTTGGGATTGGCGCTACAAGGGAAAGAAGAACATGATGTACAGTTCGAGATAAAAACCCACGGGCAGAGGAGCGAGTCCGGTCCAATCAGCTTAATCGTGAACGCCTGCGCCAGCAAGGACGTCAAGGAGAACGTGGTAGGAGTATGTTTCATTGCACAGGATATAACAACCCAGAAGAGCATGATGGACAAGTTCACTAGAATCGAAGGGGATTACCGATCTATCATCCAAAACCCAAACCCATTAATCCCACCTATTTTCGGAACAGACGAATTCGGCTGGTGTGTTCTGCACAGGATAGATGTAGGGGTAGTGATTGATTTAGAGCCTGCTAGGACAGAGGACCCTGCCTTCTCGACAGCTGGCACTGTGCAGTCTCAGAAGCTTGCTGTGAGGGCAATTTCCCATTTGCAGTCACTCCCTGGTGGCGACATTAAGCTTTTGTGCGATGCAGTTGTAGAGAGAGTGAGAGAATTAACGCGTTATGATCGTGTCATGGTTTATAAGTTTCACGAGGACGAGCATGGCGAGGTTGTGGCAGAGAGTAAAAGACACGATTTGGAGCCGTATATTGGTTTGCATTACCCTTCAACTGATATTCCACAGGCTTCGAGGTTTTTGTTCAAACAAAATAGGGTTCGGATGATAGCTGACTGTCATGCCGCCCCCATTAGGGTAATTCAAGATGAAGCATTAATGCAGCCTTTGTGTTTGGTTGGCTCAACTCTTAGGGCTCCTCATGGTTGCCATGCTCAGTATATGGCAAATATGGGGTCAATTGCTTCTTTGACACTAGCCGTTATCATTAACGGAAATGAAGAAGATTGTT---TTGGAGGGCGAAATTCAACGAGGCTATGGGGTTTAGTAGTCGGCCACCACACGTCCGTCCGATGTGTCCCTTTCCCCCTTCGTTATGCCTGTGAAGTCCTAATGCAAGCTTTCGGGCTTCAACTGAATATGGAATTACAGCTGGCATCACAATTGTCTGAGAAACGCGTCTTAAAGACACAAACCCTATTATGCGATATGTTACTCCGAGATTCGGTTACTGGGATTGTTACACAGAGCCCCAGCATTATGGACCTTGTTAAGTGTGATGGGTCCGCATTATACCACCAAGGGAGATATTATCCTCTAGGGGTCACTCCAACTGAAGCACAGATAAAAGATATTGTTCAGTGGCTGTTGACGTTTCATGGGGACTCAACGGGTTTAAGCACCGACAGTTTAGCCGAGGCCGGTTACCTTGAGGCAGCCACTCTAGGCGATGCAGTGTGTGGTATGGCTGTTGCATATATTACATCTAGAGATTTTTTGTTCTGGTTTAGATCTCACACAGCAAAAGAGTTCAAATGGGGTGGTGCAAAGCACCATCCACAGAATAAAGACGATGGCTGTAACATGCACCCTCGTTCCTCGTTCAAGGCTTTTTTAGAAGTTGTCGAAAGTCGAAGTTTGCCGTGGGAGAATNNNNNNNNNNNNNNNNNNNNNNNNNNNNNNNNNNNNNNNNNNNNNNNNNNNNNNNNNNNNNNNNNNNNNNNNNNNNNNNNNNNNNNNNNNNNNNNNNNNNNNNNNNNNNNNNNNNNNNNNNNNNNNNNNNNNNNNNNNNNNNNNNNNNNNNNNNNNNNNNNNNNNNNNNNNNNNNNNNNNNNNNNNNNNNNNNNNNNNNNNNNNNNNNNNNNNNNNNNNNNNNNNNNNNNNNNNNNNNNNNNNNNNNNNNNNNNNNNNNNNNNNNNNNNNNNNNNNNNNNNNNNNNNNNNNNNNNNNNNNNNNNNNNNNNNNNNNNNNNNNNNNNNNNNNNNNNNNNNNNNNNNNNNNNNN
>Orobanche_austrohispanica
CTTGCTAAGTGATAAC-TTTCAAATT--CAGAGAAACCCTGGAATT--AAGAAAA--GGGCAATCCTGAGCCAAATC-CTATA---TTTAT--C-AAAACAAA------------GTTTAGAAAACGAA---------A---AG----------GGGATAGGTGCAGAGACTCAATGGAAGTTGTTCTAACA------------AACA---GA---GTT--GATTGCGCTGGTAGAG-AAAT-----CTTTAC-ATTGTAACTTCAG--A--AAG-----------------G-ATGAA-GGATAAACGTATCT---------------ATTGAATACTATA---------TAAACT----------------------------GATTAATGATGGCC---CGAACCTATATC------TGT-TTTTT-------------------------GAA-TATTA-----AAAAGAGAAGAATTAGTG-CGAATTTCTTCTAT-ATTGAAGA----------------AAGAATATTCATT-------CATCAAACCATTCACTCCATAATC-----TGATAAATC----TTTTT---TAAAAAC-TGATTA----------ATTAGACGAGAATAAAGATAGAGTCCCATTCTACATGTCAATACATGTCAATACTGGCAACAAT----TAAATTTATAGTAAGAGGAAAATCCGTCGATTTTTAAAA-TCGTGAGGGTTCAAGT-CCCTCTATCCCC---CAAA-AAGCCC------AT-TTAACTATCAA----------------AATAAAAATATTTA-TCCTCTACCTC------------------CGCTTTTGTTATTCG---------------TTAAT-----------CTTTCCCAATTATTATTCTTTTTG----GCAAAAAGTATTGGGGCATAAAAATACA-TTTGAGTGTTATT-------------------TTA----------------TAT---------CACTCAAATTAAGCAAGGAATTCCTAT-TTGAAT-----TATTCATATTCAA-TAACATTACTT-ATAACTGAAACTTATA--AAGTCG--TTTTTTTG--AAAATCCAAT-------AAATT---GCAGGATTTA-----GGGAAA-TTTTATAATCT-TCCCCTGTTCTCTTTA---------A-TTTACATAT----TAGCT-----ATCAAATAA-----AATAAGAAT-----------CCTAA-------TTTAGAATGGTCGGGATAG--------TCG--TACCTAT-AAAGCAGACCGTGAACATGTT-GACTATAT---GGAACTGTGGCGT--------------T--CACG-TCGCATTCCACTCCC-GCAT-GCGGACACCTTGGTGTGCGTTG---TGTGGGCTAACGAA-CCCCGGCGCGGTATGCGCCAAGGATAACTTATTGAA-GCGTCTG--CCTCCC---TTGCCTCGT-TCTCGG--AGCAT---GGGGGGAAATGATGTCTC---GAA--TATCAAAATGACTCTCGGCAACGGATATCTCGGCTCTCGTATCGATGAAGAACGTAGCGAAATGCGATACTTGGTGTGAATTGCAGAATC-------CCGTGAACCATCGAGTCTTTGAACGCAAGTTGCGCCTGAAGCC-TTATGGCTAAGGGCACGTCTGCCTGGGCGTCACACATMGCGTCGCCCT----CCTTTC--CGTCCATA--CGGGCGTGTTTTT-GGTC-GGGCGGATAATGGCCTCCCGTGCATAA-TAATGTGCGGCTGGTCCAAATGCGAACCCGCGGCGACTCACGTCACGGCCAATGGTGGTTGA--ATC---CTCAACT-CTCGT-CTGTTGTG-TCGGATG-GTGTT-GCAT-GTTGGGATCTAGAAC---AGACCC--AAKGCACGAGCTA-CT--TGTGC-TTTCGACTNNNNNNNNNNNNNNNNNNNNNNNNNNNNNNNNNNNNNNNNNNNNNNNNNNNNNNNNNNNNNNNNNNNNNNNNNNNNNNNNNNNNNNNNNNNNNNNNNNNNNNNNNNNNNNNNNNNNNNNNNNNNNNNNNNNNNNNNNNNNNNNNNNNNNNNNNNNNNNNNNNNNNNNNNNNNNNNNNNNNNNNNNNNNNNNNNNNNNNNNNNNNNNNNNNNNNNNNNNNNNNNNNNNNNNNNNNNNNNNNNNNNNNNNNNNNNNNNNNNNNNNNNNNNNNNNNNNNNNNNNNNNNNNNNNNNNNNNNNNNNNNNNNNNNNNNNNNNNNNNNNNNNNNNNNNNNNNNNNNNNNNNNNNNNNNNNNNNNNNNNNNNNNNNNNNNNNNNNNNNNNNNNNNNNNNNNNNNNNNNNNNNNNNNNNNNNNNNNNNNNNNNNNNNNNNNNNNNNNNNNNNNNNNNNNNNNNNNNNNNNNNNNNNNNNNNNNNNNNNNNNNNNNNNNNNNNNNNNNNNNNNNNNNNNNNNNNNNNNNNNNNNNNNNNNNNNNNNNNNNNNNNNNNNNNNNNNNNNNNNNNNNNNNNNNNNNNNNNNNNNNNNNNNNNNNNNNNNNNNNNNNNNNNNNNNNNNNNNNNNNNNNNNNNNNNNNNNNNNNNNNNNNNNNNNNNNNNNNNNNNNNNNNNNNNNNNNNNNNNNNNNNNNNNNNNNNNNNNNNNNNNNNNNNNNNNNNNNNNNNNNNNNNNNNNNNNNNNNNNNNNNNNNNNNNNNNNNNNNNNNNNNNNNNNNNNNNNNNNNNNNNNNNNNNNNNNNNNNNNNNNNNNNNNNNNNNNNNNNNNNNNNNNNNNNNNNNNNNNNNNNNNNNNNNNNNNNNNNNNNNNNNNNNNNNNNNNNNNNNNNNNNNNNNNNNNNNNNNNNNNNNNNNNNNNNNNNNNNNNNNNNNNNNNNNNNNNNNNNNNNNNNNNNNNNNNNNNNNNNNNNNNNNNNNNNNNNNNNNNNNNNNNNNNNNNNNNNNNNNNNNNNNNNNNNNNNNNNNNNNNNNNNNNNNNNNNNNNNNNNNNNNNNNNNNNNNNNNNNNNNNNNNNNNNNNNNNNNNNNNNNNNNNNNNNNNNNNNNNNNNNNNNNNNNNNNNNNNNNNNNNNNNNNNNNNNNNNNNNNNNNNNNNNNNNNNNNNNNNNNNNNNNNNNNNNNNNNNNNNNNNNNNNNNNNNNNNNNNNNNNNNNNNNNNNNNNNNNNNNNNNNNNNNNNNNNNNNNNNNNNNNNNNNNNNNNNNNNNNNNNNNNNNNNNNNNNNNNNNNNNNNNNNNNNNNNNNNNNNNNNNNNNNNNNNNNNNNNNNNNNNNNNNNNNNNNNNNNNNNNNNNNNNNNNNNNNNNNNNNNNNNNNNNNNNNNNNNNNNNNNNNNNNNNNNNNNNNNNNNNNNNNNNNNNNNNNNNNNNNNNNNNNNNNNNNNNNNNNNNNNNNNNNNNNNNNNNNNNNNNNNNNNNNNNNNNNNNNNNNNNNNNNNNNNNNNNNNNNNNNNNNNNNNNNNNNNNNNNNNNNNNNNNNNNNNNNNNNNNNNNNNNNNNNNNNNNNNNNNNNNNNNNNNNNNNNNNNNNNNNNNNNNNNNNNNNNNNNNNNNNNNNNNNNNNNNNNNNNNNNNNNNNNNNNNNNNNNNNNNNNNNNNNNNNNNNNNNNNNNNNNNNNNNNNNNNNNNNNNNNNNNNNNNNNNNNNNNNNNNNNNNNNNNNNNNNNNNNNNNNNNNNNNNNNNNNNNNNNNNNNNNNNNNNNNNNNNNNNNNNNNNNNNNNNNNNNNNNNNNNNNNNNNNNNNNNNNNNNNNNNNNNNNNNNNNNNNNNNNNNNNNNNNNNNNNNNNNNNNNNNNNNNNNNNNNNNNNNNNNNNNNNNNNNNNNNNNNNNNNNNNNNNNNNNNNNNNNNNNNNNNNNNNNNNNNNNNNNNNNNNNNNNNNNNNNNNNNNNNNNNNNNNNNNNNNNNNNNNNNNNNNNNNNNNNNNNNNNNNNNNNNNNNNNNNNNNNNNNNNNNNNNNNNNNNNNNNNNNNNNNNNNNNNNNNNNNNNNNNNNNNNNNNNNNNNNNNNNNNNNNNNNNNNNNNNNNNNNNNNNNNNNNNNNNNNNNNNNNNNNNNNNNNNNNNNNNNNNNNNNNNNNNNNNNNNNNNNNNNNNNNNNNNNNNNNNNNNNNNNNNNNNNNNNNNNNNNNNNNNNNNNNNNNNNNNNNNNNNNNNNNNNNNNNNNNNNNNNNNNNNNNNNNNNNNNNNNNNNNNNNNNNNNNNNNNNNNNNNNNNNNNNNNNNNNNNNNNNNNNNNNNNNNNNNNNNNNNNNNNNNNNNNNNNNNNNNNNNNNNNNNNNNNNNNNNNNNNNNNNNNNNNNNNNNNNNNNNNNNNNNNNNNNNNNNNNNNNNNNNNNNNNNNNNNNNNNNNNNNNNNNNNNNNNNNNNNNNNNNNNNNNNNNNNNNNNNNNNNNNNNNNNNNNNNNNNNNNNNNNNNNNNNNNNNNNNNNNNNNNNNNNNNNNNNNNNNNNNNNNNNNNNNNNNNNNNNNNNNNNNNNNNNNNNNNNNNNNNNNNNNNNNNNNNNNNNNNNNNNNNNNNNNNNNNNNNNNNNNNNNNNNNNNNNNNNNNNNNNNNNNNNNNNNNNNNNNNNNNNNNNNNNNNNNNNNNNNNNNNNNNNNNNNNNNNNNNNNNNNNNNNNNNNNNNNNNNNNNNNNNNNNNNNNNNNNNNNNNNNNNNNNNNNNNNNNNNNNNNNNNNNNNNNNNNNNNNNNNNNNNNNNNNNNNNNNNNNNNNNNNNNNNNNNNNNNNNNNNNNNNNNNNNNNNNNNNNNNNNNNNNNNNNNNNNNNNNNNNNNNNNNNNNNNNNNNNNNNNNNNNNNNNNNNNNNNNNNNNNNNNNNNNNNNNNNNNNNNNNNNNNNNNNNNNNNNNNNNNNNNNNNNNNNNNNNNNNNNNNNNNNNNNNNNNNNNNNNNNNNNNNNNNNNNNNNNNNNNNNNNNNNNNNNNNNNNNNNNNNNNNNNNNNNNNNNNNNNNNNNNNNNNNNNNNNNNNNNNNNNNNNNNNNNNNNNNNNNNNNNNNNNNNNNNNNNNNNNNNNNNNNNNNNNNNNNNNNNNNNNNNNNNNNNNNNNNNNNNNNNNNNNNNNNNNNNNNNNNNNNNNNNNNNNNNNNNNNNNNNNNNNNNNNNNNNNNNNNNNNNNNNNNNNNNNNNNNNNNNNNNNNNNNNNNNNNNNNNNNNNNNNNNNNNNNNNNNNNNNNNNNNNNNNNNNNNNNNNNNNNNNNNNNNNNNNNNNNNNNNNNNNNNNNNNNNNNNNNNNNNNNNNNNNNNNNNNNNNNNNNNNNNNNNNNNNNNNNNNNNNNNNNNNNNNNNNNNNNNNNNNNNNNNNNNNNNNNNNNNNNNNNNNNNNNNNNNNNNNNNNNNNNNN
>Orobanche_bartlingii
CTTGCTAAGTGATAAC-TTTCAAATT--CAGAGAAACCCCGGAATT--AATAAAAA-GGGCAATCCTGAGCCAAATC-CTAT----TTTAT--C-AAAACAAA------------GTTTAGAAAAAGAA---------A-------------AGGGGATAGGTGCAGAGACTCAATGGAAGTTGTTCTAACA------------AACA---GA---GTT--GATTGCGCTGGTAGAG-AAAT-----CTTTCC-ATTGTAACTTCAG--AAAGG--------------------ATGAA-GGATAAACT----------------------------------------------------------------------------GATTAATGATGACC---CGAACCTATATC------TGTTTTTT--------------------------GAA-TATTA----------AAAAGAATTGGTG-CGAATTTCTTCTAT-ATTGAAGAAAGA------------ATGAATATTCATT-------TATCAAATCATTCACTCCATAGTT-----TGATAAATC---TTTTTTTAAAAAGAAC-TGATTA----------ATCAGACGAGAATAAAGATAGAGTCCCATTCTACATGTCAATACATGTCAATACTGGCAACAAT----TAAATTTATAGTAAGAGGAAAATCCGTCGATTTTAAAAA-TCGTGAGGGTTCAAGT-CCCTCTATCCCC---CCAA-AAGCCC------AT-TTAACTACCAA----------------AATAAAAATATTTA-TCCTCTACCTC------------------CTTTTTTGTTATTCG---------------TTAAT-GGTTTC----CAATTTTTATTCTTATTCCTTTTG----ACAAAAAGTATTGGGGCGTAAAAATACA-TTTGAGCATAAAT-AACTTT---A---TC---TTAGCACATGTGA------TAT-AAAATA-ACACTCAAATTAAGCAAGGAATTTCTAT-TTGAAT-----CATTCATATTCAA-TAACATTACTCAATA-CTGAAACTTATA--AAGTCG--TCTTTTTG--AAGATCCAAG-------AAATT---ACAGGACTTG-----GGGAAA-CTTTGTAATCT-TCCCCTGTTCTCTTTA---------A-TTGACATATATACTAGCC-----ATCAAATAA-----AATAAGGAT------GGGATCCTAA-------TTTAAAATGGTCGGGATAG--------TCG--TACCTAT-AAAGCAGACCGTGAACATGTC-GACTATAT---GGAACTGTGGCGA--------------T--CACG-TCGCGTTCCACTCCC-GCAT-GCGGGCACCTTGGTGTGCGTTG---TGCGGGCTAACGAA-CCCCGGCGCGGTATGCGCCAAGGAAAACTCATAGAA-GCGTCAG--CCTCCC---TCGCCCCGT-TCGCGGTGAGCGT---GGGGGGAAATGATGTCTC-TCGAA--TGTCAAAATGACTCTCGGCAACGGATATCTCGGCTCTCGTATCGATGAAGAACGTAGCGAAATGCGATACTTGGTGTGAATTGCAGAATC-------CCGTGAACCATCGAGTCTTTGAACGCAAGTTGCGCCTGAAGCC-TTATGGCTAAGGGCACGTCTGCCTGGGCGTCACACATCGCGTCGCCCT----CCCTCC--CGTCCCTA-CGGGGCGTGTTTTT-GGTGGGGGCGGATAATGGCCTCCCGTGCACAA-TAATGTTCGGCTGGTCCAAATGCAAACCCGCGGCGACTCACGTCACGACCAGTGGTGGTTGA--ATC---TTCAACT-CTCGT-CTGTCGTG-TCGGATG-GTGTT-GCAT-GTTGCGCTCTATTAT---AGACCC-ATAGGCACGAGCTA-CT--TGTGC-TTTCGACTNNNNNNNNNNNNNNNNNNNNNNNNNNNNNNNNNNNNNNNNNNNNNNNNNNNNNNNNNNNNNNNNNNNNNNNNNNNNNNNNNNNNNNNNNNNNNNNNNNNNNNNNNNNNNNNNNNNNNNNNNNNNNNNNNNNNNNNNNNNNNNNNNNNNNNNNNNNNNNNNNNNNNNNNNNNNNNNNNNNNNNNNNNNNNNNNNNNNNNNNNNNNNNNNNNNNNNNNNNNNNNNNNNNNNNNNNNNNNNNNNNNNNNNNNNNNNNNNNNNNNNNNNNNNNNNNNNNNNNNNNNNNNNNNNNNNNNNNNNNNNNNNNNNNNNNNNNNNNNNNNNNNNNNNNNNNNNNNNNNNNNNNNNNNNNNNNNNNNNNNNNNNNNNNNNNNNNNNNNNNNNNNNNNNNNNNNNNNNNNNNNNNNNNNNNNNNNNNNNNNNNNNNNNNNNNNNNNNNNNNNNNNNNNNNNNNNNNNNNNNNNNNNNNNNNNNNNNNNNNNNNNNNNNNNNNNNNNNNNNNNNNNNNNNNNNNNNNNNNNNNNNNNNNNNNNNNNNNNNNNNNNNNNNNNNNNNNNNNNNNNNNNNNNNNNNNNNNNNNNNNNNNNNNNNNNNNNNNNNNNNNNNNNNNNNNNNNNNNNNNNNNNNNNNNNNNNNNNNNNNNNNNNNNNNNNNNNNNNNNNNNNNNNNNNNNNNNNNNNNNNNNNNNNNNNNNNNNNNNNNNNNNNNNNNNNNNNNNNNNNNNNNNNNNNNNNNNNNNNNNNNNNNNNNNNNNNNNNNNNNNNNNNNNNNNNNNNNNNNNNNNNNNNNNNNNNNNNNNNNNNNNNNNNNNNNNNNNNNNNNNNNNNNNNNNNNNNNNNNNNNNNNNNNNNNNNNNNNNNNNNNNNNNNNNNNNNNNNNNNNNNNNNNNNNNNNNNNNNNNNNNNNNNNNNNNNNNNNNNNNNNNNNNNNNNNNNNNNNNNNNNNNNNNNNNNNNNNNNNNNNNNNNNNNNNNNNNNNNNNNNNNNNNNNNNNNNNNNNNNNNNNNNNNNNNNNNNNNNNNNNNNNNNNNNNNNNNNNNNNNNNNNNNNNNNNNNNNNNNNNNNNNNNNNNNNNNNNNNNNNNNNNNNNNNNNNNNNNNNNNNNNNNNNNNNNNNNNNNNNNNNNNNNNNNNNNNNNNNNNNNNNNNNNNNNNNNNNNNNNNNNNNNNNNNNNNNNNNNNNNNNNNNNNNNNNNNNNNNNNNNNNNNNNNNNNNNNNNNNNNNNNNNNNNNNNNNNNNNNNNNNNNNNNNNNNNNNNNNNNNNNNNNNNNNNNNNNNNNNNNNNNNNNNNNNNNNNNNNNNNNNNNNNNNNNNNNNNNNNNNNNNNNNNNNNNNNNNNNNNNNNNNNNNNNNNNNNNNNNNNNNNNNNNNNNNNNNNNNNNNNNNNNNNNNNNNNNNNNNNNNNNNNNNNNNNNNNNNNNNNNNNNNNNNNNNNNNNNNNNNNNNNNNNNNNNNNNNNNNNNNNNNNNNNNNNNNNNNNNNNNNNNNNNNNNNNNNNNNNNNNNNNNNNNNNNNNNNNNNNNNNNNNNNNNNNNNNNNNNNNNNNNNNNNNNNNNNNNNNNNNNNNNNNNNNNNNNNNNNNNNNNNNNNNNNNNNNNNNNNNNNNNNNNNNNNNNNNNNNNNNNNNNNNNNNNNNNNNNNNNNNNNNNNNNNNNNNNNNNNNNNNNNNNNNNNNNNNNNNNNNNNNNNNNNNNNNNNNNNNNNNNNNNNNNNNNNNNNNNNNNNNNNNNNNNNNNNNNNNNNNNNNNNNNNNNNNNNNNNNNNNNNNNNNNNNNNNNNNNNNNNNNNNNNNNNNNNNNNNNNNNNNNNNNNNNNNNNNNNNNNNNNNNNNNNNNNNNNNNNNNNNNNNNNNNNNNNNNNNNNNNNNNNNNNNNNNNNNNNNNNNNNNNNNNNNNNNNNNNNNNNNNNNNNNNNNNNNNNNNNNNNNNNNNNNNNNNNNNNNNNNNNNNNNNNNNNNNNNNNNNNNNNNNNNNNNNNNNNNNNNNNNNNNNNNNNNNNNNNNNNNNNNNNNNNNNNNNNNNNNNNNNNNNNNNNNNNNNNNNNNNNNNNNNNNNNNNNNNNNNNNNNNNNNNNNNNNNNNNNNNNNNNNNNNNNNNNNNNNNNNNNNNNNNNNNNNNNNNNNNNNNNNNNNNNNNNNNNNNNNNNNNNNNNNNNNNNNNNNNNNNNNNNNNNNNNNNNNNNNNNNNNNNNNNNNNNNNNNNNNNNNNNNNNNNNNNNNNNNNNNNNNNNNNNNNNNNNNNNNNNNNNNNNNNNNNNNNNNNNNNNNNNNNNNNNNNNNNNNNNNNNNNNNNNNNNNNNNNNNNNNNNNNNNNNNNNNNNNNNNNNNNNNNNNNNNNNNNNNNNNNNNNNNNNNNNNNNNNNNNNNNNNNNNNNNNNNNNNNNNNNNNNNNNNNNNNNNNNNNNNNNNNNNNNNNNNNNNNNNNNNNNNNNNNNNNNNNNNNNNNNNNNNNNNNNNNNNNNNNNNNNNNNNNNNNNNNNNNNNNNNNNNNNNNNNNNNNNNNNNNNNNNNNNNNNNNNNNNNNNNNNNNNNNNNNNNNNNNNNNNNNNNNNNNNNNNNNNNNNNNNNNNNNNNNNNNNNNNNNNNNNNNNNNNNNNNNNNNNNNNNNNNNNNNNNNNNNNNNNNNNNNNNNNNNNNNNNNNNNNNNNNNNNNNNNNNNNNNNNNNNNNNNNNNNNNNNNNNNNNNNNNNNNNNNNNNNNNNNNNNNNNNNNNNNNNNNNNNNNNNNNNNNNNNNNNNNNNNNNNNNNNNNNNNNNNNNNNNNNNNNNNNNNNNNNNNNNNNNNNNNNNNNNNNNNNNNNNNNNNNNNNNNNNNNNNNNNNNNNNNNNNNNNNNNNNNNNNNNNNNNNNNNNNNNNNNNNNNNNNNNNNNNNNNNNNNNNNNNNNNNNNNNNNNNNNNNNNNNNNNNNNNNNNNNNNNNNNNNNNNNNNNNNNNNNNNNNNNNNNNNNNNNNNNNNNNNNNNNNNNNNNNNNNNNNNNNNNNNNNNNNNNNNNNNNNNNNNNNNNNNNNNNNNNNNNNNNNNNNNNNNNNNNNNNNNNNNNNNNNNNNNNNNNNNNNNNNNNNNNNNNNNNNNNNNNNNNNNNNNNNNNNNNNNNNNNNNNNNNNNNNNNNNNNNNNNNNNNNNNNNNNNNNNNNNNNNNNNNNNNNNNNNNNNNNNNNNNNNNNNNNNNNNNNNNNNNNNNNNNNNNNNNNNNNNNNNNNNNNNNNNNNNNNNNNNNNNNNNNNNNNNNNNNNNNNNNNNNNNNNNNNNNNNNNNNNNNNNNNNNNNNNNNNNNNNNNNNNNNNNNNNNNNNNNNNNNNNNNNNNNNNNNNNNNNNNNNNNNNNNNNNNNNNNNNNNNNNNNNNNNNNNNNNNNNNNNNNNNNNNNNNNNNNNNNNNNNNNNNNNNNN
>Orobanche_caryophyllacea
CTTGCTAAGTGATAAC-TTTCAAATT--CAGAGAAACCCCGGAATT--AAGAGAAA-GGGCAATCCTGAGCCAAATC-CTAT----TTTAT--C-AAAACAAA------------GTTTATAAAAAGAA---------A---AA----------GGGATAGGTGCAGAGACTCAATGGAAGTTGTTCTAAGA------------AACA---GA---ATT--GATTGCGCTGGTAGAG-AAAT-----CTTTCC-CTTGTAACTTCAG--A--AAG-----------------G-ATGAA-GGATAAACT----------------------------------------------------------------------------GATTAATGATGACC---CGAATCTATATC------TGT-TTTTT-------------------------GAA-TATTA-----AAAAGAGAAGAATTGGTG-TGAATTTCTTCTAT-ATTGAAGAAAGA------------ATGAATATTCATT-------TATCAAATCATTCACTCCATAATC-----TGATAAATC----TTTTTAAAAAAGAAC-TGATTA----------ATCAGACGAGAATAAAGATAGAGTCCCATTCTACATGTCAATACATGTCAATACTGGCAACAAT----TAAATTTATAGTAAGAGGAAAATCCGTCGATTTTAAAAA-TCGTGAGGGTTCAAGT-CCCTCTATCCCC---CCAA-AAGCTC------AT-TTAACTACCAA----------------AATAAAAATATTTA-TCCTCTACCTC-----------------CTTTTTTTGTTATTCG---------------TTAAT-GGTTTC----AAATTTTTATTCTTATTCTTTTTG----ACAAAAAATATTGGAGCGTAAAAATACA-TTTGAGCATAAAT-AACTTT---C---CC---TTAGCACATGTGA------TAT-AAAATA-ACATTCAAATTAAGCAAGGAATGTCTAT-TTGAAT-----CATTTATATTCAA-TAACATTACTC-ATA-TTGAAACTTATA--AAGTCG--TCTTTTTG--AAGATCCAAG-------AAATT---ACAGGACTTG-----GGGAAA-CTTTGTAATCT-TCCCCTGTTCTCTTTA---------A-TTGACATATATACTAGCC-----ATCAAATAA-----AATAAGGAT------GGGATCCTAA-------TTAAAAATGGTCGGGATAG--------TCG--TACCTAT-AAAGCAGACCGCGAACATGTC-GACTATAT---GGAATTGTGGCGA--------------C--CACG-TCGCATTCCACTCCC-GCAT-GCGGGCACCTAGGTGTTCGTTC---TGCGGGCTAACAAA-CCCCGGCGCGGTATGCGCCAAGGAAAACTCATAGAA-GCGTCTG--CCTCCC---TCGCCCCGT-TTGCGGTGAGCGT---GGGGGGAAATGATGTCTC-TCGAA--TGTCAAAATGACTCTCGGCAACGGATATCTCGGCTCTCGTATCGATGAAGAACGTAGCGAAATGCGATACTTGGTGTGAATTGCAGAATC-------CCGTGAACCATCGAGTCTTTGAACGCAAGTTGCGCCTGAAGCC-TTATGGCTAAGGGCACGTCTGCCTGGGCGTCACACATCGCGTCGCCCT----CCCTCC--CGTCCCTA-CGGGGCGTGTATTTTGGTG-GGGCGGATAATGGCCTCCCGTGCACAA-TAATGTGCGGCTGGTCCAAATGCGAACCCGCGGCGACTCACGTCACGACCAGTGGTGGTTGA--ATC---TTCAACT-CTCGT-CCGTCGTG-TWGGATG-GTGYT-GCAT-GTTGGGCTCTATTAT---AGACCC-GTAGGCACGAGCTA-CT--TGTGC-TTTCGACTNNNNNNNNNNNNNNNNNNNNNNNNNNNNNNNNNNNNNNNNNNNNNNNNNNNNNNNNNNNNNNNNNNNNNNNNNNNNNNNNNNNNNNNNNNNNNNNNNNNNNNNNNNNNNNNNNNNNNNNNNNNNNNNNNNNNNNNNNNNNNNNNNNNNNNNNNNNNNNNNNNNNNNNNNNNNNNNNNNNNNNNNNNNNNNNNNNNNNNNNNNNNNNNNNNNNNNNNNNNNNNNNNNNNNNNNNNNNNNNNNNNNNNNNNNNNNNNNNNNNNNNNNNNNNNNNNNNNNNNNNNNNNNNNNNNNNNNNNNNNNNNNNNNNNNNNNNNNNNNNNNNNNNNNNNNNNNNNNNNNNNNNNNNNNNNNNNNNNNNNNNNNNNNNNNNNNNNNNNNNNNNNNNNNNNNNNNNNNNNNNNNNNNNNNNNNNNNNNNNNNNNNNNNNNNNNNNNNNNNNNNNNNNNNNNNNNNNNNNNNNNNNNNNNNNNNNNNNNNNNNNNNNNNNNNNNNNNNNNNNNNNNNNNNNNNNNNNNNNNNNNNNNNNNNNNNNNNNNNNNNNNNNNNNNNNNNNNNNNNNNNNNNNNNNNNNNNNNNNNNNNNNNNNNNNNNNNNNNNNNNNNNNNNNNNNNNNNNNNNNNNNNNNNNNNNNNNNNNNNNNNNNNNNNNNNNNNNNNNNNNNNNNNNNNNNNNNNNNNNNNNNNNNNNNNNNNNNNNNNNNNNNNNNNNNNNNNNNNNNNNNNNNNNNNNNNNNNNNNNNNNNNNNNNNNNNNNNNNNNNNNNNNNNNNNNNNNNNNNNNNNNNNNNNNNNNNNNNNNNNNNNNNNNNNNNNNNNNNNNNNNNNNNNNNNNNNNNNNNNNNNNNNNNNNNNNNNNNNNNNNNNNNNNNNNNNNNNNNNNNNNNNNNNNNNNNNNNNNNNNNNNNNNNNNNNNNNNNNNNNNNNNNNNNNNNNNNNNNNNNNNNNNNNNNNNNNNNNNNNNNNNNNNNNNNNNNNNNNNNNNNNNNNNNNNNNNNNNNNNNNNNNNNNNNNNNNNNNNNNNNNNNNNNNNNNNNNNNNNNNNNNNNNNNNNNNNNNNNNNNNNNNNNNNNNNNNNNNNNNNNNNNNNNNNNNNNNNNNNNNNNNNNNNNNNNNNNNNNNNNNNNNNNNNNNNNNNNNNNNNNNNNNNNNNNNNNNNNNNNNNNNNNNNNNNNNNNNNNNNNNNNNNNNNNNNNNNNNNNNNNNNNNNNNNNNNNNNNNNNNNNNNNNNNNNNNNNNNNNNNNNNNNNNNNNNNNNNNNNNNNNNNNNNNNNNNNNNNNNNNNNNNNNNNNNNNNNNNNNNNNNNNNNNNNNNNNNNNNNNNNNNNNNNNNNNNNNNNNNNNNNNNNNNNNNNNNNNNNNNNNNNNNNNNNNNNNNNNNNNNNNNNNNNNNNNNNNNNNNNNNNNNNNNNNNNNNNNNNNNNNNNNNNNNNNNNNNNNNNNNNNNNNNNNNNNNNNNNNNNNNNNNNNNNNNNNNNNNNNNNNNNNNNNNNNNNNNNNNNNNNNNNNNNNNNNNNNNNNNNNNNNNNNNNNNNNNNNNNNNNNNNNNNNNNNNNNNNNNNNNNNNNNNNNNNNNNNNNNNNNNNNNNNNNNNNNNNNNNNNNNNNNNNNNNNNNNNNNNNNNNNNNNNNNNNNNNNNNNNNNNNNNNNNNNNNNNNNNNNNNNNNNNNNNNNNNNNNNNNNNNNNNNNNNNNNNNNNNNNNNNNNNNNNNNNNNNNNNNNNNNNNNNNNNNNNNNNNNNNNNNNNNNNNNNNNNNNNNNNNNNNNNNNNNNNNNNNNNNNNNNNNNNNNNNNNNNNNNNNNNNNNNNNNNNNNNNNNNNNNNNNNNNNNNNNNNNNNNNNNNNNNNNNNNNNNNNNNNNNNNNNNNNNNNNNNNNNNNNNNNNNNNNNNNNNNNNNNNNNNNNNNNNNNNNNNNNNNNNNNNNNNNNNNNNNNNNNNNNNNNNNNNNNNNNNNNNNNNNNNNNNNNNNNNNNNNNNNNNNNNNNNNNNNNNNNNNNNNNNNNNNNNNNNNNNNNNNNNNNNNNNNNNNNNNNNNNNNNNNNNNNNNNNNNNNNNNNNNNNNNNNNNNNNNNNNNNNNNNNNNNNNNNNNNNNNNNNNNNNNNNNNNNNNNNNNNNNNNNNNNNNNNNNNNNNNNNNNNNNNNNNNNNNNNNNNNNNNNNNNNNNNNNNNNNNNNNNNNNNNNNNNNNNNNNNNNNNNNNNNNNNNNNNNNNNNNNNNNNNNNNNNNNNNNNNNNNNNNNNNNNNNNNNNNNNNNNNNNNNNNNNNNNNNNNNNNNNNNNNNNNNNNNNNNNNNNNNNNNNNNNNNNNNNNNNNNNNNNNNNNNNNNNNNNNNNNNNNNNNNNNNNNNNNNNNNNNNNNNNNNNNNNNNNNNNNNNNNNNNNNNNNNNNNNNNNNNNNNNNNNNNNNNNNNNNNNNNNNNNNNNNNNNNNNNNNNNNNNNNNNNNNNNNNNNNNNNNNNNNNNNNNNNNNNNNNNNNNNNNNNNNNNNNNNNNNNNNNNNNNNNNNNNNNNNNNNNNNNNNNNNNNNNNNNNNNNNNNNNNNNNNNNNNNNNNNNNNNNNNNNNNNNNNNNNNNNNNNNNNNNNNNNNNNNNNNNNNNNNNNNNNNNNNNNNNNNNNNNNNNNNNNNNNNNNNNNNNNNNNNNNNNNNNNNNNNNNNNNNNNNNNNNNNNNNNNNNNNNNNNNNNNNNNNNNNNNNNNNNNNNNNNNNNNNNNNNNNNNNNNNNNNNNNNNNNNNNNNNNNNNNNNNNNNNNNNNNNNNNNNNNNNNNNNNNNNNNNNNNNNNNNNNNNNNNNNNNNNNNNNNNNNNNNNNNNNNNNNNNNNNNNNNNNNNNNNNNNNNNNNNNNNNNNNNNNNNNNNNNNNNNNNNNNNNNNNNNNNNNNNNNNNNNNNNNNNNNNNNNNNNNNNNNNNNNNNNNNNNNNNNNNNNNNNNNNNNNNNNNNNNNNNNNNNNNNNNNNNNNNNNNNNNNNNNNNNNNNNNNNNNNNNNNNNNNNNNNNNNNNNNNNNNNNNNNNNNNNNNNNNNNNNNNNNNNNNNNNNNNNNNNNNNNNNNNNNNNNNNNNNNNNNNNNNNNNNNNNNNNNNNNNNNNNNNNNNNNNNNNNNNNNNNNNNNNNNNNNNNNNNNNNNNNNNNNNNNNNNNNNNNNNNNNNNNNNNNNNNNNNNNNNNNNNNNNNNNNNNNNNNNNNNNNNNNNNNNNNNNNNNNNNNNNNNNNNNNNNNNNNNNNNNNNNNNNNNNNNNNNNNNNNNNNNNNNNNNNNNNNNNNNNNNNNNNNNNNNNNNNNNNNNNNNNNNNNNNNNNNNNNNNNNNNNNNNNNNNNNNNNNNNNNNNNNNNNNNNNNNNNNNNNNNNNNNNNNNNNNNNNNNNNNNNNNNNNNNNNNNNNNNNNNN
>Orobanche_cicerbitae_on_Caucasalia
??TGCTAAGTGATAAC-TTTCAAATT--CAGAGAAACCCCGGAATT--AAGAAAAG-GGGCAATCCTGAGCCAAATC-CTAT----TTTAT--C-AAAACAAA------------GTTTAGAAAAAGAA---------A---AG----------GGGATAGGTGCAGAGACTCAATGGAAGTTGTTCTAACA------------AACA---GA---GTT--GATTGCGCTGGTAGAG-AAAT-----CTTTCC-ATTGTAACTTCAG--A--AAG-----------------G-ATGAA-GGATAAACT----------------------------------------------------------------------------GATTAATGATGACC---CGAACCTATATC------TGT-TTTTT-------------------------GAA-TATTATATTAAAAAGAGAATAATTGGTG-CGAATTTATTCTAT-ATTGAAGA----------------AAGAATATTCATT-------CATCAAATCATTCACTCCATAGTC-----TGATAAATC----TTTTTTAAAAAGAAC-TGATTA----------ATCAGACGAGAATAAAGATAGAGTCCCATTCTACATGTCAATACATGTCAATACTGGCAACAAT----TAAATTTATAGTAAGAGGAAAATCCGTCGATTTTAAAAA-TCGTGAGGGTTCAAGT-CCCTCTATCCCC---CCAA-AAGCCC------AT-TTAACTACCAA----------------AATAAAAATATTTA-TCCTCTACCTC------------------CTTTTTTGTTATTCG---------------TTAAT-AGTTTA----CAATTTTTATTCTTATTCTTTTTG----ACAAAAAGTATTGGGGCGTAAAAATACA-TTTGAGCATAAAT-AACTTT---C---TC---TTAGCACATGTGA------TAT-AAAATA-ACACTCAAATTAAGCAAGGAATTTCTAT-TTGAAT-----CATTCATATTCAA-TAACATTACTC-ATA-CTGAAACTTATA--AAGTCG--TCTTTTTG--AAGATCCAAG-------AAATT---ACAGGACTTG-----GGGAAA-CTTTGTAATCT-TACCCTGTTCTCTTTA---------A-TTGACATATATACTAGCC-----ATCAAATAA-----AATA-------------------------------------------------------TCG--TACCTAT-AAAGCAGACCGTGAACATGTCGACTAA-AT---GGAATTGTGGCGA--------------T--CACG-TCGCATTCCACTCCC-GCAT-GCGTGCACCTAGGTGTGCGTTG---TGCGGGCTAACGAA-CCCCGGCGCGGTATGCGCCAAGGAAAACTCATAGAA-GCATCAG--CCTCCC---TAGCCCCGT-TCGCGGTCAGCGG----GGGGGATATGATGTCTC-TCGAA--TGTCAAAATGACTCTCGGCAACGGATATCTCGGCTCTCGTATCGATGAAGAACGTAGCGAAATGCGATACTTGGTGTGAATTGCAGAATC-------CCGTGAACCATCGAGTCTTTGAACGCAAGTTGCGCCTGAAGCC-TTCTGGCTAAGGGCACGTCTGCCTGGGCGTCACACATCGCGTCGCCCT----CCCTCC--CGTCCGTA-CGGGGCGTGTTTTT-GGTGGGGGCGGATAATGGCCTCCCGTGCATAA-TAATGTGCGGCTGGTCCAAATGCGAACCCGCGGCGACTCACGTCACGACCAGTGGTGGTTGA--ATC---TTCAACT-CTCGT-CCGTCGTG-TCGGATG-GTGTT-GCAT-GTTGGGCTCTATTAT---AGACCC-GTAGGCACGAGCTA-CT--TGTGC--TTCGACTNNNNNNNNNNNNNNNNNNNNNNNNNNNNNNNNNNNNNNNNNNNNNNNNNNNNNNNNNNNNNNNNNNNNNNNNNNNNNNNNNNNNNNNNNNNNNNNNNNNNNNNNNNNNNNNNNNNNNNNNNNNNNNNNNNNNNNNNNNNNNNNNNNNNNNNNNNNNNNNNNNNNNNNNNNNNNNNNNNNNNNNNNNNNNNNNNNNNNNNNNNNNNNNNNNNNNNNNNNNNNNNNNNNNNNNNNNNNNNNNNNNNNNNNNNNNNNNNNNNNNNNNNNNNNNNNNNNNNNNNNNNNNNNNNNNNNNNNNNNNNNNNNNNNNNNNNNNNNNNNNNNNNNNNNNNNNNNNNNNNNNNNNNNNNNNNNNNNNNNNNNNNNNNNNNNNNNNNNNNNNNNNNNNNNNNNNNNNNNNNNNNNNNNNNNNNNNNNNNNNNNNNNNNNNNNNNNNNNNNNNNNNNNNNNNNNNNNNNNNNNNNNNNNNNNNNNNNNNNNNNNNNNNNNNNNNNNNNNNNNNNNNNNNNNNNNNNNNNNNNNNNNNNNNNNNNNNNNNNNNNNNNNNNNNNNNNNNNNNNNNNNNNNNNNNNNNNNNNNNNNNNNNNNNNNNNNNNNNNNNNNNNNNNNNNNNNNNNNNNNNNNNNNNNNNNNNNNNNNNNNNNNNNNNNNNNNNNNNNNNNNNNNNNNNNNNNNNNNNNNNNNNNNNNNNNNNNNNNNNNNNNNNNNNNNNNNNNNNNNNNNNNNNNNNNNNNNNNNNNNNNNNNNNNNNNNNNNNNNNNNNNNNNNNNNNNNNNNNNNNNNNNNNNNNNNNNNNNNNNNNNNNNNNNNNNNNNNNNNNNNNNNNNNNNNNNNNNNNNNNNNNNNNNNNNNNNNNNNNNNNNNNNNNNNNNNNNNNNNNNNNNNNNNNNNNNNNNNNNNNNNNNNNNNNNNNNNNNNNNNNNNNNNNNNNNNNNNNNNNNNNNNNNNNNNNNNNNNNNNNNNNNNNNNNNNNNNNNNNNNNNNNNNNNNNNNNNNNNNNNNNNNNNNNNNNNNNNNNNNNNNNNNNNNNNNNNNNNNNNNNNNNNNNNNNNNNNNNNNNNNNNNNNNNNNNNNNNNNNNNNNNNNNNNNNNNNNNNNNNNNNNNNNNNNNNNNNNNNNNNNNNNNNNNNNNNNNNNNNNNNNNNNNNNNNNNNNNNNNNNNNNNNNNNNNNNNNNNNNNNNNNNNNNNNNNNNNNNNNNNNNNNNNNNNNNNNNNNNNNNNNNNNNNNNNNNNNNNNNNNNNNNNNNNNNNNNNNNNNNNNNNNNNNNNNNNNNNNNNNNNNNNNNNNNNNNNNNNNNNNNNNNNNNNNNNNNNNNNNNNNNNNNNNNNNNNNNNNNNNNNNNNNNNNNNNNNNNNNNNNNNNNNNNNNNNNNNNNNNNNNNNNNNNNNNNNNNNNNNNNNNNNNNNNNNNNNNNNNNNNNNNNNNNNNNNNNNNNNNNNNNNNNNNNNNNNNNNNNNNNNNNNNNNNNNNNNNNNNNNNNNNNNNNNNNNNNNNNNNNNNNNNNNNNNNNNNNNNNNNNNNNNNNNNNNNNNNNNNNNNNNNNNNNNNNNNNNNNNNNNNNNNNNNNNNNNNNNNNNNNNNNNNNNNNNNNNNNNNNNNNNNNNNNNNNNNNNNNNNNNNNNNNNNNNNNNNNNNNNNNNNNNNNNNNNNNNNNNNNNNNNNNNNNNNNNNNNNNNNNNNNNNNNNNNNNNNNNNNNNNNNNNNNNNNNNNNNNNNNNNNNNNNNNNNNNNNNNNNNNNNNNNNNNNNNNNNNNNNNNNNNNNNNNNNNNNNNNNNNNNNNNNNNNNNNNNNNNNNNNNNNNNNNNNNNNNNNNNNNNNNNNNNNNNNNNNNNNNNNNNNNNNNNNNNNNNNNNNNNNNNNNNNNNNNNNNNNNNNNNNNNNNNNNNNNNNNNNNNNNNNNNNNNNNNNNNNNNNNNNNNNNNNNNNNNNNNNNNNNNNNNNNNNNNNNNNNNNNNNNNNNNNNNNNNNNNNNNNNNNNNNNNNNNNNNNNNNNNNNNNNNNNNNNNNNNNNNNNNNNNNNNNNNNNNNNNNNNNNNNNNNNNNNNNNNNNNNNNNNNNNNNNNNNNNNNNNNNNNNNNNNNNNNNNNNNNNNNNNNNNNNNNNNNNNNNNNNNNNNNNNNNNNNNNNNNNNNNNNNNNNNNNNNNNNNNNNNNNNNNNNNNNNNNNNNNNNNNNNNNNNNNNNNNNNNNNNNNNNNNNNNNNNNNNNNNNNNNNNNNNNNNNNNNNNNNNNNNNNNNNNNNNNNNNNNNNNNNNNNNNNNNNNNNNNNNNNNNNNNNNNNNNNNNNNNNNNNNNNNNNNNNNNNNNNNNNNNNNNNNNNNNNNNNNNNNNNNNNNNNNNNNNNNNNNNNNNNNNNNNNNNNNNNNNNNNNNNNNNNNNNNNNNNNNNNNNNNNNNNNNNNNNNNNNNNNNNNNNNNNNNNNNNNNNNNNNNNNNNNNNNNNNNNNNNNNNNNNNNNNNNNNNNNNNNNNNNNNNNNNNNNNNNNNNNNNNNNNNNNNNNNNNNNNNNNNNNNNNNNNNNNNNNNNNNNNNNNNNNNNNNNNNNNNNNNNNNNNNNNNNNNNNNNNNNNNNNNNNNNNNNNNNNNNNNNNNNNNNNNNNNNNNNNNNNNNNNNNNNNNNNNNNNNNNNNNNNNNNNNNNNNNNNNNNNNNNNNNNNNNNNNNNNNNNNNNNNNNNNNNNNNNNNNNNNNNNNNNNNNNNNNNNNNNNNNNNNNNNNNNNNNNNNNNNNNNNNNNNNNNNNNNNNNNNNNNNNNNNNNNNNNNNNNNNNNNNNNNNNNNNNNNNNNNNNNNNNNNNNNNNNNNNNNNNNNNNNNNNNNNNNNNNNNNNNNNNNNNNNNNNNNNNNNNNNNNNNNNNNNNNNNNNNNNNNNNNNNNNNNNNNNNNNNNNNNNNNNNNNNNNNNNNNNNNNNNNNNNNNNNNNNNNNNNNNNNNNNNNNNNNNNNNNNNNNNNNNNNNNNNNNNNNNNNNNNNNNNNNNNNNNNNNNNNNNNNNNNNNNNNNNNNNNNNNNNNNNNNNNNNNNNNNNNNNNNNNNNNNNNNNNNNNNNNNNNNNNNNNNNNNNNNNNNNNNNNNNNNNNNNNNNNNNNNNNNNNNNNNNNNNNNNNNNNNNNNNNNNNNNNNNNNNNNNNNNNNNNNNNNNNNNNNNNNNNNNNNNNNNNNNNNNNNNNNNNNNNNNNNNNNNNNNNNNNNNNNNNNNNNNNNNNNNNNNNNNNNNNNNNNNNNNNNNNNNNNNNNNNNNNNNNNNNNNNNNNNNNNNNNNNNNNNNNNNNNNNNNNNNNNNNNNNNNNNNNNNNNNNNNNNNNNNNNNNNNNNNNNNNNNNNNNNNNNNNNNNNNNNNNNNNNNNNNNNNNNNNNNNNNNNNNNNNNNNNNNNNNNNNNNNNNNN
>Orobanche_cernua
CTTGCTAAGTGATAAC-TTTCAAATT--CAGAGAAACCCCGGAATC--AATAAAAA-GGGCAATCCTGAGCCAAATC-CTAT----TTTAT----AAAAAAAA-----------AGTTTATAAAATGAA---------A---AG----------GGGATAGGTGCAGAGACTCAATGGAAGTTATTCTAACA------------AACA---GA---GTT--GATTGCGTTGGTAGAG-AAAT-----ATTTCC-ATTGTAACTTCAA--A--AAG-----------------G-ATGAA-GGATAAACATATCT---------------ATTAAATACTATA---------TACTATA-TAAACT--------------------GATTAATGATAACC---CGAACCTATATC------TGT-TTTTT------------------------TGAA-TATTA-----AAAACAGAAGAATTGTTG-CGAATTTCTTTTAT-ATTGAAGA----------------AAGAATATTCATT-------CATCAAATCATTCACTCCATAGTC-----TGATAAATT-----TTTT---AAAAAAC-TGATTA----------ATCAGACGAGAATAAAGATAGAGTCCCATTCTACATGTCAATACATGTCAATACTGGCAACAAT----TAAATTTATAGTAAGAGGAAAATCCGTCGATTTTAAAAA-TCATGAGGGTTCAAGT-CCCTCTATCCCC---CCAA-AAGCCC------AT-TTAATTACCAA----------------AATAAAAATATTTA-TCCTCTACCTC------------------CGTTTTTGTTATTCG---------------TTAAT-----------GGTTCCCAATTCTTATTCTTTTTG---ACAATAAAGTATTGGGACGTAAAAATACA-TTTGAGCATAAAT-AACTTT---C---TC---TTAGCACATGTGA------TAT-AAAATA-ACACTCAAATTAAACAAGGAATTCTTAT-TTGAAT-----CATTCATATTCAA-TAACATTATTA-ATA-CTGAAACTTATA--AAGTTG--TCTTTTTT--AAAATTTAAG-------AAATT---AAAGGATTTG-----GGAAAA-CTTTGTAATTT-TCCCCTGTTCTCTTTA---------A-TTGATATATATCCTAGCC-----ATCAAGTAA-----AATAAGGAT------GGGATCCTAA-------TTTAGAATGGTCGGGATAG--------TCGG-TACCTAT-AAAGCAGACCGCGAACATGTC-AACTATAT---GGAATTGTGGCGA--------------T--CACG-TCGCATTCCCCTCCC-GCATGGCGGGCACCTAGGTGTCCGTTG---TGTGGGCTAACGAA-CCCCGGCGCGGTATGCGCCAAGGAAAACTCATAGAA-GCGTCTG--CCTCCC--CTTGCCCCGT-TCGCGGTGAGCGT---GGGGGGAAAAGATGTCTC-TCGAA--TGTCAAAATGACTCTCGGCAACGGATATCTCGGCTCTCGTATCGATGAAGAACGTAGCGAAATGCGATACTTGGTGTGAATTGCAGAATC-------CCGTGAACCATCGAGTCTTTGAACGCAAGTTGCGCCCGAAGCC-TTCAGGCTAAGGGCACGTCTGCCTGGGCGTCACACATCGCGTCGCCCC----CCCTCT--CGTCCCTA-TGGGGCGTGTTTTT-GGTGGGGGCGGATAATGGCCTCCCGTGCACAA-TAATGTGCGGCTGGTCCAAATGCGAACCCGCGGCGACTCACGTCACGACCAGTGGTGGTTGA--ATC---TTCAACT-CTCGT-CTGTCGTG-TCGGATG-GTGTT-GCAT-GTTGGGCTCTATTAT---AGACCC-ATAGGCACGAGTTG-CT--TGTGC-TTTCGACTNNNNNNNNNNNNNNNNNNNNNNNNNNNNNNNNNNNNNNNNNNNNNNNNNNNNNNNNNNNNNNNNNNNNNNNNNNNNNNNNNNNNNNNNNNNNNNNNNNNNNNNNNNNNNNNNNNNNNNNNNNNNNNNNNNNNNNNNNNNNNNNNNNNNNNNNNNNNNNNNNNNNNNNNNNNNNNNNNNNNNNNNNNNNNNNNNNNNNNNNNNNNNNNNNNNNNNNNNNNNNNNNNNNNNNNNNNNNNNNNNNNNNNNNNNNNNNNNNNNNNNNNNNNNNNNNNNNNNNNNNNNNNNNNNNNNNNNNNNNNNNNNNNNNNNNNNNNNNNNNNNNNNNNNNNNNNNNNNNNNNNNNNNNNNNNNNNNNNNNNNNNNNNNNNNNNNNNNNNNNNNNNNNNNNNNNNNNNNNNNNNNNNNNNNNNNNNNNNNNNNNNNNNNNNNNNNNNNNNNNNNNNNNNNNNNNNNNNNNNNNNNNNNNNNNNNNNNNNNNNNNNNNNNNNNNNNNNNNNNNNNNNNNNNNNNNNNNNNNNNNNNNNNNNNNNNNNNNNNNNNNNNNNNNNNNNNNNNNNNNNNNNNNNNNNNNNNNNNNNNNNNNNNNNNNNNNNNNNNNNNNNNNNNNNNNNNNNNNNNNNNNNNNNNNNNNNNNNNNNNNNNNNNNNNNNNNNNNNNNNNNNNNNNNNNNNNNNNNNNNNNNNNNNNNNNNNNNNNNNNNNNNNNNNNNNNNNNNNNNNNNNNNNNNNNNNNNNNNNNNNNNNNNNNNNNNNNNNNNNNNNNNNNNNNNNNNNNNNNNNNNNNNNNNNNNNNNNNNNNNNNNNNNNNNNNNNNNNNNNNNNNNNNNNNNNNNNNNNNNNNNNNNNNNNNNNNNNNNNNNNNNNNNNNNNNNNNNNNNNNNNNNNNNNNNNNNNNNNNNNNNNNNNNNNNNNNNNNNNNNNNNNNNNNNNNNNNNNNNNNNNNNNNNNNNNNNNNNNNNNNNNNNNNNNNNNNNNNNNNNNNNNNNNNNNNNNNNNNNNNNNNNNNNNNNNNNNNNNNNNNNNNNNNNNNNNNNNNNNNNNNNNNNNNNNNNNNNNNNNNNNNNNNNNNNNNNNNNNNNNNNNNNNNNNNNNNNNNNNNNNNNNNNNNNNNNNNNNNNNNNNNNNNNNNNNNNNNNNNNNNNNNNNNNNNNNNNNNNNNNNNNNNNNNNNNNNNNNNNNNNNNNNNNNNNNNNNNNNNNNNNNNNNNNNNNNNNNNNNNNNNNNNNNNNNNNNNNNNNNNNNNNNNNNNNNNNNNNNNNNNNNNNNNNNNNNNNNNNNNNNNNNNNNNNNNNNNNNNNNNNNNNNNNNNNNNNNNNNNNNNNNNNNNNNNNNNNNNNNNNNNNNNNNNNNNNNNNNNNNNNNNNNNNNNNNNNNNNNNNNNNNNNNNNNNNNNNNNNNNNNNNNNNNNNNNNNNNNNNNNNNNNNNNNNNNNNNNNNNNNNNNNNNNNNNNNNNNNNNNNNNNNNNNNNNNNNNNNNNNNNNNNNNNNNNNNNNNNNNNNNNNNNNNNNNNNNNNNNNNNNNNNNNNNNNNNNNNNNNNNNNNNNNNNNNNNNNNNNNNNNNNNNNNNNNNNNNNNNNNNNNNNNNNNNNNNNNNNNNNNNNNNNNNNNNNNNNNNNNNNNNNNNNNNNNNNNNNNNNNNNNNNNNNNNNNNNNNNNNNNNNNNNNNNNNNNNNNNNNNNNNNNNNNNNNNNNNNNNNNNNNNNNNNNNNNNNNNNNNNNNNNNNNNNNNNNNNNNNNNNNNNNNNNNNNNNNNNNNNNNNNNNNNNNNNNNNNNNNNNNNNNNNNNNNNNNNNNNNNNNNNNNNNNNNNNNNNNNNNNNNNNNNNNNNNNNNNNNNNNNNNNNNNNNNNNNNNNNNNNNNNNNNNNNNNNNNNNNNNNNNNNNNNNNNNNNNNNNNNNNNNNNNNNNNNNNNNNNNNNNNNNNNNNNNNNNNNNNNNNNNNNNNNNNNNNNNNNNNNNNNNNNNNNNNNNNNNNNNNNNNNNNNNNNNNNNNNNNNNNNNNNNNNNNNNNNNNNNNNNNNNNNNNNNNNNNNNNNNNNNNNNNNNNNNNNNNNNNNNNNNNNNNNNNNNNNNNNNNNNNNNNNNNNNNNNNNNNNNNNNNNNNNNNNNNNNNNNNNNNNNNNNNNNNNNNNNNNNNNNNNNNNNNNNNNNNNNNNNNNNNNNNNNNNNNNNNNNNNNNNNNNNNNNNNNNNNNNNNNNNNNNNNNNNNNNNNNNNNNNNNNNNNNNNNNNNNNNNNNNNNNNNNNNNNNNNNNNNNNNNNNNNNNNNNNNNNNNNNNNNNNNNNNNNNNNNNNNNNNNNNNNNNNNNNNNNNNNNNNNNNNNNNNNNNNNNNNNNNNNNNNNNNNNNNNNNNNNNNNNNNNNNNNNNNNNNNNNNNNNNNNNNNNNNNNNNNNNNNNNNNNNNNNNNNNNNNNNNNNNNNNNNNNNNNNNNNNNNNNNNNNNNNNNNNNNNNNNNNNNNNNNNNNNNNNNNNNNNNNNNNNNNNNNNNNNNNNNNNNNNNNNNNNNNNNNNNNNNNNNNNNNNNNNNNNNNNNNNNNNNNNNNNNNNNNNNNNNNNNNNNNNNNNNNNNNNNNNNNNNNNNNNNNNNNNNNNNNNNNNNNNNNNNNNNNNNNNNNNNNNNNNNNNNNNNNNNNNNNNNNNNNNNNNNNNNNNNNNNNNNNNNNNNNNNNNNNNNNNNNNNNNNNNNNNNNNNNNNNNNNNNNNNNNNNNNNNNNNNNNNNNNNNNNNNNNNNNNNNNNNNNNNNNNNNNNNNNNNNNNNNNNNNNNNNNNNNNNNNNNNNNNNNNNNNNNNNNNNNNNNNNNNNNNNNNNNNNNNNNNNNNNNNNNNNNNNNNNNNNNNNNNNNNNNNNNNNNNNNNNNNNNNNNNNNNNNNNNNNNNNNNNNNNNNNNNNNNNNNNNNNNNNNNNNNNNNNNNNNNNNNNNNNNNNNNNNNNNNNNNNNNNNNNNNNNNNNNNNNNNNNNNNNNNNNNNNNNNNNNNNNNNNNNNNNNNNNNNNNNNNNNNNNNNNNNNNNNNNNNNNNNNNNNNNNNNNNNNNNNNNNNNNNNNNNNNNNNNNNNNNNNNNNNNNNNNNNNNNNNNNNNNNNNNNNNNNNNNNNNNNNNNNNNNNNNNNNNNNNNNNNNNNNNNNNNNNNNNNNNNNNNNNNNNNNNNNNNNNNNNNNNNNNNNNNNNNNNNNNNNNNNNNNNNNNNNNNNNNNNNNNNNNNNNNNNNNNNNNNNNNNNNNNNNNNNNNNNNNNNNNNNNNNNNNNNNNNNNNNNNNNNNNNNNNNNNNNNNNNNNNNNNNNNNNNNNNNNNNNNNNNNNNNNNNNNNNNNNNNNNNNNNNNNNNNNNNNNNNNNNNNNNNNNNNNNNNNNNNNNNNNNNNNNNNNNNNNNNNNNNNNNNN
>Orobanche_cicerbitae
CTTGCTAAGTGATAAC-TTTCAAATT--CAGAGAAACCCCGGAATT--AAGAAAAG-GGGCAATCCTGAGCCAAATC-CTAT----TTTAT--C-AAAACAAA------------GTTTAGAAAAAGAA---------A---AG----------GGGATAGGTGCAGAGACTCAATGGAAGTTGTTCTAACA------------AACA---GA---GTT--GATTGCGCTGGTAGAG-AAAT-----CTTTCC-ATTGTAACTTCAG--A--AAG-----------------T-ATGAA-GGATAAACT----------------------------------------------------------------------------GATTAATGATGACC---CGAACCTATATC------TGT-TTTTT-------------------------GAA-TATTATATTAAAAAGAGAATAATTGGTG-CGAATTTCTTCTAT-ATTGAAGA----------------AAGAATATTCATT-------CATCAAATCATTCACTCCATAGTC-----TGATAAATC----TTTTTAAAAAAGAAC-TGATTA----------ATCAGACGAGAATAAAGATAGAGTCCCATTCTACATGTCAATACATGTCAATACTGGCAACAAT----TAAATTTATAGTAAGAGGAAAATCCGTCGATTTTTAAAA-TCGTGAGGGTTCAAGT-CCCTCTATCCCC---CCAA-AAGCCC------AT-TTAACTACCAA----------------AATAAAAATATTTA-TCCTCTACCTC------------------CTTTTTTGTTATTCG---------------TTAAT-AGTTTA----CAATTTTTATTCTTATTCTTTTTG----ACAAAAAGTATTGGGGCGTAAAAATACA-TTTGAGCATAAAT-AACTTT---C---TC---TTAGCACATGTGA------TAT-AAAATA-ACACTCAAATTAAGCAAGGAATTTCTAT-TTGAAT-----CATTCATATTCAA-TAACATTACTC-ATA-CTGAAACTTATA--AAGTCG--TCTTTTTG--AAGATCAAAG-------AAATT---ACAGGACTTG-----GGGAAA-CTTTGTAATCT-TCCCCTGTTCTCTTTA---------A-TTGACATATATACTAGCC-----ATCAAATAA-----AATAAGGAT------GGGATCCTAA--------TTTAAATGGTCGGGATAG--------TCG--TACCTAT-AAAGCAGACCGCGAACATGTC-GACTCTAT---GGAACTGTGGCGA--------------T--CACG-TTGCATTCCACTCCC-GCAT-GCGTGCACCTAGGTGTGCGTTG---TGCGGGCTAACGAA-CCCCGGCGCGGTATGCGCCAAGGAAAACTCATAGAA-GCGTCGG--CCTTCC---TCGCCCCGT-TCGCGGTGAGCGT---GGGGGGAAGTGATGTCTC-TCGAA--TGTCAAAATGACTCTCGGCAACGGATATCTCGGCTCTCGTATCGATGAAGAACGTAGCGAAATGCGATACTTGGTGTGAATTGCAGAATC-------CCGTGAACCATCGAGTCTTTGAACGCAAGTTGCGCCTGAAGCC-TTCTGGCTGAGGGCACGTCTGCCTGGGCGTCACACATCGCGTCGCCCT----CCCTTC--CGTCCCTA-TGGGGCGTATTTTT-GGTGGGGGTGGATAATGGCCTCCCGTGCACAA-TAATGTGCGGCTGGTCCAAATGCGAACCCGCGGCGATTCACGTCACGACCAGTGGTGGTTGA--ATC---TTCAACT-CTCGT-CTGTCGTG-TCGGATG-GTGTT-GCAT-GTTGGGCTCTATTAT---AGACCT-GCAGGCACAAGCTA-CT--TGTGC-TTTCGACTNNNNNNNNNNNNNNNNNNNNNNNNNNNNNNNNNNNNNNNNNNNNNNNNNNNNNNNNNNNNNNNNNNNNNNNNNNNNNNNNNNNNNNNNNNNNNNNNNNNNNNNNNNNNNNNNNNNNNNNNNNNNNNNNNNNNNNNNNNNNNNNNNNNNNNNNNNNNNNNNNNNNNNNNNNNNNNNNNNNNNNNNNNNNNNNNNNNNNNNNNNNNNNNNNNNNNNNNNNNNNNNNNNNNNNNNNNNNNNNNNNNNNNNNNNNNNNNNNNNNNNNNNNNNNNNNNNNNNNNNNNNNNNNNNNNNNNNNNNNNNNNNNNNNNNNNNNNNNNNNNNNNNNNNNNNNNNNNNNNNNNNNNNNNNNNNNNNNNNNNNNNNNNNNNNNNNNNNNNNNNNNNNNNNNNNNNNNNNNNNNNNNNNNNNNNNNNNNNNNNNNNNNNNNNNNNNNNNNNNNNNNNNNNNNNNNNNNNNNNNNNNNNNNNNNNNNNNNNNNNNNNNNNNNNNNNNNNNNNNNNNNNNNNNNNNNNNNNNNNNNNNNNNNNNNNNNNNNNNNNNNNNNNNNNNNNNNNNNNNNNNNNNNNNNNNNNNNNNNNNNNNNNNNNNNNNNNNNNNNNNNNNNNNNNNNNNNNNNNNNNNNNNNNNNNNNNNNNNNNNNNNNNNNNNNNNNNNNNNNNNNNNNNNNNNNNNNNNNNNNNNNNNNNNNNNNNNNNNNNNNNNNNNNNNNNNNNNNNNNNNNNNNNNNNNNNNNNNNNNNNNNNNNNNNNNNNNNNNNNNNNNNNNNNNNNNNNNNNNNNNNNNNNNNNNNNNNNNNNNNNNNNNNNNNNNNNNNNNNNNNNNNNNNNNNNNNNNNNNNNNNNNNNNNNNNNNNNNNNNNNNNNNNNNNNNNNNNNNNNNNNNNNNNNNNNNNNNNNNNNNNNNNNNNNNNNNNNNNNNNNNNNNNNNNNNNNNNNNNNNNNNNNNNNNNNNNNNNNNNNNNNNNNNNNNNNNNNNNNNNNNNNNNNNNNNNNNNNNNNNNNNNNNNNNNNNNNNNNNNNNNNNNNNNNNNNNNNNNNNNNNNNNNNNNNNNNNNNNNNNNNNNNNNNNNNNNNNNNNNNNNNNNNNNNNNNNNNNNNNNNNNNNNNNNNNNNNNNNNNNNNNNNNNNNNNNNNNNNNNNNNNNNNNNNNNNNNNNNNNNNNNNNNNNNNNNNNNNNNNNNNNNNNNNNNNNNNNNNNNNNNNNNNNNNNNNNNNNNNNNNNNNNNNNNNNNNNNNNNNNNNNNNNNNNNNNNNNNNNNNNNNNNNNNNNNNNNNNNNNNNNNNNNNNNNNNNNNNNNNNNNNNNNNNNNNNNNNNNNNNNNNNNNNNNNNNNNNNNNNNNNNNNNNNNNNNNNNNNNNNNNNNNNNNNNNNNNNNNNNNNNNNNNNNNNNNNNNNNNNNNNNNNNNNNNNNNNNNNNNNNNNNNNNNNNNNNNNNNNNNNNNNNNNNNNNNNNNNNNNNNNNNNNNNNNNNNNNNNNNNNNNNNNNNNNNNNNNNNNNNNNNNNNNNNNNNNNNNNNNNNNNNNNNNNNNNNNNNNNNNNNNNNNNNNNNNNNNNNNNNNNNNNNNNNNNNNNNNNNNNNNNNNNNNNNNNNNNNNNNNNNNNNNNNNNNNNNNNNNNNNNNNNNNNNNNNNNNNNNNNNNNNNNNNNNNNNNNNNNNNNNNNNNNNNNNNNNNNNNNNNNNNNNNNNNNNNNNNNNNNNNNNNNNNNNNNNNNNNNNNNNNNNNNNNNNNNNNNNNNNNNNNNNNNNNNNNNNNNNNNNNNNNNNNNNNNNNNNNNNNNNNNNNNNNNNNNNNNNNNNNNNNNNNNNNNNNNNNNNNNNNNNNNNNNNNNNNNNNNNNNNNNNNNNNNNNNNNNNNNNNNNNNNNNNNNNNNNNNNNNNNNNNNNNNNNNNNNNNNNNNNNNNNNNNNNNNNNNNNNNNNNNNNNNNNNNNNNNNNNNNNNNNNNNNNNNNNNNNNNNNNNNNNNNNNNNNNNNNNNNNNNNNNNNNNNNNNNNNNNNNNNNNNNNNNNNNNNNNNNNNNNNNNNNNNNNNNNNNNNNNNNNNNNNNNNNNNNNNNNNNNNNNNNNNNNNNNNNNNNNNNNNNNNNNNNNNNNNNNNNNNNNNNNNNNNNNNNNNNNNNNNNNNNNNNNNNNNNNNNNNNNNNNNNNNNNNNNNNNNNNNNNNNNNNNNNNNNNNNNNNNNNNNNNNNNNNNNNNNNNNNNNNNNNNNNNNNNNNNNNNNNNNNNNNNNNNNNNNNNNNNNNNNNNNNNNNNNNNNNNNNNNNNNNNNNNNNNNNNNNNNNNNNNNNNNNNNNNNNNNNNNNNNNNNNNNNNNNNNNNNNNNNNNNNNNNNNNNNNNNNNNNNNNNNNNNNNNNNNNNNNNNNNNNNNNNNNNNNNNNNNNNNNNNNNNNNNNNNNNNNNNNNNNNNNNNNNNNNNNNNNNNNNNNNNNNNNNNNNNNNNNNNNNNNNNNNNNNNNNNNNNNNNNNNNNNNNNNNNNNNNNNNNNNNNNNNNNNNNNNNNNNNNNNNNNNNNNNNNNNNNNNNNNNNNNNNNNNNNNNNNNNNNNNNNNNNNNNNNNNNNNNNNNNNNNNNNNNNNNNNNNNNNNNNNNNNNNNNNNNNNNNNNNNNNNNNNNNNNNNNNNNNNNNNNNNNNNNNNNNNNNNNNNNNNNNNNNNNNNNNNNNNNNNNNNNNNNNNNNNNNNNNNNNNNNNNNNNNNNNNNNNNNNNNNNNNNNNNNNNNNNNNNNNNNNNNNNNNNNNNNNNNNNNNNNNNNNNNNNNNNNNNNNNNNNNNNNNNNNNNNNNNNNNNNNNNNNNNNNNNNNNNNNNNNNNNNNNNNNNNNNNNNNNNNNNNNNNNNNNNNNNNNNNNNNNNNNNNNNNNNNNNNNNNNNNNNNNNNNNNNNNNNNNNNNNNNNNNNNNNNNNNNNNNNNNNNNNNNNNNNNNNNNNNNNNNNNNNNNNNNNNNNNNNNNNNNNNNNNNNNNNNNNNNNNNNNNNNNNNNNNNNNNNNNNNNNNNNNNNNNNNNNNNNNNNNNNNNNNNNNNNNNNNNNNNNNNNNNNNNNNNNNNNNNNNNNNNNNNNNNNNNNNNNNNNNNNNNNNNNNNNNNNNNNNNNNNNNNNNNNNNNNNNNNNNNNNNNNNNNNNNNNNNNNNNNNNNNNNNNNNNNNNNNNNNNNNNNNNNNNNNNNNNNNNNNNNNNNNNNNNNNNNNNNNNNNNNNNNNNNNNNNNNNNNNNNNNNNNNNNNNNNNNNNNNNNNNNNNNNNNNNNNNNNNNNNNNNNNNNNNNNNNNNNNNNNNNNNNNNNNNNNNNNNNNNNNNNNNNNNNNNNNNNNNNNNNNNNNNNNNNNNNNNNNNNNNNNNNNNNNNNNNNNNNNNNNNNNNNNNNNNNNNNNNNNNNNNNNNNNNN
>Orobanche_clausonis
CTTGCTA-GTGATAAC-TTTCAATT---CAGAGAAACCCCGGAATT--AAGAGAAA-GGGCAATCCTGAGCCAAATC-CTAT----TTTAT--C-AAAACACA------------GTTTAGAAAA-----------------------------GGGATAGGTGCAGAGACTAAATGGAAGTTGTTCTAAGA------------AACA---GA---GTT--TATTGCGCTGGTAGAG-AAAT-----CTTTCC-ATTGTAACTTCAG--A--AAG-----------------G-ATGAA-GGATAAACT----------------------------------------------------------------------------GATTAATGATGACC---CAAACCTATATC------TGT-TTTTT-------------------------GAA-TATTA-----AAAAGAGAAGAATTGGTG-TGAATTTCTTCTAT-ATTGAAGAAAGA------------ATGAATATTCATT-------TATCAAATCATTCACTCCATAATC-----TGATAAATA-------TTAAAAAAAAAA-AGATTA----------ATCAGACGAGAATAAAGATAGAGTCCCATTCTACATGTCAATACATGTCAATACTGGCAACAAT----TAAATTTATAGTAAGAGGAAAATCCGTCGATTTTAAAAA-TCGTGAGGGTTCAAGT-CCCTCTATCCCC---CCAA-AAGCTC------AT-TTAACTACCAA----------------AATAAAAATATTTA-TCCTCTACCTC-----------------CTTTTTTTGTTATTCG---------------TTAAT-AGTTTC----AAATTTTTATTCTTATTCTTTTTG----ACAAAAAATATTGGAGCGTAAAAATACA-TTTGAGCATAAAT-AACTTT---C---CC---TTAGCACAT--------------------------------AAGCAAGGAATTTCTAT-TTGAAT-----CATTTATATTCAA-TAACATTACTC-ATA-TTGAAACTTATA--AAGTCG--TCTTTTTG--AAGATCCAAG-------AAATT---ACAGGACTTG-----GGGAAA-CTTTGTAATCT-TCCCCTGTTCTCTTTA---------A-TTGACATATATACTAGCC-----ATCAAATAA-----AATAAGGAT------GGTATCCTAA------NTTAAAAATGGTCGGGATAG--------TCG--TACCTAT-AAAGCAGACCGCGAACTTGTC-GACTATAT---GGAAGTGTGGCGA--------------C--CACG-TCGCATTCCACTCCC-GCAT-GCGGGCACCTAGGTGTTCGTTC---TGCGGGCTAACAAA-CCCCGGCGCGGTATGCGCCAAGGAAAACTCATAGAA-GCGTCTG--CCTCCC---TCGCCCCGT-TTGCGGTGAGCGT---GGGGGGAAATGATGTCTC-TCGAA--TGTCAAAATGACTCTCGGCAACGGATATCTCGGCTCTCGTATCGATGAAGAACGTAGCGAAATGCGATACTTGGTGTGAATTGCAGAATC-------CCGTGAACCATCGAGTCTTTGAACGCAAGTTGCGCCTGAAGCC-TTCTGGCTAAGGGCACGTCTGCCTGGGCGTCACACATCCCGTCGCCCT----CCCTCC--CGTCCATA-CGGGGCGTGTATTTTGGTG-GGGCGGATAATGGCCTCCCGTGCACAA-TAATGTGCGGCTGGTCCAAATGCGAACCCGCGGCGACTCACGTCACGACCAGTGGTGGTTGA--ATC---TTCAACT-CTCGT-CTGTCGTG-TTGGATG-GTGTT-GCAT-GTTGGGCTCTATTAT---AGACCC-GTAGGCACGAGCTA-CT--TGTGC-TTTCGACTNNNNNNNNNNNNNNNNNNNNNNNNNNNNNNNNNNNNNNNNNNNNNNNNNNNNNNNNNNNNNNNNNNNNNNNNNNNNNNNNNNNNNNNNNNNNNNNNNNNNNNNNNNNNNNNNNNNNNNNNNNNNNNNNNNNNNNNNNNNNNNNNNNNNNNNNNNNNNNNNNNNNNNNNNNNNNNNNNNNNNNNNNNNNNNNNNNNNNNNNNNNNNNNNNNNNNNNNNNNNNNNNNNNNNNNNNNNNNNNNNNNNNNNNNNNNNNNNNNNNNNNNNNNNNNNNNNNNNNNNNNNNNNNNNNNNNNNNNNNNNNNNNNNNNNNNNNNNNNNNNNNNNNNNNNNNNNNNNNNNNNNNNNNNNNNNNNNNNNNNNNNNNNNNNNNNNNNNNNNNNNNNNNNNNNNNNNNNNNNNNNNNNNNNNNNNNNNNNNNNNNNNNNNNNNNNNNNNNNNNNNNNNNNNNNNNNNNNNNNNNNNNNNNNNNNNNNNNNNNNNNNNNNNNNNNNNNNNNNNNNNNNNNNNNNNNNNNNNNNNNNNNNNNNNNNNNNNNNNNNNNNNNNNNNNNNNNNNNNNNNNNNNNNNNNNNNNNNNNNNNNNNNNNNNNNNNNNNNNNNNNNNNNNNNNNNNNNNNNNNNNNNNNNNNNNNNNNNNNNNNNNNNNNNNNNNNNNNNNNNNNNNNNNNNNNNNNNNNNNNNNNNNNNNNNNNNNNNNNNNNNNNNNNNNNNNNNNNNNNNNNNNNNNNNNNNNNNNNNNNNNNNNNNNNNNNNNNNNNNNNNNNNNNNNNNNNNNNNNNNNNNNNNNNNNNNNNNNNNNNNNNNNNNNNNNNNNNNNNNNNNNNNNNNNNNNNNNNNNNNNNNNNNNNNNNNNNNNNNNNNNNNNNNNNNNNNNNNNNNNNNNNNNNNNNNNNNNNNNNNNNNNNNNNNNNNNNNNNNNNNNNNNNNNNNNNNNNNNNNNNNNNNNNNNNNNNNNNNNNNNNNNNNNNNNNNNNNNNNNNNNNNNNNNNNNNNNNNNNNNNNNNNNNNNNNNNNNNNNNNNNNNNNNNNNNNNNNNNNNNNNNNNNNNNNNNNNNNNNNNNNNNNNNNNNNNNNNNNNNNNNNNNNNNNNNNNNNNNNNNNNNNNNNNNNNNNNNNNNNNNNNNNNNNNNNNNNNNNNNNNNNNNNNNNNNNNNNNNNNNNNNNNNNNNNNNNNNNNNNNNNNNNNNNNNNNNNNNNNNNNNNNNNNNNNNNNNNNNNNNNNNNNNNNNNNNNNNNNNNNNNNNNNNNNNNNNNNNNNNNNNNNNNNNNNNNNNNNNNNNNNNNNNNNNNNNNNNNNNNNNNNNNNNNNNNNNNNNNNNNNNNNNNNNNNNNNNNNNNNNNNNNNNNNNNNNNNNNNNNNNNNNNNNNNNNNNNNNNNNNNNNNNNNNNNNNNNNNNNNNNNNNNNNNNNNNNNNNNNNNNNNNNNNNNNNNNNNNNNNNNNNNNNNNNNNNNNNNNNNNNNNNNNNNNNNNNNNNNNNNNNNNNNNNNNNNNNNNNNNNNNNNNNNNNNNNNNNNNNNNNNNNNNNNNNNNNNNNNNNNNNNNNNNNNNNNNNNNNNNNNNNNNNNNNNNNNNNNNNNNNNNNNNNNNNNNNNNNNNNNNNNNNNNNNNNNNNNNNNNNNNNNNNNNNNNNNNNNNNNNNNNNNNNNNNNNNNNNNNNNNNNNNNNNNNNNNNNNNNNNNNNNNNNNNNNNNNNNNNNNNNNNNNNNNNNNNNNNNNNNNNNNNNNNNNNNNNNNNNNNNNNNNNNNNNNNNNNNNNNNNNNNNNNNNNNNNNNNNNNNNNNNNNNNNNNNNNNNNNNNNNNNNNNNNNNNNNNNNNNNNNNNNNNNNNNNNNNNNNNNNNNNNNNNNNNNNNNNNNNNNNNNNNNNNNNNNNNNNNNNNNNNNNNNNNNNNNNNNNNNNNNNNNNNNNNNNNNNNNNNNNNNNNNNNNNNNNNNNNNNNNNNNNNNNNNNNNNNNNNNNNNNNNNNNNNNNNNNNNNNNNNNNNNNNNNNNNNNNNNNNNNNNNNNNNNNNNNNNNNNNNNNNNNNNNNNNNNNNNNNNNNNNNNNNNNNNNNNNNNNNNNNNNNNNNNNNNNNNNNNNNNNNNNNNNNNNNNNNNNNNNNNNNNNNNNNNNNNNNNNNNNNNNNNNNNNNNNNNNNNNNNNNNNNNNNNNNNNNNNNNNNNNNNNNNNNNNNNNNNNNNNNNNNNNNNNNNNNNNNNNNNNNNNNNNNNNNNNNNNNNNNNNNNNNNNNNNNNNNNNNNNNNNNNNNNNNNNNNNNNNNNNNNNNNNNNNNNNNNNNNNNNNNNNNNNNNNNNNNNNNNNNNNNNNNNNNNNNNNNNNNNNNNNNNNNNNNNNNNNNNNNNNNNNNNNNNNNNNNNNNNNNNNNNNNNNNNNNNNNNNNNNNNNNNNNNNNNNNNNNNNNNNNNNNNNNNNNNNNNNNNNNNNNNNNNNNNNNNNNNNNNNNNNNNNNNNNNNNNNNNNNNNNNNNNNNNNNNNNNNNNNNNNNNNNNNNNNNNNNNNNNNNNNNNNNNNNNNNNNNNNNNNNNNNNNNNNNNNNNNNNNNNNNNNNNNNNNNNNNNNNNNNNNNNNNNNNNNNNNNNNNNNNNNNNNNNNNNNNNNNNNNNNNNNNNNNNNNNNNNNNNNNNNNNNNNNNNNNNNNNNNNNNNNNNNNNNNNNNNNNNNNNNNNNNNNNNNNNNNNNNNNNNNNNNNNNNNNNNNNNNNNNNNNNNNNNNNNNNNNNNNNNNNNNNNNNNNNNNNNNNNNNNNNNNNNNNNNNNNNNNNNNNNNNNNNNNNNNNNNNNNNNNNNNNNNNNNNNNNNNNNNNNNNNNNNNNNNNNNNNNNNNNNNNNNNNNNNNNNNNNNNNNNNNNNNNNNNNNNNNNNNNNNNNNNNNNNNNNNNNNNNNNNNNNNNNNNNNNNNNNNNNNNNNNNNNNNNNNNNNNNNNNNNNNNNNNNNNNNNNNNNNNNNNNNNNNNNNNNNNNNNNNNNNNNNNNNNNNNNNNNNNNNNNNNNNNNNNNNNNNNNNNNNNNNNNNNNNNNNNNNNNNNNNNNNNNNNNNNNNNNNNNNNNNNNNNNNNNNNNNNNNNNNNNNNNNNNNNNNNNNNNNNNNNNNNNNNNNNNNNNNNNNNNNNNNNNNNNNNNNNNNNNNNNNNNNNNNNNNNNNNNNNNNNNNNNNNNNNNNNNNNNNNNNNNNNNNNNNNNNNNNNNNNNNNNNNNNNNNNNNNNNNNNNNNNNNNNNNNNNNNNNNNNNNNNNNNNNNNNNNNNNNNNNNNNNNNNNNNNNNNNNNNNNNNNNNNNNNNNNNNNNNNNNNNNNNNNNNNNNNNNNNNNNNNNNNNNNNNNNNNNNNNNNNNNNNNNNNNNNNNNNNNNNNNNNNNNNNNNNNNNNNNNNNNNNNNNNNNNNNN
>Orobanche_coerulescens
CTTGCTAAGTGATAACATTTCAAATT--CAGAGAAACCCCGGAATT--AAGAAAAA-GGGCAATCCTGAGCCAAATC-CTAT----TTTAT--C-AAAACAAA------------GTTTAGAAAACGAA---------A---AG----------TGGATAGGTGCAGAGACTCAATGGAAGTTGTTCTAACA------------AACA---GA---GTT--GATTGCGCTGGTAGAG-AAAT-----CTTTCC-ATTGTAACTTCAG--A--AAG-----------------G-ATGAA-GGATAAACGTATCT---------------ATTGAATACTATA---------TAAACT----------------------------CATTAATAATGACC---CGAACCTATATC------TGT-TTTTT-------------------------GAA-TATTA-----AAAAGAGAAGAATTGGTG-TGAATTTCTTCTAT-ATTGAATA----------------AAGAATATTCATT-------CATAAAATCATTCACTCCATAGTC-----TGATAAATC-----TTTT---AAAGAAC-TGATTA----------ATCAGACGAGAATAAAGATAGAGTCCCATTCTACATGTCAATACATGTCAATACTGGCAACAAT----TAAATTTATAGTAAGAGGAAAATCCGTCGATTTTAAAAA-TCGTGAGGGTTCAAGT-CCCTCTATCCCC----CAA-AAGCCC------AT-TTAACTACCAATAACTACTAACTACCAAAAAAAAATATTTA-TCCTCTACCTC----------C--------GTTTTTGTTATTCG---------------TTAAT-----------GGTTCCCAATTTTTATTCTTTTTG----ACAAAAAGTATTGGGGCGTAAAAATACA-TTTGAGCATAAAT-AACTTT---T---TC---TTAACACATGTGA------TAT-AAAATA-ACACTCAAATTAAGCAAGGAATTCCTAT-TTTAAT-----CATTCATATTCAA-TAACATTACTC-ATA-CTGAAACTTATA--AAGTCG--TCTTTTTG--AAGATCCAAG-------AAATT---GTAGGACTTG-----GGGAAA-CTTTGTAATCT-TCCCCTGTTCTCTTTA---------A-TTGACATATATCCTAGCC-----ATCAAATAA-----ATTAAGGAT------GGGATCCTTA------ATTTAGAATGGTCGGGATAG--------TCGA-TACCTAT-AAAGCAGACCGCGAACATGTC-AACTATAT---GGAATTGTGGCGA--------------T--CACG-TCGCATTCCACTCCC-GCAT-GCGGGCACCTAGGTGTGCGTTG---TGCGGGCTAACGAA-CCCCGGCGCGGTATGCGCCAAGGAAAACTGATAGAA-GCGTCTG--CCCCCC---TTGCCCCGT-TCGCGGTGAGCGT---GGGGGGAAAGTATGTCTC-TCGAATATGTCAAAATGACTCTCGGCAACGGATATCTCGGCTCTCGTATCGATGAAGAACGTAGCGAAATGCGATACTTGGTGTGAATTGCAGAATC-------CCGTGAACCATCGAGTCTTTGAACGCAAGTTGCGCCCGAAGTC-TTATGGCTAAGGGCACGTCTGCCTGGGCGTCACACATCGCGTCGCCCT----CCCTCC--CGTCCCGA-CGTGGC--GTGATTTGGTG-GGGCGGATAATGGCCTCCCGTGCACAA-CAATGTGCGGCTGGTCTAAATGCGAACCCGCGGCGACTCACGTCACGACCAGTGGTGGTTGA--ATC---TTCAACT-CTCGT-CTGTCGTG-TCGGATG-GTGTT-GCTT-GTTGGGCTCTATTAT---AGACCC-ATAGGCACGAGCTG-CT--TGTGC-TTTCGACTNNNNNNNNNNNNNNNNNNNNNNNNNNNNNNNNNNNNNNNNNNNNNNNNNNNNNNNNNNNNNNNNNNNNNNNNNNNNNNNNNNNNNNNNNNNNNNNNNNNNNNNNNNNNNNNNNNNNNNNNNNNNNNNNNNNNNNNNNNNNNNNNNNNNNNNNNNNNNNNNNNNNNNNNNNNNNNNNNNNNNNNNNNNNNNNNNNNNNNNNNNNNNNNNNNNNNNNNNNNNNNNNNNNNNNNNNNNNNNNNNNNNNNNNNNNNNNNNNNNNNNNNNNNNNNNNNNNNNNNNNNNNNNNNNNNNNNNNNNNNNNNNNNNNNNNNNNNNNNNNNNNNNNNNNNNNNNNNNNNNNNNNNNNNNNNNNNNNNNNNNNNNNNNNNNNNNNNNNNNNNNNNNNNNNNNNNNNNNNNNNNNNNNNNNNNNNNNNNNNNNNNNNNNNNNNNNNNNNNNNNNNNNNNNNNNNNNNNNNNNNNNNNNNNNNNNNNNNNNNNNNNNNNNNNNNNNNNNNNNNNNNNNNNNNNNNNNNNNNNNNNNNNNNNNNNNNNNNNNNNNNNNNNNNNNNNNNNNNNNNNNNNNNNNNNNNNNNNNNNNNNNNNNNNNNNNNNNNNNNNNNNNNNNNNNNNNNNNNNNNNNNNNNNNNNNNNNNNNNNNNNNNNNNNNNNNNNNNNNNNNNNNNNNNNNNNNNNNNNNNNNNNNNNNNNNNNNNNNNNNNNNNNNNNNNNNNNNNNNNNNNNNNNNNNNNNNNNNNNNNNNNNNNNNNNNNNNNNNNNNNNNNNNNNNNNNNNNNNNNNNNNNNNNNNNNNNNNNNNNNNNNNNNNNNNNNNNNNNNNNNNNNNNNNNNNNNNNNNNNNNNNNNNNNNNNNNNNNNNNNNNNNNNNNNNNNNNNNNNNNNNNNNNNNNNNNNNNNNNNNNNNNNNNNNNNNNNNNNNNNNNNNNNNNNNNNNNNNNNNNNNNNNNNNNNNNNNNNNNNNNNNNNNNNNNNNNNNNNNNNNNNNNNNNNNNNNNNNNNNNNNNNNNNNNNNNNNNNNNNNNNNNNNNNNNNNNNNNNNNNNNNNNNNNNNNNNNNNNNNNNNNNNNNNNNNNNNNNNNNNNNNNNNNNNNNNNNNNNNNNNNNNNNNNNNNNNNNNNNNNNNNNNNNNNNNNNNNNNNNNNNNNNNNNNNNNNNNNNNNNNNNNNNNNNNNNNNNNNNNNNNNNNNNNNNNNNNNNNNNNNNNNNNNNNNNNNNNNNNNNNNNNNNNNNNNNNNNNNNNNNNNNNNNNNNNNNNNNNNNNNNNNNNNNNNNNNNNNNNNNNNNNNNNNNNNNNNNNNNNNNNNNNNNNNNNNNNNNNNNNNNNNNNNNNNNNNNNNNNNNNNNNNNNNNNNNNNNNNNNNNNNNNNNNNNNNNNNNNNNNNNNNNNNNNNNNNNNNNNNNNNNNNNNNNNNNNNNNNNNNNNNNNNNNNNNNNNNNNNNNNNNNNNNNNNNNNNNNNNNNNNNNNNNNNNNNNNNNNNNNNNNNNNNNNNNNNNNNNNNNNNNNNNNNNNNNNNNNNNNNNNNNNNNNNNNNNNNNNNNNNNNNNNNNNNNNNNNNNNNNNNNNNNNNNNNNNNNNNNNNNNNNNNNNNNNNNNNNNNNNNNNNNNNNNNNNNNNNNNNNNNNNNNNNNNNNNNNNNNNNNNNNNNNNNNNNNNNNNNNNNNNNNNNNNNNNNNNNNNNNNNNNNNNNNNNNNNNNNNNNNNNNNNNNNNNNNNNNNNNNNNNNNNNNNNNNNNNNNNNNNNNNNNNNNNNNNNNNNNNNNNNNNNNNNNNNNNNNNNNNNNNNNNNNNNNNNNNNNNNNNNNNNNNNNNNNNNNNNNNNNNNNNNNNNNNNNNNNNNNNNNNNNNNNNNNNNNNNNNNNNNNNNNNNNNNNNNNNNNNNNNNNNNNNNNNNNNNNNNNNNNNNNNNNNNNNNNNNNNNNNNNNNNNNNNNNNNNNNNNNNNNNNNNNNNNNNNNNNNNNNNNNNNNNNNNNNNNNNNNNNNNNNNNNNNNNNNNNNNNNNNNNNNNNNNNNNNNNNNNNNNNNNNNNNNNNNNNNNNNNNNNNNNNNNNNNNNNNNNNNNNNNNNNNNNNNNNNNNNNNNNNNNNNNNNNNNNNNNNNNNNNNNNNNNNNNNNNNNNNNNNNNNNNNNNNNNNNNNNNNNNNNNNNNNNNNNNNNNNNNNNNNNNNNNNNNNNNNNNNNNNNNNNNNNNNNNNNNNNNNNNNNNNNNNNNNNNNNNNNNNNNNNNNNNNNNNNNNNNNNNNNNNNNNNNNNNNNNNNNNNNNNNNNNNNNNNNNNNNNNNNNNNNNNNNNNNNNNNNNNNNNNNNNNNNNNNNNNNNNNNNNNNNNNNNNNNNNNNNNNNNNNNNNNNNNNNNNNNNNNNNNNNNNNNNNNNNNNNNNNNNNNNNNNNNNNNNNNNNNNNNNNNNNNNNNNNNNNNNNNNNNNNNNNNNNNNNNNNNNNNNNNNNNNNNNNNNNNNNNNNNNNNNNNNNNNNNNNNNNNNNNNNNNNNNNNNNNNNNNNNNNNNNNNNNNNNNNNNNNNNNNNNNNNNNNNNNNNNNNNNNNNNNNNNNNNNNNNNNNNNNNNNNNNNNNNNNNNNNNNNNNNNNNNNNNNNNNNNNNNNNNNNNNNNNNNNNNNNNNNNNNNNNNNNNNNNNNNNNNNNNNNNNNNNNNNNNNNNNNNNNNNNNNNNNNNNNNNNNNNNNNNNNNNNNNNNNNNNNNNNNNNNNNNNNNNNNNNNNNNNNNNNNNNNNNNNNNNNNNNNNNNNNNNNNNNNNNNNNNNNNNNNNNNNNNNNNNNNNNNNNNNNNNNNNNNNNNNNNNNNNNNNNNNNNNNNNNNNNNNNNNNNNNNNNNNNNNNNNNNNNNNNNNNNNNNNNNNNNNNNNNNNNNNNNNNNNNNNNNNNNNNNNNNNNNNNNNNNNNNNNNNNNNNNNNNNNNNNNNNNNNNNNNNNNNNNNNNNNNNNNNNNNNNNNNNNNNNNNNNNNNNNNNNNNNNNNNNNNNNNNNNNNNNNNNNNNNNNNNNNNNNNNNNNNNNNNNNNNNNNNNNNNNNNNNNNNNNNNNNNNNNNNNNNNNNNNNNNNNNNNNNNNNNNNNNNNNNNNNNNNNNNNNNNNNNNNNNNNNNNNNNNNNNNNNNNNNNNNNNNNNNNNNNNNNNNNNNNNNNNNNNNNNNNNNNNNNNNNNNNNNNNNNNNNNNNNNNNNNNNNNNNNNNNNNNNNNNNNNNNNNNNNNNNNNNNNNNNNNNNNNNNNNNNNNNNNNNNNNNNNNNNNNNNNNNNNNNNNNNNNNNNNNNNNNNNNNNNNNNNNNNNNNNNNNNNNNNNNNNNNNNNNNNNNNNNNNNNNNNNNNNNNNNNNNNNNNNNNNNNNNNNNNNNNNNNNNNNNNNNNNNNNNNNNNNNNNNNNNNNNNN
>Orobanche_crenata
CTTGCTAAGTGATAAC-TTTCAAATT--CAGAGAAACCCCGGAATT--AATAAAAA-GGGCAATCCTGAGCCAAATC-CTAT----TTTAT--C-AAAACAAA------------GTTTAGAAAAAGAA---------A-------------AGGGGATAGGTGCAGAGACTCAATGGAAGTTGTTCTAACA------------AACA---GA---GTT--GATTGCGTTGGTAGAG-AAAT-----CTTTCC-ATTGTAACTTCAG-AA--AGG-------------------ATGAA-GGATAAACT----------------------------------------------------------------------------GATTAATGATGACC---CAAACCTATATC--------TTTTTTT-------------------------GAA-TATTA----------AAAAGAATTGGTG-CGAATTTCTTCTAT-ATTGAAGAAAGA------------ATGAATATTCATT-------TATCAAATCATTCACTCCATAGTT-----TGATAAATC----TTTTTTAAAAAGAAC-TGATTA----------ATCAGACGAGAATAAAGATAGAGTCCCATTCTACATGTCAATACATGTCAATACTGGCAACAAT----TAAATTTATAGTAAGAGGAAAATCCGTCGATTTTAAAAA-TCGTGAGGGTTCAAGT-CCCTCTATCCCC---CCAA-AAGCCC------AT-TTAACTACCAA----------------AATAAAAATATTTA-ACCTCTACCTC------------------CTTTTTTGTTATTCG---------------TTAAT-GGTTTC----CAATTTTTATTCTTATTCCTTTTG--ACAAAAAAAGTATTGAGGCGTAAAAATACA-TTTGAGCATAAAT-AACTTT---A---TC---TTAGCACATGTGA------TAT-AAAATA-ACACTCAAATTAAGCAAGGAATTTCTAT-TTGAAT-----CATTCATATTCAA-------TACTC-ATA-CTGAAACTTATA--AAGTCGTCTTTTTG----AAGATCCAAG-------AAATT---ACAGGACTTG-----GGGAAA-CTTTGTAATCT-TCCCCTGTTCTCTTTA---------A-TTGACATATATACTAGCC-----ATCAAATAA-----AATAAGGAT------GGGATCCTAA-------TTTAAAATGGTCGGGATAG--------TCG--TACCTAT-AAAGCAGACCGTGAACATGTC-GACTATAT---GGAACTGTGGCGA--------------T--CACG-TCGCATTCCACTCCC-GCAT-GCGGGCACCTAGGTGTGCGTTG---TGCGGGCTAACGAA-CCCCGGCGCGGTATGCGCCAAGGAAAACTCATAGAA-GCGTCGG--CCTCCC---TCGCCCCGT-TCGCGGTGAGCGT---GTGGGGAAATGATGTCTC-TCAAA--TGTCAAAATGACTCTCGGCAACGGATATCTCGGCTCTCGTATCGATGAAGAACGTAGCGAAATGCGATACTTGGTGTGAATTGCAGAATC-------CCGTGAACCATCGAGTCTTTGAACGCAAGTTGCGCCTGAAGCC-TTCTGGCTAAGGGCACGTCTGCCTGGGCGTCACACATCGCGTCGCCCTCACTCCCTCC--CCTTCTTA-CGGGGCGTGTTTTT-GGTGGGGGCGGATAATGGCCTCCCGTGCACAA-TAATGTGCGGCTGGTCCAAATGCGAACCCGCGGCGACTCACGTCACGACCAGTGGTGGTTGA--ATC---TTCAACT-CTCGT-CTGTCGTG-TCGGATG-GTGTT-GCAT-GTTGCGCTCTATTAT---AGACCC-ATAGGCACGAGCTA-CT--TGTGC-TTTCGACTNNNNNNNNNNNNNNNNNNNNNNNNNNNNNNNNNNNNNNNNNNNNNNNNNNNNNNNNNNNNNNNNNNNNNNNNNNNNNNNNNNNNNNNNNNNNNNNNNNNNNNNNNNNNNNNNNNNNNNNNNNNNNNNNNNNNNNNNNNNNNNNNNNNNNNNNNNNNNNNNNNNNNNNNNNNNNNNNNNNNNNNNNNNNNNNNNNNNNNNNNNNNNNNNNNNNNNNNNNNNNNNNNNNNNNNNNNNNNNNNNNNNNNNNNNNNNNNNNNNNNNNNNNNNNNNNNNNNNNNNNNNNNNNNNNNNNNNNNNNNNNNNNNNNNNNNNNNNNNNNNNNNNNNNNNNNNNNNNNNNNNNNNNNNNNNNNNNNNNNNNNNNNNNNNNNNNNNNNNNNNNNNNNNNNNNNNNNNNNNNNNNNNNNNNNNNNNNNNNNNNNNNNNNNNNNNNNNNNNNNNNNNNNNNNNNNNNNNNNNNNNNNNNNNNNNNNNNNNNNNNNNNNNNNNNNNNNNNNNNNNNNNNNNNNNNNNNNNNNNNNNNNNNNNNNNNNNNNNNNNNNNNNNNNNNNNNNNNNNNNNNNNNNNNNNNNNNNNNNNNNNNNNNNNNNNNNNNNNNNNNNNNNNNNNNNNNNNNNNNNNNNNNNNNNNNNNNNNNNNNNNNNNNNNNNNNNNNNNNNNNNNNNNNNNNNNNNNNNNNNNNNNNNNNNNNNNNNNNNNNNNNNNNNNNNNNNNNNNNNNNNNNNNNNNNNNNNNNNNNNNNNNNNNNNNNNNNNNNNNNNNNNNNNNNNNNNNNNNNNNNNNNNNNNNNNNNNNNNNNNNNNNNNNNNNNNNNNNNNNNNNNNNNNNNNNNNNNNNNNNNNNNNNNNNNNNNNNNNNNNNNNNNNNNNNNNNNNNNNNNNNNNNNNNNNNNNNNNNNNNNNNNNNNNNNNNNNNNNNNNNNNNNNNNNNNNNNNNNNNNNNNNNNNNNNNNNNNNNNNNNNNNNNNNNNNNNNNNNNNNNNNNNNNNNNNNNNNNNNNNNNNNNNNNNNNNNNNNNNNNNNNNNNNNNNNNNNNNNNNNNNNNNNNNNNNNNNNNNNNNNNNNNNNNNNNNNNNNNNNNNNNNNNNNNNNNNNNNNNNNNNNNNNNNNNNNNNNNNNNNNNNNNNNNNNNNNNNNNNNNNNNNNNNNNNNNNNNNNNNNNNNNNNNNNNNNNNNNNNNNNNNNNNNNNNNNNNNNNNNNNNNNNNNNNNNNNNNNNNNNNNNNNNNNNNNNNNNNNNNNNNNNNNNNNNNNNNNNNNNNNNNNNNNNNNNNNNNNNNNNNNNNNNNNNNNNNNNNNNNNNNNNNNNNNNNNNNNNNNNNNNNNNNNNNNNNNNNNNNNNNNNNNNNNNNNNNNNNNNNNNNNNNNNNNNNNNNNNNNNNNNNNNNNNNNNNNNNNNNNNNNNNNNNNNNNNNNNNNNNNNNNNNNNNNNNNNNNNNNNNNNNNNNNNNNNNNNNNNNNNNNNNNNNNNNNNNNNNNNNNNNNNNNNNNNNNNNNNNNNNNNNNNNNNNNNNNNNNNNNNNNNNNNNNNNNNNNNNNNNNNNNNNNNNNNNNNNNNNNNNNNNNNNNNNNNNNNNNNNNNNNNNNNNNNNNNNNNNNNNNNNNNNNNNNNNNNNNNNNNNNNNNNNNNNNNNNNNNNNNNNNNNNNNNNNNNNNNNNNNNNNNNNNNNNNNNNNNNNNNNNNNNNNNNNNNNNNNNNNNNNNNNNNNNNNNNNNNNNNNNNNNNNNNNNNNNNNNNNNNNNNNNNNNNNNNNNNNNNNNNNNNNNNNNNNNNNNNNNNNNNNNNNNNNNNNNNNNNNNNNNNNNNNNNNNNNNNNNNNNNNNNNNNNNNNNNNNNNNNNNNNNNNNNNNNNNNNNNNNNNNNNNNNNNNNNNNNNNNNNNNNNNNNNNNNNNNNNNNNNNNNNNNNNNNNNNNNNNNNNNNNNNNNNNNNNNNNNNNNNNNNNNNNNNNNNNNNNNNNNNNNNNNNNNNNNNNNNNNNNNNNNNNNNNNNNNNNNNNNNNNNNNNNNNNNNNNNNNNNNNNNNNNNNNNNNNNNNNNNNNNNNNNNNNNNNNNNNNNNNNNNNNNNNNNNNNNNNNNNNNNNNNNNNNNNNNNNNNNNNNNNNNNNNNNNNNNNNNNNNNNNNNNNNNNNNNNNNNNNNNNNNNNNNNNNNNNNNNNNNNNNNNNNNNNNNNNNNNNNNNNNNNNNNNNNNNNNNNNNNNNNNNNNNNNNNNNNNNNNNNNNNNNNNNNNNNNNNNNNNNNNNNNNNNNNNNNNNNNNNNNNNNNNNNNNNNNNNNNNNNNNNNNNNNNNNNNNNNNNNNNNNNNNNNNNNNNNNNNNNNNNNNNNNNNNNNNNNNNNNNNNNNNNNNNNNNNNNNNNNNNNNNNNNNNNNNNNNNNNNNNNNNNNNNNNNNNNNNNNNNNNNNNNNNNNNNNNNNNNNNNNNNNNNNNNNNNNNNNNNNNNNNNNNNNNNNNNNNNNNNNNNNNNNNNNNNNNNNNNNNNNNNNNNNNNNNNNNNNNNNNNNNNNNNNNNNNNNNNNNNNNNNNNNNNNNNNNNNNNNNNNNNNNNNNNNNNNNNNNNNNNNNNNNNNNNNNNNNNNNNNNNNNNNNNNNNNNNNNNNNNNNNNNNNNNNNNNNNNNNNNNNNNNNNNNNNNNNNNNNNNNNNNNNNNNNNNNNNNNNNNNNNNNNNNNNNNNNNNNNNNNNNNNNNNNNNNNNNNNNNNNNNNNNNNNNNNNNNNNNNNNNNNNNNNNNNNNNNNNNNNNNNNNNNNNNNNNNNNNNNNNNNNNNNNNNNNNNNNNNNNNNNNNNNNNNNNNNNNNNNNNNNNNNNNNNNNNNNNNNNNNNNNNNNNNNNNNNNNNNNNNNNNNNNNNNNNNNNNNNNNNNNNNNNNNNNNNNNNNNNNNNNNNNNNNNNNNNNNNNNNNNNNNNNNNNNNNNNNNNNNNNNNNNNNNNNNNNNNNNNNNNNNNNNNNNNNNNNNNNNNNNNNNNNNNNNNNNNNNNNNNNNNNNNNNNNNNNNNNNNNNNNNNNNNNNNNNNNNNNNNNNNNNNNNNNNNNNNNNNNNNNNNNNNNNNNNNNNNNNNNNNNNNNNNNNNNNNNNNNNNNNNNNNNNNNNNNNNNNNNNNNNNNNNNNNNNNNNNNNNNNNNNNNNNNNNNNNNNNNNNNNNNNNNNNNNNNNNNNNNNNNNNNNNNNNNNNNNNNNNNNNNNNNNNNNNNNNNNNNNNNNNNNNNNNNNNNNNNNNNNNNNNNNNNNNNNNNNNNNNNNNNNNNNNNNNNNNNNNNNNNNNNNNNNNNNNNNNNNNNNNNNNNNNNNNNNNNNNNNNNNNNNNNNNNNNNNNNNNNNNNNNNNNNNNNNNNNNNNNNNNNNNNNNNNNNNNNNNNNNNNNNNNNNNNNNNNNNNNNNNNNN
>Orobanche_densiflora
CTTACTAAGTGATAAC-TTTCAAATT--CAGAGAAACCCCGGAATT--AAGAAAAA-GGGCAATCCTGAGCCAAATC-CTAT----TTTAT--C-AAAACAAA-----------AGTTTATAAAACGAA---------A---AG----------GGGATAGGTGCAGAGACTCAATGGAAGTTATTCTAACA------------AACA---GA---ATT--GATTGCGCTGGTAGAG-AAAT-----CTTTTT--------------------------------------------------------------------------------------------------------------------------------------------------------------------------------------------------------------------------------------------------------------------------------------------------------------------------------------------------------AAAAAC-TGATTA----------ATCAGACGAGAATAAAGATAGAGTCCCATTCTACATGTCAATCCATGTCAATACTGGCAACAAT----TAAATTTATAGTAAAAGGAAAATCCGTCGATTTTTAAAA-TCGTGAGGGTTCAAGT-CCCTCTATCCCC---CAAAAAAGCCC------AT-TTACATATCAA----------------AATAAAAATATTTA-TCTTCTACCTC------------------CGTTTTTGATATTCG---------------TTAAT-----------GTTTCACAATTCTTATTCTTTTTG----CCAAAAAGTATTGAGGCGTAAAAATACA-TTTGAGCAGAAAT-AACTTT---T---TC---TTATCACATGTGA------TAT-AAAATA-ACACTCAAATTAAGCAAGTAATTCCTAT-TTGAAT-----CATTAATATTCAA-TAACATTACCCCATAACTGAAACTTATT----------------------------------------------CAGTACTT------GGGTAAACTTTGTAATCT-TACCCTGTTATCTTTA---------A-TTTACATAT----TAGCC-----ATCAAATAA-----AATAAGGAT------GGGATCCTAA-------TTTAGAATGGTCGGGATAG--------TCG--TACCTAT-AAAGCAGACCGCGAACATGTC-AACCATAT---GGAACTGTGGCGA--------------T--CACG-TCGCATTCCACTCCC-GCAT-GCGGACACCTTGGTGTGCGTTG---TGCGGGCTAACGAA-CCCCGGCGCGGTATGCGCCAAGGATAACTCACTGTA-GCGTCAT--CCTCCC---TTGCCCCGT-TCTCGGTGAGCGT---GGGGGGAAATGATGTCTC---AAA--TATCAAAATGACTCTCGGCAACGGATATCTCGGCTCTCGTATCGATGAAGAACGTAGCGAAATGCGATACTTGGTGTGAATTGCAGAATC-------CCGTGAACCATCGAGTCTTTGAACGCAAGTTGCGCCCAAAGCC-TTCTGGCTAAGGGCACGTCTGCCTGGGCGTCACATATCACGTCGTCCT----CCTTTC--CGTCCAT--TGGGGCGTGTTTTT-GGTC-GGGCGGATAATGGCCTCCCGTGCACAA-CAATGTGCGGCTGGTCCAAATGCAAACCCGCGGCGACTCACGTCACGACCAGTGGTGGTTGA--ATC---TTCAACT-CTCGT-CTGTCGTG-TCGGATG-GTGTT-GCAT-GATGGGATCTAAAAT---AGCCCC-TTAGGCACGAGCTA-GT----TGCCTTTCGACT---------TCAGGGAAGCCTTTTTATGCTATAATTCACCGGGTAACAGGTAGTTTGATAATCGACTTTGAGCCCGTCAAGCCTCATGAGGTTCCCATGACTGCCGCCGGTGCTTTGCAATCTTATAAGCTTGCGGCTAAAGCTATTGCCTGTTTGCAGGCTTTACCTGGTGGGAGCATGGAAAGGCTTTGCGATACTATGGTGCAACAAGTTTTCGAACTTACTGGTTATGACCGGGTGATGATATATAAATTTCACGAAGATGATCATGGAGAGGTTTTTACCGAGATCACAAAACCGGGCCTCGAGCCGTATGTGGGCCTGCATTATCCAGCAACGGATATTTCTCAGGCAGCCCGTTTTTTATTCATGAAGAATAAGGTGAGAATGATATGCGATTGTCGAGCAAATCATGTAAAAGTGGTGCAAGATGATAATCTTCCGTTCGATCTTGCATTATGCGGCTCGACACTTCGGGCCCCGCACGGTTGCCATTTGCAGTACATGGAGAACATGAACCCGATCGCGTCCTTGGTTATGTCGGTTGTGGTCAGTGAGGGTGATGAA---GATGGGCCCAATTCTTCTTCGAGCCTGGACAAGAGAAAAAGGCTCTGGGGATTAGTTGTTTGTCATAATACATGTCCTAGATTCATCCCATTTCCTCTAAGATACGCGTGCGAGTTTCTCGTGCAAGTGTTTTCTATTCACGTGAACAAGGAGTTGGAATTGAAAAACCAAATGCTCGAGAAGAACATTCTCCATACTCAGACGCTACTGTGCGATCTGCTGCTTCGTGATGTGCCATTAGGCATCGTGTCTCAGAGCCCCAACGTGATGGATCTCGTGAAATGCGACGGTGCCATTTTACTACACAAGAGGACAAAATATAGGCTCGGATTAACTCCGACCGATTTTCAAATCCGCGACATAGTTTCGTGGCTAGATGAGTACCACCAGGATTCCACGGGGTTGAGCACTGATAGTTTATACGACGCTGGTTTTCCAGGGGCACTTGCTTTAGGGCACGCCTTGTGTGGGATGGCGGCAGTTAAAATAACCGATGAGGACTGGCTTTTCTGGTTTAGGTCGCACACTGCAGCTGAAATACGCTGGGGTGGGGCCAAACACGAGCTGGGGGAGAAGGACGACGGTAAGAAAATGCATCCGAGGTCGTCTTTTAGAGCGTTTTTGGAGGTCGTGAAGACGAGGAGTTTGCCTTGGAAGGACTATGAGATGGACGGGATCCATTCTTTGCAGCTTATTTTGAGAAATGCATACAAGGAGTCGGAGGAGAAGGATTTGGAGAGCAGGGAAATTCATGCGAGGCTTAATGAACTGCAGATCGGCGGTGTGAAGGAGATTGAGGCGGTGACGTCCGAGATGGTCCGTTTAATTGAGACGGCAACCGCTCCGATCTTTTCCGTTGGTTTGGATGGTCTTGTGAATGGATGGAATACGAAGATTTCAGACTTGACGGGTCTTAATGTTGATGAAGCAATCGGCATGCATTTTCTCGCGCTTGTTGAGGATTCTTCTGCTGATACAGTGAGTAAGATGTTGGGATTGGCACTACAAGGGAAAGAAGAACATGATGTACAGTTCGAGGTAAAAACCCACGGGCAGAGGAGGGAGTCCGGTCCAATCAGCTTAATCGTGAACGCCTGCGCCAGCAGGGACGTCAATGAGAACGTGGTAGGAGTATGTTTCATTGCACAGGATATAACAACCCAGAAGAGCATGATGGACAAGTTCACTAGAATCGAAGGGGATTACCAATCTATCATCCAAAACCCAAACCCATTAATCCCACCTATTTTCGGAACAGACGAATTCNNNNNNNNNNNNNNNNNNNNNNNNNNNNNNNNNNNNNNNNNNNNNNNNNNNNNNNNNNNNNNNNNNNNNNNNNNNNNNNNNNNNNNNNNNNNNNNNNNNNNNNNNNNNNNNNNNNNNNNNNNNNNNNNNNNNNNNNNNNNNNNNNNNNNNNNNNNNNNNNNNNNNNNNNNNNNNNNNNNNNNNNNNNNNNNNNNNNNNNNNNNNNNNNNNNNNNNNNNNNNNNNNNNNNNNNNNNNNNNNNNNNNNNNNNNNNNNNNNNNNNNNNNNNNNNNNNNNNNNNNNNNNNNNNNNNNNNNNNNNNNNNNNNNNNNNNNNNNNNNNNNNNNNNNNNNNNNNNNNNNNNNNNNNNNNNNNNNNNNNNNNNNNNNNNNNNNNNNNNNNNNNNNNNNNNNNNNNNNNNNNNNNNNNNNNNNNNNNNNNNNNNNNNNNNNNNNNNNNNNNNNNNNNNNNNNNNNNNNNNNNNNNNNNNNNNNNNNNNNNNNNNNNNNNNNNNNNNNNNNNNNNNNNNNNNNNNNNNNNNNNNNNNNNNNNNNNNNNNNNNNNNNNNNNNNNNNNNNNNNNNNNNNNNNNNNNNNNNNNNNNNNNNNNNNNNNNNNNNNNNNNNNNNNNNNNNNNNNNNNNNNNNNNNNNNNNNNNNNNNNNNNNNNNNNNNNNNNNNNNNNNNNNNNNNNNNNNNNNNNNNNNNNNNNNNNNNNNNNNNNNNNNNNNNNNNNNNNNNNNNNNNNNNNNNNNNNNNNNNNNNNNNNNNNNNNNNNNNNNNNNNNNNNNNNNNNNNNNNNNNNNNNNNNNNNNNNNNNNNNNNNNNNNNNNNNNNNNNNNNNNNNNNNNNNNNNNNNNNNNNNNNNNNNNNNNNNNNNNNNNNNNNNNNNNNNNNNNNNNNNNNNNNNNNNNNNNNNNNNNNNNNNNNNNNNNNNNNNNNNNNNNNNNNNNNNNNNNNNNNNNNNNNNNNNNNNNNNNNNNNNNNNNNNNNNNNNNNNNNNNNNNNNNNNNNNNNNNNNNNNNNNNNNNNNNNNNNNNNNNNNNNNNNNNNNNNNNNNNNNNNNNNNNNNNNNNNNNNNNNNNNNNNNNNNNNNNNNNNNNNNNNNNNNNNNNNNNNNNNNNNNNNNNNNNNNNNNNNNNNNNNNNNNNNNNNNNNNNNNNNNNNNNNNNNNNNNNNNNNNNNNNNNNNNNNNNNNNNNNNNNNNNNNNNNNNNNNNNNNNNNNNNNNNNNNNNNNNNNNNNNNNNNNNNNNNNNNNNNNNNNNNNNNNNNNNNNNNNNNNNNNNNNNNNNNNNNNNNNNNNNNNNNNNNNNNNNNNNNNNNNNNNNNNNNNNNNNNNNNNNNNNNNNNNNNNNNNNNNNNNNNNNNNNNNNNNNNNNNNNNNNNNNNNNNNNNNNNNNNNNNNNNNNNNNNNNNNNNNNNNNNNNNNNNNNNNNNNNNNNNNNNNNNNNNNNNNNNNNNNNNNNNNNNNNNNNNNNNNNNNNNNNNNNNNNNNNNNNNNNNNNNNNNNNNNNNNNNNNNNNNNNNNNNNNNNNNNNNNNNNNNNNNNNNNNNNNNNNNNNNNNNNNNN
>Orobanche_ebuli
CTTGCTAAGTGATAAC-TTTCAAATT--CAGAGAAACCCCGGAATT--AAGAAAAA-GGGCAATCCTGAGCCAAATC-CTAT----TTTAT--C-AAAACAAA------------GTTTAGAAAAAGAA---------A-------------AGGGGATAGGTGCAGAGACTCAATGGAAGTTGTTCTAACA------------AACA---GA---GTT--GATTGCGCTGGTAGAG-AAAT-----CTTTCC-ATTGTAACTTCAG-AA--AGG-------------------ATGAA-GGATAAACT----------------------------------------------------------------------------GATTAATGATGACC---CGAACCTATATC------TGT-TTTTT-------------------------GAA-TATTA----------AAAAGAATTGGTG-CGAATTTCTTCTAT-ATTGAACAAAGA------------ATGAATATTCATT-------TATCAAATCATTCACTCCATAGTT-----TGATAAATC----TTTTTTAAAAAGAAC-TGATTA----------ATCAAACGAGAATAAAGATAGAGTCCCATTCTACATGTCAATACATGTCAATACTGGCAACAAT----TAAATTTATAGTAAGAGGAAAATCCGTCGATTTTTAAAA-TCGTGAGGGTTCAAGT-CCCTCTATCCCC---CCAA-AAGCTC------AT-TTAACTATCAA----------------AATAAAAATATTTA-TCCTCTACCTC------------------CTTTTTTGTTATTCG---------------TTAAT-GGTTTC----CAATTTTTATTCTTATTCTTTTGA------CAAAAGTATTGGGGCGTAAAAATACA-TTTGAGCATAAAT-AACTTT---T---TC---TTAGCACATGTGA------TAT-AAAATA-ACACTCAAATTAAGCAAGGAATTTCTAT-TTGAAT-----CATTCATATTCAA-TAACATTACTC-ATA-CTGAAACTTATA--AAGTCGTCTTTTTG----AAGATCCAAG-------AAATT---ACAGGACTT------GAGGAAACTTTGTAATCT-TCCTCTGTTCTCGTTA---------A-TTGACATATATACTAGCC-----ATCAAATAA-----AATAAGGAT------GGGATCCTAA-------TTTAAAATGGTCGGGATAG--------TCG--TACCTAT-AAAGCAGACCGTGAACATGTC-GACTAA---ATGGAACTGTGGCGA--------------T--CACG-TCGCATTCCACTCCC-GCAT-GCGTGCACCTAGGTGTGCGTTG---TGCGGGCTAACGAA-CCCCGGCGCGGTATGCGCCAAGGAGAACTCATAGAA-GCATCAG--CCTCAC---TCGCCCCGT-TCGCGGTCAGCGG----GGGGGATATGATGTCTC-TCGAA--TGTCAAAATGACTCTCGGCAACGGATATCTCGGCTCTCGTATCGATGAAGAACGTAGCGAAATGCGATACTTGGTGTGAATTGCAGAATC-------CCGTGAACCATCGAGTCTTTGAACGCAAGTTGCGCCTGAAGCC-TTCTGGCTAAGGGCACGTCTGCCTGGGCGTCACACATCGCGTCGCCCT----CCCTCC--CGTCCCTA-CGGGGCGTGTTTTT-GGTGGGGGCGGATAATGGCCTCCCGTGCATAA-TAATGTGCGGCTGGTCCAAATGCGAACCCGCGGCGACTCACGTCACGACCAGTGGTGGTTGA--ATC---TTCAACT-CTCGT-CCGTCGTG-TCGGATG-GTGTT-GCAT-GTTGGGCTCTATTAT---AGACCC-GTAGGCACGAGCTA-CT--TGTGC--TTCGACTNNNNNNNNNNNNNNNNNNNNNNNNNNNNNNNNNNNNNNNNNNNNNNNNNNNNNNNNNNNNNNNNNNNNNNNNNNNNNNNNNNNNNNNNNNNNNNNNNNNNNNNNNNNNNNNNNNNNNNNNNNNNNNNNNNNNNNNNNNNNNNNNNNNNNNNNNNNNNNNNNNNNNNNNNNNNNNNNNNNNNNNNNNNNNNNNNNNNNNNNNNNNNNNNNNNNNNNNNNNNNNNNNNNNNNNNNNNNNNNNNNNNNNNNNNNNNNNNNNNNNNNNNNNNNNNNNNNNNNNNNNNNNNNNNNNNNNNNNNNNNNNNNNNNNNNNNNNNNNNNNNNNNNNNNNNNNNNNNNNNNNNNNNNNNNNNNNNNNNNNNNNNNNNNNNNNNNNNNNNNNNNNNNNNNNNNNNNNNNNNNNNNNNNNNNNNNNNNNNNNNNNNNNNNNNNNNNNNNNNNNNNNNNNNNNNNNNNNNNNNNNNNNNNNNNNNNNNNNNNNNNNNNNNNNNNNNNNNNNNNNNNNNNNNNNNNNNNNNNNNNNNNNNNNNNNNNNNNNNNNNNNNNNNNNNNNNNNNNNNNNNNNNNNNNNNNNNNNNNNNNNNNNNNNNNNNNNNNNNNNNNNNNNNNNNNNNNNNNNNNNNNNNNNNNNNNNNNNNNNNNNNNNNNNNNNNNNNNNNNNNNNNNNNNNNNNNNNNNNNNNNNNNNNNNNNNNNNNNNNNNNNNNNNNNNNNNNNNNNNNNNNNNNNNNNNNNNNNNNNNNNNNNNNNNNNNNNNNNNNNNNNNNNNNNNNNNNNNNNNNNNNNNNNNNNNNNNNNNNNNNNNNNNNNNNNNNNNNNNNNNNNNNNNNNNNNNNNNNNNNNNNNNNNNNNNNNNNNNNNNNNNNNNNNNNNNNNNNNNNNNNNNNNNNNNNNNNNNNNNNNNNNNNNNNNNNNNNNNNNNNNNNNNNNNNNNNNNNNNNNNNNNNNNNNNNNNNNNNNNNNNNNNNNNNNNNNNNNNNNNNNNNNNNNNNNNNNNNNNNNNNNNNNNNNNNNNNNNNNNNNNNNNNNNNNNNNNNNNNNNNNNNNNNNNNNNNNNNNNNNNNNNNNNNNNNNNNNNNNNNNNNNNNNNNNNNNNNNNNNNNNNNNNNNNNNNNNNNNNNNNNNNNNNNNNNNNNNNNNNNNNNNNNNNNNNNNNNNNNNNNNNNNNNNNNNNNNNNNNNNNNNNNNNNNNNNNNNNNNNNNNNNNNNNNNNNNNNNNNNNNNNNNNNNNNNNNNNNNNNNNNNNNNNNNNNNNNNNNNNNNNNNNNNNNNNNNNNNNNNNNNNNNNNNNNNNNNNNNNNNNNNNNNNNNNNNNNNNNNNNNNNNNNNNNNNNNNNNNNNNNNNNNNNNNNNNNNNNNNNNNNNNNNNNNNNNNNNNNNNNNNNNNNNNNNNNNNNNNNNNNNNNNNNNNNNNNNNNNNNNNNNNNNNNNNNNNNNNNNNNNNNNNNNNNNNNNNNNNNNNNNNNNNNNNNNNNNNNNNNNNNNNNNNNNNNNNNNNNNNNNNNNNNNNNNNNNNNNNNNNNNNNNNNNNNNNNNNNNNNNNNNNNNNNNNNNNNNNNNNNNNNNNNNNNNNNNNNNNNNNNNNNNNNNNNNNNNNNNNNNNNNNNNNNNNNNNNNNNNNNNNNNNNNNNNNNNNNNNNNNNNNNNNNNNNNNNNNNNNNNNNNNNNNNNNNNNNNNNNNNNNNNNNNNNNNNNNNNNNNNNNNNNNNNNNNNNNNNNNNNNNNNNNNNNNNNNNNNNNNNNNNNNNNNNNNNNNNNNNNNNNNNNNNNNNNNNNNNNNNNNNNNNNNNNNNNNNNNNNNNNNNNNNNNNNNNNNNNNNNNNNNNNNNNNNNNNNNNNNNNNNNNNNNNNNNNNNNNNNNNNNNNNNNNNNNNNNNNNNNNNNNNNNNNNNNNNNNNNNNNNNNNNNNNNNNNNNNNNNNNNNNNNNNNNNNNNNNNNNNNNNNNNNNNNNNNNNNNNNNNNNNNNNNNNNNNNNNNNNNNNNNNNNNNNNNNNNNNNNNNNNNNNNNNNNNNNNNNNNNNNNNNNNNNNNNNNNNNNNNNNNNNNNNNNNNNNNNNNNNNNNNNNNNNNNNNNNNNNNNNNNNNNNNNNNNNNNNNNNNNNNNNNNNNNNNNNNNNNNNNNNNNNNNNNNNNNNNNNNNNNNNNNNNNNNNNNNNNNNNNNNNNNNNNNNNNNNNNNNNNNNNNNNNNNNNNNNNNNNNNNNNNNNNNNNNNNNNNNNNNNNNNNNNNNNNNNNNNNNNNNNNNNNNNNNNNNNNNNNNNNNNNNNNNNNNNNNNNNNNNNNNNNNNNNNNNNNNNNNNNNNNNNNNNNNNNNNNNNNNNNNNNNNNNNNNNNNNNNNNNNNNNNNNNNNNNNNNNNNNNNNNNNNNNNNNNNNNNNNNNNNNNNNNNNNNNNNNNNNNNNNNNNNNNNNNNNNNNNNNNNNNNNNNNNNNNNNNNNNNNNNNNNNNNNNNNNNNNNNNNNNNNNNNNNNNNNNNNNNNNNNNNNNNNNNNNNNNNNNNNNNNNNNNNNNNNNNNNNNNNNNNNNNNNNNNNNNNNNNNNNNNNNNNNNNNNNNNNNNNNNNNNNNNNNNNNNNNNNNNNNNNNNNNNNNNNNNNNNNNNNNNNNNNNNNNNNNNNNNNNNNNNNNNNNNNNNNNNNNNNNNNNNNNNNNNNNNNNNNNNNNNNNNNNNNNNNNNNNNNNNNNNNNNNNNNNNNNNNNNNNNNNNNNNNNNNNNNNNNNNNNNNNNNNNNNNNNNNNNNNNNNNNNNNNNNNNNNNNNNNNNNNNNNNNNNNNNNNNNNNNNNNNNNNNNNNNNNNNNNNNNNNNNNNNNNNNNNNNNNNNNNNNNNNNNNNNNNNNNNNNNNNNNNNNNNNNNNNNNNNNNNNNNNNNNNNNNNNNNNNNNNNNNNNNNNNNNNNNNNNNNNNNNNNNNNNNNNNNNNNNNNNNNNNNNNNNNNNNNNNNNNNNNNNNNNNNNNNNNNNNNNNNNNNNNNNNNNNNNNNNNNNNNNNNNNNNNNNNNNNNNNNNNNNNNNNNNNNNNNNNNNNNNNNNNNNNNNNNNNNNNNNNNNNNNNNNNNNNNNNNNNNNNNNNNNNNNNNNNNNNNNNNNNNNNNNNNNNNNNNNNNNNNNNNNNNNNNNNNNNNNNNNNNNNNNNNNNNNNNNNNNNNNNNNNNNNNNNNNNNNNNNNNNNNNNNNNNNNNNNNNNNNNNNNNNNNNNNNNNNNNNNNNNNNNNNNNNNNNNNNNNNNNNNNNNNNNNNNNNNNNNNNNNNNNNNNNNNNNNNNNNNNNNNNNNNNNNNNNNNNNNNNNNNNNNNNNNNNNNNNNNNNNNNNNNNNNNNNNNNNNNNNNNNNNNNNNNNNNNNNNNNNNNNNNNNNNNNNNNNNNNNNNNNNNNNNNNNNNNNNNNN
>Orobanche_pallidiflora
CTTGCTAAGTGATAAC-TTTCAAATT--CAGAGAAACCCCGGAATT--AAGAAAAA-GGGCAATCCTGAGCCAAATC-CTAT----TTTAT--C-AAAACAAA------------GTTTAGAAAAAGAA---------A-------------AGGGGATAGGTGCAGAGACTCAATGGAAGTTGTTCTAACA------------AACA---GA---GTT--GATTGCGCTGGTAGAG-AAAT-----CTTTCC-ATTGTAACTTCAG-AA--AGG-------------------ATGAA-GGATAAACT----------------------------------------------------------------------------GATTAATGATGACC---CGAACCTATATC------TGT-TTTTT-------------------------GAA-TATTA----------AAAAGAATTGGTG-CGAATTTCTTCTAT-ATTGAACAAAGA------------ATGAATATTCATT-------TATCAAATCATTCACTCCATAGTT-----TGATAAATC----TTTTTTAAAAAGAAC-TGATTA----------ATCAAACGAGAATAAAGATAGAGTCCCATTCTACATGTCAATACATGTCAATACTGGCAACAAT----TAAATTTATAGTAAGAGGAAAATCCGTCGATTTTTAAAA-TCGTGAGGGTTCAAGT-CCCTCTATCCCC---CCAA-AAGCTC------AT-TTAACTATCAA----------------AATAAAAATATTTA-TCCTCTACCTC------------------CTTTTTTGTTATTCG---------------TTAAT-GGTTTC----CAATTTTTATTCTTATTCTTTTGA------CAAAAGTATTGGGGCGTAAAAATACA-TTTGAGCATAAAT-AACTTT---T---TC---TTAGCACATGTGA------TAT-AAAATA-ACACTCAAATTAAGCAAGGAATTTCTAT-TTGAAT-----CATTCATATTCAA-TAACATTACTC-ATA-CTGAAACTTATA--AAGTCGTCTTTTTG----AAGATCCAAG-------AAATT---ACAGGACTT------GAGGAAACTTTGTAATCT-TCCTCTGTTCTCGTTA---------A-TTGACATATATACTAGCC-----ATCAAATAA-----AATAAGGAT------GGGATCCTAA-------TTTAAAATGGTCGGGATAG--------TCG--TACCTAT-AAAGCAGACCGTGAACATGTC-GACTACAT---GGAACTGTGGCGA--------------T--CACG-TCGCATTCCACTCCC-GCAT-TCGTGCACCTAGGTGTGCGTTA---TGCGGGCTAACGAA-CCCCGGCGCGGTATGCGCCAAGGAAAACTCATAGAA-GCATCAG--CCTCCC---TCGCCCCGT-TCGCGGTGAGCGT---GGGGGGAAATGATGTCTC-TCGAA--TGTCAAAATGACTCTCGGCAACGGATATCTCGGCTCTCGTATCGATGAAGAACGTAGCGAAATGCGATACTTGGTGTGAATTGCAGAATC-------CCGTGAACCATCGAGTCTTTGAACGCAAGTTGCGCCTGAAGCC-TTCTGGCTGAGGGCACGTCTGCCTGGGCGTCACACATCGCGTCGCCCT----CCCTCC--CATCCCTA-CGAGGCGTGTTTT--GGTGGGGGCGGATAATGGCCTCCCGTGCACAG-TAGTGTGCGGCTGGTCCAAATGCGAACCCGCGGCGACTCACGTCACGACCAGTGGTGGTTGA--ATC---TTCAACT-CTCGT-CTGTGTTG-TCGGATG-GTGTT-GCAT-GTTGGSCTCTATTAT---AGACCC-TTAGGCACGAGCTA-CT--TGTGC-TTTTGACTNNNNNNNNNNNNNNNNNNNNNNNNNNNNNNNNNNNNNNNNNNNNNNNNNNNNNNNNNNNNNNNNNNNNNNNNNNNNNNNNNNNNNNNNNNNNNNNNNNNNNNNNNNNNNNNNNNNNNNNNNNNNNNNNNNNNNNNNNNNNNNNNNNNNNNNNNNNNNNNNNNNNNNNNNNNNNNNNNNNNNNNNNNNNNNNNNNNNNNNNNNNNNNNNNNNNNNNNNNNNNNNNNNNNNNNNNNNNNNNNNNNNNNNNNNNNNNNNNNNNNNNNNNNNNNNNNNNNNNNNNNNNNNNNNNNNNNNNNNNNNNNNNNNNNNNNNNNNNNNNNNNNNNNNNNNNNNNNNNNNNNNNNNNNNNNNNNNNNNNNNNNNNNNNNNNNNNNNNNNNNNNNNNNNNNNNNNNNNNNNNNNNNNNNNNNNNNNNNNNNNNNNNNNNNNNNNNNNNNNNNNNNNNNNNNNNNNNNNNNNNNNNNNNNNNNNNNNNNNNNNNNNNNNNNNNNNNNNNNNNNNNNNNNNNNNNNNNNNNNNNNNNNNNNNNNNNNNNNNNNNNNNNNNNNNNNNNNNNNNNNNNNNNNNNNNNNNNNNNNNNNNNNNNNNNNNNNNNNNNNNNNNNNNNNNNNNNNNNNNNNNNNNNNNNNNNNNNNNNNNNNNNNNNNNNNNNNNNNNNNNNNNNNNNNNNNNNNNNNNNNNNNNNNNNNNNNNNNNNNNNNNNNNNNNNNNNNNNNNNNNNNNNNNNNNNNNNNNNNNNNNNNNNNNNNNNNNNNNNNNNNNNNNNNNNNNNNNNNNNNNNNNNNNNNNNNNNNNNNNNNNNNNNNNNNNNNNNNNNNNNNNNNNNNNNNNNNNNNNNNNNNNNNNNNNNNNNNNNNNNNNNNNNNNNNNNNNNNNNNNNNNNNNNNNNNNNNNNNNNNNNNNNNNNNNNNNNNNNNNNNNNNNNNNNNNNNNNNNNNNNNNNNNNNNNNNNNNNNNNNNNNNNNNNNNNNNNNNNNNNNNNNNNNNNNNNNNNNNNNNNNNNNNNNNNNNNNNNNNNNNNNNNNNNNNNNNNNNNNNNNNNNNNNNNNNNNNNNNNNNNNNNNNNNNNNNNNNNNNNNNNNNNNNNNNNNNNNNNNNNNNNNNNNNNNNNNNNNNNNNNNNNNNNNNNNNNNNNNNNNNNNNNNNNNNNNNNNNNNNNNNNNNNNNNNNNNNNNNNNNNNNNNNNNNNNNNNNNNNNNNNNNNNNNNNNNNNNNNNNNNNNNNNNNNNNNNNNNNNNNNNNNNNNNNNNNNNNNNNNNNNNNNNNNNNNNNNNNNNNNNNNNNNNNNNNNNNNNNNNNNNNNNNNNNNNNNNNNNNNNNNNNNNNNNNNNNNNNNNNNNNNNNNNNNNNNNNNNNNNNNNNNNNNNNNNNNNNNNNNNNNNNNNNNNNNNNNNNNNNNNNNNNNNNNNNNNNNNNNNNNNNNNNNNNNNNNNNNNNNNNNNNNNNNNNNNNNNNNNNNNNNNNNNNNNNNNNNNNNNNNNNNNNNNNNNNNNNNNNNNNNNNNNNNNNNNNNNNNNNNNNNNNNNNNNNNNNNNNNNNNNNNNNNNNNNNNNNNNNNNNNNNNNNNNNNNNNNNNNNNNNNNNNNNNNNNNNNNNNNNNNNNNNNNNNNNNNNNNNNNNNNNNNNNNNNNNNNNNNNNNNNNNNNNNNNNNNNNNNNNNNNNNNNNNNNNNNNNNNNNNNNNNNNNNNNNNNNNNNNNNNNNNNNNNNNNNNNNNNNNNNNNNNNNNNNNNNNNNNNNNNNNNNNNNNNNNNNNNNNNNNNNNNNNNNNNNNNNNNNNNNNNNNNNNNNNNNNNNNNNNNNNNNNNNNNNNNNNNNNNNNNNNNNNNNNNNNNNNNNNNNNNNNNNNNNNNNNNNNNNNNNNNNNNNNNNNNNNNNNNNNNNNNNNNNNNNNNNNNNNNNNNNNNNNNNNNNNNNNNNNNNNNNNNNNNNNNNNNNNNNNNNNNNNNNNNNNNNNNNNNNNNNNNNNNNNNNNNNNNNNNNNNNNNNNNNNNNNNNNNNNNNNNNNNNNNNNNNNNNNNNNNNNNNNNNNNNNNNNNNNNNNNNNNNNNNNNNNNNNNNNNNNNNNNNNNNNNNNNNNNNNNNNNNNNNNNNNNNNNNNNNNNNNNNNNNNNNNNNNNNNNNNNNNNNNNNNNNNNNNNNNNNNNNNNNNNNNNNNNNNNNNNNNNNNNNNNNNNNNNNNNNNNNNNNNNNNNNNNNNNNNNNNNNNNNNNNNNNNNNNNNNNNNNNNNNNNNNNNNNNNNNNNNNNNNNNNNNNNNNNNNNNNNNNNNNNNNNNNNNNNNNNNNNNNNNNNNNNNNNNNNNNNNNNNNNNNNNNNNNNNNNNNNNNNNNNNNNNNNNNNNNNNNNNNNNNNNNNNNNNNNNNNNNNNNNNNNNNNNNNNNNNNNNNNNNNNNNNNNNNNNNNNNNNNNNNNNNNNNNNNNNNNNNNNNNNNNNNNNNNNNNNNNNNNNNNNNNNNNNNNNNNNNNNNNNNNNNNNNNNNNNNNNNNNNNNNNNNNNNNNNNNNNNNNNNNNNNNNNNNNNNNNNNNNNNNNNNNNNNNNNNNNNNNNNNNNNNNNNNNNNNNNNNNNNNNNNNNNNNNNNNNNNNNNNNNNNNNNNNNNNNNNNNNNNNNNNNNNNNNNNNNNNNNNNNNNNNNNNNNNNNNNNNNNNNNNNNNNNNNNNNNNNNNNNNNNNNNNNNNNNNNNNNNNNNNNNNNNNNNNNNNNNNNNNNNNNNNNNNNNNNNNNNNNNNNNNNNNNNNNNNNNNNNNNNNNNNNNNNNNNNNNNNNNNNNNNNNNNNNNNNNNNNNNNNNNNNNNNNNNNNNNNNNNNNNNNNNNNNNNNNNNNNNNNNNNNNNNNNNNNNNNNNNNNNNNNNNNNNNNNNNNNNNNNNNNNNNNNNNNNNNNNNNNNNNNNNNNNNNNNNNNNNNNNNNNNNNNNNNNNNNNNNNNNNNNNNNNNNNNNNNNNNNNNNNNNNNNNNNNNNNNNNNNNNNNNNNNNNNNNNNNNNNNNNNNNNNNNNNNNNNNNNNNNNNNNNNNNNNNNNNNNNNNNNNNNNNNNNNNNNNNNNNNNNNNNNNNNNNNNNNNNNNNNNNNNNNNNNNNNNNNNNNNNNNNNNNNNNNNNNNNNNNNNNNNNNNNNNNNNNNNNNNNNNNNNNNNNNNNNNNNNNNNNNNNNNNNNNNNNNNNNNNNNNNNNNNNNNNNNNNNNNNNNNNNNNNNNNNNNNNNNNNNNNNNNNNNNNNNNNNNNNNNNNNNNNNNNNNNNNNNNNNNNNNNNNNNNNNNNNNNNNNNNNNNNNNNNNNNNNNNNNNNNNNNNNNNNNNNNNNNNNNNNNNNNNNNNNNNNNNNNNNNNNNNNNNNNNNNNNNNNNNNNNNNNNNNNNNNNNNNNNNNNNNNNNNNNNNNNN
>Orobanche_elatior
CTTGCTAAGTGATAAC-TTTCAAATT--CAGAGAAACCCCGGAATT--AATAAAAA-GGGCAATCCTGAGCCAAATC-CTAT----TTTAT--C-AAAACAAA------------GTTTAGAAAAATAA---------A-------------AGGGGATAGGTGCAGAGACTCAATGGAAGTTGTTCTAACA------------AACA---GA---GTT--GATTGCGCTGGTAGAG-AAAT-----CTTTCC-ATTGTAACTTCAG-AA--AGT-------------------ATGAA-GGATAAACT----------------------------------------------------------------------------GATTAATGATGACC---CGAACCTATATC------TGT-TTTTT-----------------------------GATAA-----------AAAGAATTGGTG-CGAATTTCTTCTAT-ATTGAAGAAAGA------------ATGAATATTCATTTATAAAATATAAAATCATTCACTCCATAGTT-----TGATAAATC----TTTTTTTAAAAGAAC-TGATTA----------ATCAGACGAGAATAAAGATAGAGTCCCATTCTACATGTCAATACATGTCAATACTGGCAACAAT----TAAATTTATAGTAAGAGGAAAATCCGTCGATTTTTAAAA-TCGTGAGGGTTCAAGT-CCCTCTATCCCC----AAAAAAGCCC------AT-TTAACTACCAA----------------AATAAAAATATTTA-TCCTCTACCTC------------------CTTTTTTGTTATTCG---------------TTAAT-GGTTTC----CAATTTTTATTCTTATTCCTTTTG----ACAAAAAGTATTGGGGCGTAAAAATACA-TTTGAGCATAAAT-AACTTT---A---TC---TTAGCACATGTGA------TAT-AAAATA-ACACTCAAATTAAGCAAGGAATTTCTAT-TTGAAT----CCATTCATATTCAA-TAACATTACTCAATA-CTGAAACTTATA--AAGTCGTCTTTTTG----AAGATCCAAG-------AAATT---ACAGGACTTG-----GGGAAA-CTTTGTAATCT-TCCCCTGTTCTCTTTA---------A-TTGACATATATACTAGCC-----ATCAAATAA-----AATAAGGAT------GGGATCCTAA-------TTTAAAATGGTCGGGATAG--------TCG--TACCTAT-AAAGCAGACCGTGAACATGTC-GACTATAT---GGAATTGTGGCGA--------------T--CGCG-TCGCATTCCACTCCT-GCAT-GCGGGCACCTAGGTGTGCGTTG---TGCGGGCTAACGAA-CCCCGGCGCGGTATGTGCCAAGGAAAACTCATAGAA-GCGTCGG--CCTCCC---TCGCCCCGT-TCGCGGTGAGCGT---GGGGGGAAATGATGCCTC-TCGAA--TGTCAAAATGACTCTCGGCAACGGATATCTCGGCTCTCGTATCGATGAAGAACGTAGCGAAATGCGATACTTGGTGTGAATTGCAGAATC-------CCGTGAACCATCGAGTCTTTGAACGCAAGTTGCGCCTGAAGCC--TTTGGCTAAGGGCACGTCTGCCTGGGCGTCACACATCGCGTCGCCCT----CCCTCC--CGTCCCTA-CGGGGCGTGTTTGT-GGTGGGGGCGGATAATGGCCTCCCGTGCACAA-TAATGTGCGGCTGGTCCAAATGCGAACCCGCGGCGACTCACGTCACGACCAGTGGTGGTTGA--ATC---TTCAACT-CTCGT-CTGTCGTG-TTGGATG-GTGTT-GCAT-GTTGCGCTCTATTAT---AGACCC-ATAGGCACGAGCTA-CT--TGTGC-TTTCGACTNNNNNNNNNNNNNNNNNNNNNNNNNNNNNNNNNNNNNNNNNNNNNNNNNNNNNNNNNNNNNNNNNNNNNNNNNNNNNNNNNNNNNNNNNNNNNNNNNNNNNNNNNNNNNNNNNNNNNNNNNNNNNNNNNNNNNNNNNNNNNNNNNNNNNNNNNNNNNNNNNNNNNNNNNNNNNNNNNNNNNNNNNNNNNNNNNNNNNNNNNNNNNNNNNNNNNNNNNNNNNNNNNNNNNNNNNNNNNNNNNNNNNNNNNNNNNNNNNNNNNNNNNNNNNNNNNNNNNNNNNNNNNNNNNNNNNNNNNNNNNNNNNNNNNNNNNNNNNNNNNNNNNNNNNNNNNNNNNNNNNNNNNNNNNNNNNNNNNNNNNNNNNNNNNNNNNNNNNNNNNNNNNNNNNNNNNNNNNNNNNNNNNNNNNNNNNNNNNNNNNNNNNNNNNNNNNNNNNNNNNNNNNNNNNNNNNNNNNNNNNNNNNNNNNNNNNNNNNNNNNNNNNNNNNNNNNNNNNNNNNNNNNNNNNNNNNNNNNNNNNNNNNNNNNNNNNNNNNNNNNNNNNNNNNNNNNNNNNNNNNNNNNNNNNNNNNNNNNNNNNNNNNNNNNNNNNNNNNNNNNNNNNNNNNNNNNNNNNNNNNNNNNNNNNNNNNNNNNNNNNNNNNNNNNNNNNNNNNNNNNNNNNNNNNNNNNNNNNNNNNNNNNNNNNNNNNNNNNNNNNNNNNNNNNNNNNNNNNNNNNNNNNNNNNNNNNNNNNNNNNNNNNNNNNNNNNNNNNNNNNNNNNNNNNNNNNNNNNNNNNNNNNNNNNNNNNNNNNNNNNNNNNNNNNNNNNNNNNNNNNNNNNNNNNNNNNNNNNNNNNNNNNNNNNNNNNNNNNNNNNNNNNNNNNNNNNNNNNNNNNNNNNNNNNNNNNNNNNNNNNNNNNNNNNNNNNNNNNNNNNNNNNNNNNNNNNNNNNNNNNNNNNNNNNNNNNNNNNNNNNNNNNNNNNNNNNNNNNNNNNNNNNNNNNNNNNNNNNNNNNNNNNNNNNNNNNNNNNNNNNNNNNNNNNNNNNNNNNNNNNNNNNNNNNNNNNNNNNNNNNNNNNNNNNNNNNNNNNNNNNNNNNNNNNNNNNNNNNNNNNNNNNNNNNNNNNNNNNNNNNNNNNNNNNNNNNNNNNNNNNNNNNNNNNNNNNNNNNNNNNNNNNNNNNNNNNNNNNNNNNNNNNNNNNNNNNNNNNNNNNNNNNNNNNNNNNNNNNNNNNNNNNNNNNNNNNNNNNNNNNNNNNNNNNNNNNNNNNNNNNNNNNNNNNNNNNNNNNNNNNNNNNNNNNNNNNNNNNNNNNNNNNNNNNNNNNNNNNNNNNNNNNNNNNNNNNNNNNNNNNNNNNNNNNNNNNNNNNNNNNNNNNNNNNNNNNNNNNNNNNNNNNNNNNNNNNNNNNNNNNNNNNNNNNNNNNNNNNNNNNNNNNNNNNNNNNNNNNNNNNNNNNNNNNNNNNNNNNNNNNNNNNNNNNNNNNNNNNNNNNNNNNNNNNNNNNNNNNNNNNNNNNNNNNNNNNNNNNNNNNNNNNNNNNNNNNNNNNNNNNNNNNNNNNNNNNNNNNNNNNNNNNNNNNNNNNNNNNNNNNNNNNNNNNNNNNNNNNNNNNNNNNNNNNNNNNNNNNNNNNNNNNNNNNNNNNNNNNNNNNNNNNNNNNNNNNNNNNNNNNNNNNNNNNNNNNNNNNNNNNNNNNNNNNNNNNNNNNNNNNNNNNNNNNNNNNNNNNNNNNNNNNNNNNNNNNNNNNNNNNNNNNNNNNNNNNNNNNNNNNNNNNNNNNNNNNNNNNNNNNNNNNNNNNNNNNNNNNNNNNNNNNNNNNNNNNNNNNNNNNNNNNNNNNNNNNNNNNNNNNNNNNNNNNNNNNNNNNNNNNNNNNNNNNNNNNNNNNNNNNNNNNNNNNNNNNNNNNNNNNNNNNNNNNNNNNNNNNNNNNNNNNNNNNNNNNNNNNNNNNNNNNNNNNNNNNNNNNNNNNNNNNNNNNNNNNNNNNNNNNNNNNNNNNNNNNNNNNNNNNNNNNNNNNNNNNNNNNNNNNNNNNNNNNNNNNNNNNNNNNNNNNNNNNNNNNNNNNNNNNNNNNNNNNNNNNNNNNNNNNNNNNNNNNNNNNNNNNNNNNNNNNNNNNNNNNNNNNNNNNNNNNNNNNNNNNNNNNNNNNNNNNNNNNNNNNNNNNNNNNNNNNNNNNNNNNNNNNNNNNNNNNNNNNNNNNNNNNNNNNNNNNNNNNNNNNNNNNNNNNNNNNNNNNNNNNNNNNNNNNNNNNNNNNNNNNNNNNNNNNNNNNNNNNNNNNNNNNNNNNNNNNNNNNNNNNNNNNNNNNNNNNNNNNNNNNNNNNNNNNNNNNNNNNNNNNNNNNNNNNNNNNNNNNNNNNNNNNNNNNNNNNNNNNNNNNNNNNNNNNNNNNNNNNNNNNNNNNNNNNNNNNNNNNNNNNNNNNNNNNNNNNNNNNNNNNNNNNNNNNNNNNNNNNNNNNNNNNNNNNNNNNNNNNNNNNNNNNNNNNNNNNNNNNNNNNNNNNNNNNNNNNNNNNNNNNNNNNNNNNNNNNNNNNNNNNNNNNNNNNNNNNNNNNNNNNNNNNNNNNNNNNNNNNNNNNNNNNNNNNNNNNNNNNNNNNNNNNNNNNNNNNNNNNNNNNNNNNNNNNNNNNNNNNNNNNNNNNNNNNNNNNNNNNNNNNNNNNNNNNNNNNNNNNNNNNNNNNNNNNNNNNNNNNNNNNNNNNNNNNNNNNNNNNNNNNNNNNNNNNNNNNNNNNNNNNNNNNNNNNNNNNNNNNNNNNNNNNNNNNNNNNNNNNNNNNNNNNNNNNNNNNNNNNNNNNNNNNNNNNNNNNNNNNNNNNNNNNNNNNNNNNNNNNNNNNNNNNNNNNNNNNNNNNNNNNNNNNNNNNNNNNNNNNNNNNNNNNNNNNNNNNNNNNNNNNNNNNNNNNNNNNNNNNNNNNNNNNNNNNNNNNNNNNNNNNNNNNNNNNNNNNNNNNNNNNNNNNNNNNNNNNNNNNNNNNNNNNNNNNNNNNNNNNNNNNNNNNNNNNNNNNNNNNNNNNNNNNNNNNNNNNNNNNNNNNNNNNNNNNNNNNNNNNNNNNNNNNNNNNNNNNNNNNNNNNNNNNNNNNNNNNNNNNNNNNNNNNNNNNNNNNNNNNNNNNNNNNNNNNNNNNNNNNNNNNNNNNNNNNNNNNNNNNNNNNNNNNNNNNNNNNNNNNNNNNNNNNNNNNNNNNNNNNNNNNNNNNNNNNNNNNNNNNNNNNNNNNNNNNNNNNNNNNNNNNNNNNNNNNNNNNNNNNNNNNNNNNNNNNNNNNNNNNNNNNNNNNNNNNNNNNNNNNNNNNNNNNNNNNNNNNNNNNNNNNNNNNNNNNNNNNNNNNNNNNNNNNNNNNNNNNNNNNNNNNNNNNNNNNNNNNNNNNNNNNNNNNNNNNNNN
>Orobanche_flava
CTTGCTAAGTGATAAC-TTTCAAATT--CAGAGAAACCCCGGAATT--AAGAAAAA-GGGCAATCCTGAGCCAAATC-CTAT----TTTAT--C-AAAACAAA------------GTTTAGAAAAAGAA---------A-------------AGGGGATAGGTGCAGAGACTCAATGGAAGTTGTTCTAACA------------AACA---GA---GTT--GATTGCGCTGGTAGAG-AAAT-----CTTTCC-ATTGTAACTTCAG-AA--AGG-------------------ATGAA-GGATAAACT----------------------------------------------------------------------------AATTAATGATGACC---CGAACCTATATC------TGTTTTTTT--------------------------AA-TATTA----------AAAAGAATTGGTG-CGAATTTCTTCTAT-ATTGAACAAAGA------------ATGAATATTCATT-------TATCAAATCATTCACTCCATAGTT-----TGATAAATC----TTTTTTAAAAAGAAC-TGATTA----------ATCAAACGAGAATAAAGATAGAGTCCCATTCTACATGTCAATACATGTCAATACTGGCAACAAT----TAAATTTATAGTAAGAGGAAAATCCGTCGATTTTAAAAA-TCGTGAGGGTTCAAGT-CCCTCTATCCCC---CCAAAAAGCCC------AT-TTAACTATCAA----------------AATAAAAATATTTA-TCCTCTACCTC------------------CTTTTTTGTTATTCG---------------TTAAT-GGTTTC----CAATTTTTATTCTTATTCTTTTGA-----CAAAAAGTATTGGGGCGTAAAAATACA-TTTGAGCATAAAT-AACTTT---C---TC---TTAGCACATGTGA------TAT-AAAATA-ACACTCAAATTAAGCAAGGAATTTCTAT-TTGAAT-----CATTCATATTCAA-TAACATTACTC-ATA-CTGAAACTTATA--AAGTCGTCTTTTTG----AAGATCCAAG-------AAATT---ACAGGACTT------GAGGAAACTTTGTAATCT-TACTCTGTTCTCGTTA---------A-TTGACATATATACTAGCC-----ATCAAATAA-----AATAAAGAT------GGGATCCTAA-------TTTAAAATGGTCGGGATAG--------TCG--TACCTAT-AAAGCAGACCGTGAACATGTC-GACTAAAT---GGAATTGTGGCGA--------------T--CACG-TCGCATTCCACTCCC-GCAT-GCGTGCACCTAGGTGTGCGTTG---TGCGGGCTAACGAA-CCCCGGCGCGGTATGCGCCAAGGAAAACTCATAGAA-GCATCAG--CCTCCC---TAGCCCCGT-TCGCGGTCAGCGG----GGGGGATATGATGTCTC-TCGAA--TGTCAAAATGACTCTCGGCAACGGATATCTCGGCTCTCGTATCGATGAAGAACGTAGCGAAATGCGATACTTGGTGTGAATTGCAGAATC-------CCGTGAACCATCGAGTCTTTGAACGCAAGTTGCGCCTGAAGCC-TTCTGGCTAAGGGCACGTCTGCCTGGGCGTCACACATCGCGTCGCCCT----CCCTCC--CGTCCGTA-CGGGGCGTGTTTTT-GGTGGGGGCGGATAATGGCCTCCCGTGCATAA-TAATGTGCGGCTGGTCCAAATGCGAACCCGCGGCGACTCACGTCACGACCAGTGGTGGTTGA--ATC---TTCAACT-CTCGT-CCGTCGTG-TCGGATG-GTGTT-GCAT-GTTGGGCTCTATTAT---AGACCC-GTAGGCACGAGCTA-CT--TGTGCCTTTCGACTNNNNNNNNNNNNNNNNNNNNNNNNNNNNNNNNNNNNNNNNNNNNNNNNNNNNNNNNNNNNNNNNNNNNNNNNNNNNNNNNNNNNNNNNNNNNNNNNNNNNNNNNNNNNNNNNNNNNNNNNNNNNNNNNNNNNNNNNNNNNNNNNNNNNNNNNNNNNNNNNNNNNNNNNNNNNNNNNNNNNNNNNNNNNNNNNNNNNNNNNNNNNNNNNNNNNNNNNNNNNNNNNNNNNNNNNNNNNNNNNNNNNNNNNNNNNNNNNNNNNNNNNNNNNNNNNNNNNNNNNNNNNNNNNNNNNNNNNNNNNNNNNNNNNNNNNNNNNNNNNNNNNNNNNNNNNNNNNNNNNNNNNNNNNNNNNNNNNNNNNNNNNNNNNNNNNNNNNNNNNNNNNNNNNNNNNNNNNNNNNNNNNNNNNNNNNNNNNNNNNNNNNNNNNNNNNNNNNNNNNNNNNNNNNNNNNNNNNNNNNNNNNNNNNNNNNNNNNNNNNNNNNNNNNNNNNNNNNNNNNNNNNNNNNNNNNNNNNNNNNNNNNNNNNNNNNNNNNNNNNNNNNNNNNNNNNNNNNNNNNNNNNNNNNNNNNNNNNNNNNNNNNNNNNNNNNNNNNNNNNNNNNNNNNNNNNNNNNNNNNNNNNNNNNNNNNNNNNNNNNNNNNNNNNNNNNNNNNNNNNNNNNNNNNNNNNNNNNNNNNNNNNNNNNNNNNNNNNNNNNNNNNNNNNNNNNNNNNNNNNNNNNNNNNNNNNNNNNNNNNNNNNNNNNNNNNNNNNNNNNNNNNNNNNNNNNNNNNNNNNNNNNNNNNNNNNNNNNNNNNNNNNNNNNNNNNNNNNNNNNNNNNNNNNNNNNNNNNNNNNNNNNNNNNNNNNNNNNNNNNNNNNNNNNNNNNNNNNNNNNNNNNNNNNNNNNNNNNNNNNNNNNNNNNNNNNNNNNNNNNNNNNNNNNNNNNNNNNNNNNNNNNNNNNNNNNNNNNNNNNNNNNNNNNNNNNNNNNNNNNNNNNNNNNNNNNNNNNNNNNNNNNNNNNNNNNNNNNNNNNNNNNNNNNNNNNNNNNNNNNNNNNNNNNNNNNNNNNNNNNNNNNNNNNNNNNNNNNNNNNNNNNNNNNNNNNNNNNNNNNNNNNNNNNNNNNNNNNNNNNNNNNNNNNNNNNNNNNNNNNNNNNNNNNNNNNNNNNNNNNNNNNNNNNNNNNNNNNNNNNNNNNNNNNNNNNNNNNNNNNNNNNNNNNNNNNNNNNNNNNNNNNNNNNNNNNNNNNNNNNNNNNNNNNNNNNNNNNNNNNNNNNNNNNNNNNNNNNNNNNNNNNNNNNNNNNNNNNNNNNNNNNNNNNNNNNNNNNNNNNNNNNNNNNNNNNNNNNNNNNNNNNNNNNNNNNNNNNNNNNNNNNNNNNNNNNNNNNNNNNNNNNNNNNNNNNNNNNNNNNNNNNNNNNNNNNNNNNNNNNNNNNNNNNNNNNNNNNNNNNNNNNNNNNNNNNNNNNNNNNNNNNNNNNNNNNNNNNNNNNNNNNNNNNNNNNNNNNNNNNNNNNNNNNNNNNNNNNNNNNNNNNNNNNNNNNNNNNNNNNNNNNNNNNNNNNNNNNNNNNNNNNNNNNNNNNNNNNNNNNNNNNNNNNNNNNNNNNNNNNNNNNNNNNNNNNNNNNNNNNNNNNNNNNNNNNNNNNNNNNNNNNNNNNNNNNNNNNNNNNNNNNNNNNNNNNNNNNNNNNNNNNNNNNNNNNNNNNNNNNNNNNNNNNNNNNNNNNNNNNNNNNNNNNNNNNNNNNNNNNNNNNNNNNNNNNNNNNNNNNNNNNNNNNNNNNNNNNNNNNNNNNNNNNNNNNNNNNNNNNNNNNNNNNNNNNNNNNNNNNNNNNNNNNNNNNNNNNNNNNNNNNNNNNNNNNNNNNNNNNNNNNNNNNNNNNNNNNNNNNNNNNNNNNNNNNNNNNNNNNNNNNNNNNNNNNNNNNNNNNNNNNNNNNNNNNNNNNNNNNNNNNNNNNNNNNNNNNNNNNNNNNNNNNNNNNNNNNNNNNNNNNNNNNNNNNNNNNNNNNNNNNNNNNNNNNNNNNNNNNNNNNNNNNNNNNNNNNNNNNNNNNNNNNNNNNNNNNNNNNNNNNNNNNNNNNNNNNNNNNNNNNNNNNNNNNNNNNNNNNNNNNNNNNNNNNNNNNNNNNNNNNNNNNNNNNNNNNNNNNNNNNNNNNNNNNNNNNNNNNNNNNNNNNNNNNNNNNNNNNNNNNNNNNNNNNNNNNNNNNNNNNNNNNNNNNNNNNNNNNNNNNNNNNNNNNNNNNNNNNNNNNNNNNNNNNNNNNNNNNNNNNNNNNNNNNNNNNNNNNNNNNNNNNNNNNNNNNNNNNNNNNNNNNNNNNNNNNNNNNNNNNNNNNNNNNNNNNNNNNNNNNNNNNNNNNNNNNNNNNNNNNNNNNNNNNNNNNNNNNNNNNNNNNNNNNNNNNNNNNNNNNNNNNNNNNNNNNNNNNNNNNNNNNNNNNNNNNNNNNNNNNNNNNNNNNNNNNNNNNNNNNNNNNNNNNNNNNNNNNNNNNNNNNNNNNNNNNNNNNNNNNNNNNNNNNNNNNNNNNNNNNNNNNNNNNNNNNNNNNNNNNNNNNNNNNNNNNNNNNNNNNNNNNNNNNNNNNNNNNNNNNNNNNNNNNNNNNNNNNNNNNNNNNNNNNNNNNNNNNNNNNNNNNNNNNNNNNNNNNNNNNNNNNNNNNNNNNNNNNNNNNNNNNNNNNNNNNNNNNNNNNNNNNNNNNNNNNNNNNNNNNNNNNNNNNNNNNNNNNNNNNNNNNNNNNNNNNNNNNNNNNNNNNNNNNNNNNNNNNNNNNNNNNNNNNNNNNNNNNNNNNNNNNNNNNNNNNNNNNNNNNNNNNNNNNNNNNNNNNNNNNNNNNNNNNNNNNNNNNNNNNNNNNNNNNNNNNNNNNNNNNNNNNNNNNNNNNNNNNNNNNNNNNNNNNNNNNNNNNNNNNNNNNNNNNNNNNNNNNNNNNNNNNNNNNNNNNNNNNNNNNNNNNNNNNNNNNNNNNNNNNNNNNNNNNNNNNNNNNNNNNNNNNNNNNNNNNNNNNNNNNNNNNNNNNNNNNNNNNNNNNNNNNNNNNNNNNNNNNNNNNNNNNNNNNNNNNNNNNNNNNNNNNNNNNNNNNNNNNNNNNNNNNNNNNNNNNNNNNNNNNNNNNNNNNNNNNNNNNNNNNNNNNNNNNNNNNNNNNNNNNNNNNNNNNNNNNNNNNNNNNNNNNNNNNNNNNNNNNNNNNNNNNNNNNNNNNNNNNNNNNNNNNNNNNNNNNNNNNNNNNNNNNNNNNNNNNNNNNNNNNNNNNNNNNNNNNNNNNNNNNNNNNNNNNNNNNNNNNNNNNNNNNNNNNNNNNNNNNNNNNNNNNNNNNNNNNNNNNNNNNNNNNNNNNNNNNNNNNNNNNNNNNNNNNNNNNNNNNNNNNNNNNNNNNNNNNNNNNNNNN
>Orobanche_gamosepala
CCTACTAAGTGATAAC-TTTCAAATT--CAGAGAAACCCCGGAATT--AAGAAAAA-GGGCAATCCTGAGCCAAATC-CTGT----TTTAT--C-AAAACAAA-----------GGTTTAGAAAACGCA---------A---AA-------AAAAGGATAGGTGCAGAGACTCAATGGAAGCTGTTCTAACA------------AACA---GA---GTT--GATTGCGCTGGTAGAT-AAAT-----CTTTCC-ATCGTAACTTTAG-AA--AGG-------------------ATGAA-GGATAAATCTATCT---------------ATTGAATACTATAATCAAAAATCAAATGATTAATATCAAAT---------------GATTAATGATGACT---CGAACCTCTATC------TCTATTTTT-------------------------GAA-TATTA-----AAAATGGAAGGATT---------TTTATTCCAT-ATTGAAGA----------------ACGAATATTCATT-------CATCAAATCAGTCACTCCATAGTC-----TGATAAATC-----TTTT---AAAGATT-T---------------ATCAGACGAGAATAAAGATAGAGTCCCATTC----------TACATGTCAATACCGGCAACAAT----TAAATTTATAGTAAGAGGAAAATCCGTCGACTTTTAAAA-TCATGAGGGTTCAAGT-CCCTCTATCCCC-----AAAAAGCCT------AT-TTGACTCCTAA----------------AATCAAAAAATTTA------------------------------------------------------------------------------------------------TTCA------------------------------------------------------------------------------------TAC-------------------------------------TTAAAT-------------TTTAA-------------------------------AAGTTGTCTTTTTG----AAGATCAAAG-------AAATT---GCAGGACTTG-----GGGAAAACTTTGTAATCT-TCCTCTGTCCCCTTTA---------A-TTAACATAGACCCCAGTA-----ATCTAATAA-----AATAAGGAT------GGGATCCTGC------ATTTGAAATGGTCGGGATAG--------ATGA-TACCT--CAAAGCAGACCGTGAACATGTCTAACTATAT---TGGATTGCGACGG--------------T--CACG-TTGCAATCCACTCCC-GTAT-GCGGGCACCTAGGTGCGCGTTG---TGCGGGCTAACGAA-CCCCGGCGCAGTATGCGCCAAGGAAAACTCATAGAA-GCGTCCG--CCTCCA--TTCACCCCGT-TTGCGGTGAGTGA--GTGGGGGAAAGGATGTCTC-TCAAA--TGTCAAAACGACTCTCGGCAACGGATATCTCGGCTCTCGCATCGATGAAGAACGTAGCGAAATGCGATACTTGGTGTGAATTGCAGAATC-------CCGTGAACCATCGAGTCTTTGAACGCAAGTTGCGCCTGAAGCC-TTCTGGCTAAGGGCACGTCTGCCTGGGCGTCACACATCGCGTCGCCCC-----CCTCT--CGTCCTTA-TGGGCCGTGTTGTT-GTTGGGGGTGGATAATGGCCTCCCGTGCGCCA-CGACGTGCGGCTGGCCCAAATACGAACCCGAGACGACTCACGTCATGACCATTGGTGGTTGA--ACA---CTCAACT-CTCTTGTTGTCGTG-TCGGATG-ATGTT-GCAT-GTCGGGTTTTGTTTT---AGACCC-AATGGTGCGAGTTG-CT--CGTGC-TTTCGACCNNNNNNNNNNNNNNNNNNNNNNNNNNNNNNNNNNNNNNNNNNNNNNNNNNNNNNNNNNNNNNNNNNNNNNNNNNNNNNNNNNNNNNNNNNNNNNNNNNNNNNNNNNNNNNNNNNNNNNNNNNNNNNNNNNNNNNNNNNNNNNNNNNNNNNNNNNNNNNNNNNNNNNNNNNNNNNNNNNNNNNNNNNNNNNNNNNNNNNNNNNNNNNNNNNNNNNNNNNNNNNNNNNNNNNNNNNNNNNNNNNNNNNNNNNNNNNNNNNNNNNNNNNNNNNNNNNNNNNNNNNNNNNNNNNNNNNNNNNNNNNNNNNNNNNNNNNNNNNNNNNNNNNNNNNNNNNNNNNNNNNNNNNNNNNNNNNNNNNNNNNNNNNNNNNNNNNNNNNNNNNNNNNNNNNNNNNNNNNNNNNNNNNNNNNNNNNNNNNNNNNNNNNNNNNNNNNNNNNNNNNNNNNNNNNNNNNNNNNNNNNNNNNNNNNNNNNNNNNNNNNNNNNNNNNNNNNNNNNNNNNNNNNNNNNNNNNNNNNNNNNNNNNNNNNNNNNNNNNNNNNNNNNNNNNNNNNNNNNNNNNNNNNNNNNNNNNNNNNNNNNNNNNNNNNNNNNNNNNNNNNNNNNNNNNNNNNNNNNNNNNNNNNNNNNNNNNNNNNNNNNNNNNNNNNNNNNNNNNNNNNNNNNNNNNNNNNNNNNNNNNNNNNNNNNNNNNNNNNNNNNNNNNNNNNNNNNNNNNNNNNNNNNNNNNNNNNNNNNNNNNNNNNNNNNNNNNNNNNNNNNNNNNNNNNNNNNNNNNNNNNNNNNNNNNNNNNNNNNNNNNNNNNNNNNNNNNNNNNNNNNNNNNNNNNNNNNNNNNNNNNNNNNNNNNNNNNNNNNNNNNNNNNNNNNNNNNNNNNNNNNNNNNNNNNNNNNNNNNNNNNNNNNNNNNNNNNNNNNNNNNNNNNNNNNNNNNNNNNNNNNNNNNNNNNNNNNNNNNNNNNNNNNNNNNNNNNNNNNNNNNNNNNNNNNNNNNNNNNNNNNNNNNNNNNNNNNNNNNNNNNNNNNNNNNNNNNNNNNNNNNNNNNNNNNNNNNNNNNNNNNNNNNNNNNNNNNNNNNNNNNNNNNNNNNNNNNNNNNNNNNNNNNNNNNNNNNNNNNNNNNNNNNNNNNNNNNNNNNNNNNNNNNNNNNNNNNNNNNNNNNNNNNNNNNNNNNNNNNNNNNNNNNNNNNNNNNNNNNNNNNNNNNNNNNNNNNNNNNNNNNNNNNNNNNNNNNNNNNNNNNNNNNNNNNNNNNNNNNNNNNNNNNNNNNNNNNNNNNNNNNNNNNNNNNNNNNNNNNNNNNNNNNNNNNNNNNNNNNNNNNNNNNNNNNNNNNNNNNNNNNNNNNNNNNNNNNNNNNNNNNNNNNNNNNNNNNNNNNNNNNNNNNNNNNNNNNNNNNNNNNNNNNNNNNNNNNNNNNNNNNNNNNNNNNNNNNNNNNNNNNNNNNNNNNNNNNNNNNNNNNNNNNNNNNNNNNNNNNNNNNNNNNNNNNNNNNNNNNNNNNNNNNNNNNNNNNNNNNNNNNNNNNNNNNNNNNNNNNNNNNNNNNNNNNNNNNNNNNNNNNNNNNNNNNNNNNNNNNNNNNNNNNNNNNNNNNNNNNNNNNNNNNNNNNNNNNNNNNNNNNNNNNNNNNNNNNNNNNNNNNNNNNNNNNNNNNNNNNNNNNNNNNNNNNNNNNNNNNNNNNNNNNNNNNNNNNNNNNNNNNNNNNNNNNNNNNNNNNNNNNNNNNNNNNNNNNNNNNNNNNNNNNNNNNNNNNNNNNNNNNNNNNNNNNNNNNNNNNNNNNNNNNNNNNNNNNNNNNNNNNNNNNNNNNNNNNNNNNNNNNNNNNNNNNNNNNNNNNNNNNNNNNNNNNNNNNNNNNNNNNNNNNNNNNNNNNNNNNNNNNNNNNNNNNNNNNNNNNNNNNNNNNNNNNNNNNNNNNNNNNNNNNNNNNNNNNNNNNNNNNNNNNNNNNNNNNNNNNNNNNNNNNNNNNNNNNNNNNNNNNNNNNNNNNNNNNNNNNNNNNNNNNNNNNNNNNNNNNNNNNNNNNNNNNNNNNNNNNNNNNNNNNNNNNNNNNNNNNNNNNNNNNNNNNNNNNNNNNNNNNNNNNNNNNNNNNNNNNNNNNNNNNNNNNNNNNNNNNNNNNNNNNNNNNNNNNNNNNNNNNNNNNNNNNNNNNNNNNNNNNNNNNNNNNNNNNNNNNNNNNNNNNNNNNNNNNNNNNNNNNNNNNNNNNNNNNNNNNNNNNNNNNNNNNNNNNNNNNNNNNNNNNNNNNNNNNNNNNNNNNNNNNNNNNNNNNNNNNNNNNNNNNNNNNNNNNNNNNNNNNNNNNNNNNNNNNNNNNNNNNNNNNNNNNNNNNNNNNNNNNNNNNNNNNNNNNNNNNNNNNNNNNNNNNNNNNNNNNNNNNNNNNNNNNNNNNNNNNNNNNNNNNNNNNNNNNNNNNNNNNNNNNNNNNNNNNNNNNNNNNNNNNNNNNNNNNNNNNNNNNNNNNNNNNNNNNNNNNNNNNNNNNNNNNNNNNNNNNNNNNNNNNNNNNNNNNNNNNNNNNNNNNNNNNNNNNNNNNNNNNNNNNNNNNNNNNNNNNNNNNNNNNNNNNNNNNNNNNNNNNNNNNNNNNNNNNNNNNNNNNNNNNNNNNNNNNNNNNNNNNNNNNNNNNNNNNNNNNNNNNNNNNNNNNNNNNNNNNNNNNNNNNNNNNNNNNNNNNNNNNNNNNNNNNNNNNNNNNNNNNNNNNNNNNNNNNNNNNNNNNNNNNNNNNNNNNNNNNNNNNNNNNNNNNNNNNNNNNNNNNNNNNNNNNNNNNNNNNNNNNNNNNNNNNNNNNNNNNNNNNNNNNNNNNNNNNNNNNNNNNNNNNNNNNNNNNNNNNNNNNNNNNNNNNNNNNNNNNNNNNNNNNNNNNNNNNNNNNNNNNNNNNNNNNNNNNNNNNNNNNNNNNNNNNNNNNNNNNNNNNNNNNNNNNNNNNNNNNNNNNNNNNNNNNNNNNNNNNNNNNNNNNNNNNNNNNNNNNNNNNNNNNNNNNNNNNNNNNNNNNNNNNNNNNNNNNNNNNNNNNNNNNNNNNNNNNNNNNNNNNNNNNNNNNNNNNNNNNNNNNNNNNNNNNNNNNNNNNNNNNNNNNNNNNNNNNNNNNNNNNNNNNNNNNNNNNNNNNNNNNNNNNNNNNNNNNNNNNNNNNNNNNNNNNNNNNNNNNNNNNNNNNNNNNNNNNNNNNNNNNNNNNNNNNNNNNNNNNNNNNNNNNNNNNNNNNNNNNNNNNNNNNNNNNNNNNNNNNNNNNNNNNNNNNNNNNNNNNNNNNNNNNNNNNNNNNNNNNNNNNNNNNNNNNNNNNNNNNNNNNNNNNNNNNNNNNNNNNNNNNNNNNNNNNNNNNNNNNNNNNNNNNNNNNNNNNNNNNNNNNNNNNNNNNNNNNNNNNNNNNNN
>Orobanche_gracilis
CTTGCTAAGTGATAAC-TTTCAAATT--CAGAGAAACTCCGGAATT--AAGAAAA--GGGCAATCCTGAGCCAAATC-CTATA---TTTAT--C-AAAACAAA------------GTTTAGAAAACTAA---------A---AG----------GGGATAGGTGCAGAGACTCAATGGAAGTTGTTCTAACA------------AACA---GA---GTT--GATTGCGCTGGTAGAG-AAAT-----CTTTTC-ATTGTAACTTCAG--A--AAG-----------------G-ATGAA-GGATAAACGTATCT---------------ATTGAATACTATA---------TAAACT----------------------------GATTAATGATGACC---CGAACCTATATA------TGT-TTTTTGAATATTAAAAATATTAAAAATTAAAAA-TATTA-----AAAAGAGAAGAATTAGTG-CGAATTTCTTATAT-ATTGAAGA----------------AAGAATATTCATT-------TATCAAACCATTCACTCCATAGTC-----TGATAAATC--T--TTT----TAAAAAC-TGATTA----------ATCAGACGAGAATAAAGATAGAGTCCCATTCTACATGTCAATACATGTCAATACTGGCAACAAT----TAAATTTATAGTAAGAGGAAAATCCGTCGATTTTAAAAA-TCGTGAGGGTTCAAGT-CCCTCTATCCCC---CCAA-AAGCCC------AT-TTAACTATC----------------AAAATAAAAATATTTA-TCCTCTACCTC----------C--------GCTTTTGTTATTCG---------------TTAAT-----------CTTTCCCAATTTTTATTCTTTATT---GGCAAAAAGTATTGGGGCGTAAAAATACA-TTTGAGTAGAAAT-AACTTT---C---TC---TTAGCACATGTGA------TAT-AAAATA-ACACTCAAATTAAGCAAGGAATTCCTAT-TTGAAT-----CATTCATATTCAA-TAACATTACTT-ATAACTGAAACTTATA--AAGTTG--TCTTTTTG--AAAATACAAG-------AAATT---GCAGTACTTA-----GGTAAA-CTTTGTAATCT-TCCCCTGTTTTCTTTA---------A-TTTACATAT----TAGCT-----ATCAAATAA-----AATAAGAAT-----------CCTAA-------TTTAGAATGGTCGGGATAG--------TCG--TACCTAT-AAAGCAGACCGTGAACATGTT-GACTATAT---GGAACTGTGGCGT--------------T--CACG-TCGCATTCCACTCCC-GCAT-GCGGACACCTTGGTGTGCGTTG---TGTGGGCTAACGAA-CCCCGGCGCGGTATGCGCCAAGGATGACTTAGTGAA-GCGTCTG--CCTCCC---TTGCCTCGT-TCTCGG--AGCAT---GGGGGGAAATGATGTCTC---GAA--TATCAAAATGACTCTCGGCAACGGATATCTCGGCTCTCGTATCGATGAAGAACGTAGCGAAATGCGATACTTGGTGTGAATTGCAGAATC-------CCGTGAACCATCGAGTCTTTGAACGCAAGTTGCGCCTGAAGCC-TTATGGCTAAGGGCACGTCTGCCTGGGCGTCACACATCGCGTCGCCCT----CCTTCC--CGTCCATA--CGGGCGTGTTTTT-GGTC-GGGCGGATAATGGCCTCCCGTGCATAA-TAATGTGCGGCTGGTCCAAATGCGAACCCGCGGCGACTCACGTCACGACCAATGGTGGTTGA--ATC---TTCAACT-CTCGT-CTGTCGTG-TCGGATG-GTGTT-GCAT-ATTGGGATCTAGAAC---ATACCC--AAGGCACGAGCTA-CT--TGTGC-TTTCGACT---------------------------------------------------------------GACTTCGAGCCTGCAAAACCTCATGAGGTCCCCATGACTTCCGCCGGTGCTTTGCAATCTTATAAGCTTGCGGCTAAAGCTATTGCCTGTTTGCAGGCTTTACCTGGTGGGAGCATGGAGAGGCTTTGCGATACTATGGTGCAACAAGTTTTCGAACTTACGGGTTATGACCGGGTGATGATATATAGATTTCACGAAGATGATCATGGAGAGGTTTTTACCGAGATCACAAAACCGGGCCTCGAGCCGTATGTGGGCCTGCACTATCCAGCAACGGATATTCCTCAGGCAGCCCGTTTTTTATTCATGAAGAATAAGGTGAGAATGATATGCGATTGTCGAGCAAATCATGTAAAAGTGGTGCAAGATGATAATCTTACGTTCCATCTTACGTTATGCGGCTCGACACTTCGGGCCCCGCACGGTTGCCATTTGCAGTACATGGAGAACATGAACTCGATCACGTCCTTGGTTATGTCCGTTGTGGTCAGTGAGGGTGATGAAA--GATGGGCCCAATTCTTCTTCGGGCCCGGACAAGAGAAAAAGACTCT-GGGATTAGTTGTTTGTCATAATACATGTCCTAGATTCATCCCATTTCCTCTAAGATACGCGTGCGAGTTTCTCGTGCAAGTGTTTTCTATTCACGTGAACAAGGAGTTGGAATTGGAAAACCAAATGCTCGAGAAGAACATTCTCCATACTCAGACACTACTGTGCGAT---------------GTGCCGTTAGGCATCGTGTCTCAGAGCCCGAACGTGATGGATCTCGTGAAATGCGACGGTGCCATTTTACTACACGAGAGGACAAAATATAGGCTCGGAATAACTCCGACCGATTTTCAAATCCGCGACATAGTTTCGTGGCTAGATGAGTACCACCAGGATTCCACGGGGTTGAGCACGGATAGTTTATACGATGCTGGTTTTCCAGGGGCACTCGCTTTAGGGCACGCCTTGTGTGGGATGGCGGCAGTTAAAATAACCGATGAGGACTGGCTTTTCTGGTTTAGGTCGCACACTGCAGCTGAAATACGCTGGGGTGGGGCCAAACACGAGCTGGGGGAGAAGGACGACGGTCGGAAAATGCATCCGAGGTCGTCTTTTAGAGCGTTTTTGGAGGTGGTGAAGACGAGGAGTTTGCCTTGGAAGGACNNNNNNNNNNNNNNNNNNNNNNNNNNNNNNNNNNNNNNNNNNNNNNNNNNNNNNNNNNNNNNNNNNNNNNNNNNNNNNNNNNNNNNNNNNNNNNNNNNNNNNNNNNNNNNNNNNNNNNNNNNNNNNNNNNNNNNNNNNNNNNNNNNNNNNNNNNNNNNNNNNNNNNNNNNNNNNNNNNNNNNNNNNNNNNNNNNNNNNNNNNNNNNNNNNNNNNNNNNNNNNNNNNNNNNNNNNNNNNNNNNNNNNNNNNNNNNNNNNNNNNNNNNNNNNNNNNNNNNNNNNNNNNNNNNNNNNNNNNNNNNNNNNNNNNNNNNNNNNNNNNNNNNNNNNNNNNNNNNNNNNNNNNNNNNNNNNNNNNNNNNNNNNNNNNNNNNNNNNNNNNNNNNNNNNNNNNNNNNNNNNNNNNNNNNNNNNNNNNNNNNNNNNNNNNNNNNNNNNNNNNNNNNNNNNNNNNNNNNNNNNNNNNNNNNNNNNNNNNNNNNNNNNNNNNNNNNNNNNNNNNNNNNNNNNNNNNNNNNNNNNNNNNNNNNNNNNNNNNNNNNNNNNNNNNNNNNNNNNNNNNNNNNNNNNNNNNNNNNNNNNNNNNNNNNNNNNNNNNNNNNNNNNNNNNNNNNNNNNNNNNNNNNNNNNNNNNNNNNNNNNNNNNNNNNNNNNNNNNNNNNNNNNNNNNNNNNNNNNNNNNNNNNNNNNNNNNNNNNNNNNNNNNNNNNNNNNNNNNNNNNNNNNNNNNNNNNNNNNNNNNNNNNNNNNNNNNNNNNNNNNNNNNNNNNNNNNNNNNNNNNNNNNNNNNNNNNNNNNNNNNNNNNNNNNNNNNNNNNNNNNNNNNNNNNNNNNNNNNNNNNNNNNNNNNNNNNNNNNNNNNNNNNNNNNNNNNNNNNNNNNNNNNNNNNNNNNNNNNNNNNNNNNNNNNNNNNNNNNNNNNNNNNNNNNNNNNNNNNNNNNNNNNNNNNNNNNNNNNNNNNNNNNNNNNNNNNNNNNNNNNNNNNNNNNNNNNNNNNNNNNNNNNNNNNNNNNNNNNNNNNNNNNNNNNNNNNNNNNNNNNNNNNNNNNNNNNNNNNNNNNNNNNNNNNNNNNNNNNNNNNNNNNNNNNNNNNNNNNNNNNNNNNNNNNNNNNNNNNNNNNNNNNNNNNNNNNNNNNNNNNNNNNNNNNNNNNNNNNNNNNNNNNNNNNNNNNNNNNNNNNNNNNNNNNNNNNNNNNNNNNNNNNNNNNNNNNNNNNNNNNNNNNNNNNNNNNNNNNNNNNNNNNNNNNNNNNNNNNNNNNNNNNNNNNNNNNNNNNNNNNNNNNNNNNNNNNNNNNNNNNNNNNNNNNNNNNNNNNNNNNNNNNNNNNNNNNNNNNNNNNNNNNNNNNNNNNNNNNNNNNNNNNNNNNNNNNNNNNNNNNNNNNNNNNNNNNNNNNNNNNNNNNNNNNNNNNNNNNNNNNNNNNNNNNNNNNNNNNNNNNNNNNNNNNNNNNNNNNNNNNNNNNNNNNNNNNNNNNNNNNNNNNNNNNNNNNNNNNNNNNNNNNNNNNNNNNNNNNNNNNNNNNNNNNNNNNNNNNNNNNNNNNNNNNNNNNNNNNNNNNNNNNNNNNNNNNNNNNNNNNNNNNNNNNNNNNNNNNNNNNNNNNNNNNNNNNNNNNNNNNNNNNNNNNNNNNNNNNNNNNNNNNNNNNNNNNNNNNNNNNNNNNNNNNNNNNNNNNNNNNNNNNNNNNNNNNNNNNNNNNNNNNNNNNNNNNNNNNNNNNNNNNNNNNNNNNNNNNNNNNNNNNNNNNNNNNNNNNNNNNNNNNNNNNNNNNNNNNNNNNNNNNNNNNNNNNNNNNNNNNNNNNNNNNNNNNNNNNNNNNNNNNNNNNNNNNNNNNNNNNNNNNNNNNNNNNNNNNNNNNNNNNNNNNNNNNNNNNNNNNNNNNNNNNNNNNNNNNNNNNNNNNNNNNNNNNNNNNNNNNNNNNNNNNNNNNNNNNNNNNNNNNNNNNNNNNNNNNNNNNNNNNNNNNNNNNNNNNNNNNNNNNNNNNNNNNNNNNNNNNNNNNNNNNNNNNNNNNNNNNNNNNNNNNNNNNNNNNNNNNNNNNNNNNNNNNNNNNNNNNNNNNNNNNNNNNNNNNNNNNNNNNNNNNNNNNNNNNNNNNNNNNNNNNNNNNNNNNNNNNNNNNNNNNNNNNNNNNNNNNNNNNNNNNNNNN
>Orobanche_grenieri
CTTGCTAAGTGATAAC-TTTCAAATT--CAGAGAAACCCCGGAATC--AATAAAAA-GGGCAATCCTGAGCCAAATC-CTAT----TTTAT----AAAAAAAA-----------AGTTTATAAAATGAA---------A---AG----------GGGATAGGTGCAGAGACTCAATGGAAGTTATTCTAACA------------AACA---GA---GTT--GATTGCGCTGGTAAAG-AAAT-----ATTTCC-ATTGTAACTTCAA--A--AAG-----------------G-ATGAA-GGATAAACATATCT---------------ATTAAATACTATA---------TAAACT----------------------------GATTAATGATAACC---CGAACCTATATC------TGT-TTTTT------------------------TGAA-TATTA-----AAAAGAGAAGAATTGTTG-CGAATTTCTTTTAT-ATTGAAGA----------------AAGAATATTCATT-------CATCAAATCATTCACTCCATAGTC-----TGATAAATT-----TTTT---TAAAAAC-TGATTA----------ATCAGACGAGAATAAAGATAGAGTCCCATTCTACATGTCAATACATGTCAATACTGGCAACAAT----TAAATTTATAGTAAGAGGAAAATCCGTCGATTTTAAAAA-TCATGAGGGTTCAAGT-CCCTCTATCCCC---CCAA-AAGCCC------AT-TTAATTACCAA----------------AATAAAAATATTTA-TCCTCTACCTC------------------CGTTTTTGTTATTCG---------------TTAAT-----------GGTTCCCAATTCTTATTCTTTTTG---ACAATAAAGTATTGGGACGTAAAAATACA-TTTGAGCATAAAT-AACTTT---C---TC---TTAGCACATGTGA------TAT-AAAATA-ACACTCAAATTAAACAAGGAATTCTTAT-TTGAAT-----CATTCATATTCAA-TAACATTATTA-ATA-CTGAAACTTATA--AAGTTG--TCTTTTTT--AAAATTCAAG-------AAATT---AAAGGACTTG-----GGAAAA-CTTTGTAATTT-TCCCCTGTTCTCTTTA---------A-TTGATATATATCCTAGCC-----ATCAACTAA-----AATAAGGAT------GGGATCCTAA-------TTTAGAATGGTCGGGATAG--------TCGA-TACCTAT-AAAGCAGACCGCGAACATGTC-AACTATAT---GGAATTGTGGCGA--------------T--CACG-TCGCAGTCCCCTCCC-GCAT-GCGGGCACCTAGGTGTCCGTTG---TGTGGGCTAACGAA-CCCCGGCGCGGTATGCGCCAAGGAAAACTCATAGAA-GCGTCTG--CCTCCC--CTTGCCCCGT-TCGCGGTGTGCGT---GGGGGGAAAAGATGTCTC-TCGAA--TGTCAAAATGACTCTCGGCAACGGATATCTCGGCTCTCGTATCGATGAAGAACGTAGCGAAATGCGATACTTGGTGTGAATTGCAGAATC-------CCGTGAACCATCGAGTCTTTGAACGCAAGTTGCGCCCGAAGCC-TTCAGGCTAAGGGCACGTCTGCCTGGGCGTCACACATCGCGTCGCCCC----CTCTCC--CGTCCCTA-TGGGGCGTGTGTTT-GGTGGGGGCGGATAATGGCCTTCCGTGCACAA-CAATGTGCGGCTGGTCCAAATGCGAACCCGCGGCGACTCACGTCACGACCAGTGGTGGTTGA--ATC---TTCAACT-CTCGT-CTGTCGTG-TCGGATG-GTGTT-GCAT-GTTGGGCTCTATTAT---AGACCC-ATAGGCACGAGTTG-CT--TGTGC-TTTCGACTNNNNNNNNNNNNNNNNNNNNNNNNNNNNNNNNNNNNNNNNNNNNNNNNNNNNNNNNNNNNNNNNNNNNNNNNNNNNNNNNNNNNNNNNNNNNNNNNNNNNNNNNNNNNNNNNNNNNNNNNNNNNNNNNNNNNNNNNNNNNNNNNNNNNNNNNNNNNNNNNNNNNNNNNNNNNNNNNNNNNNNNNNNNNNNNNNNNNNNNNNNNNNNNNNNNNNNNNNNNNNNNNNNNNNNNNNNNNNNNNNNNNNNNNNNNNNNNNNNNNNNNNNNNNNNNNNNNNNNNNNNNNNNNNNNNNNNNNNNNNNNNNNNNNNNNNNNNNNNNNNNNNNNNNNNNNNNNNNNNNNNNNNNNNNNNNNNNNNNNNNNNNNNNNNNNNNNNNNNNNNNNNNNNNNNNNNNNNNNNNNNNNNNNNNNNNNNNNNNNNNNNNNNNNNNNNNNNNNNNNNNNNNNNNNNNNNNNNNNNNNNNNNNNNNNNNNNNNNNNNNNNNNNNNNNNNNNNNNNNNNNNNNNNNNNNNNNNNNNNNNNNNNNNNNNNNNNNNNNNNNNNNNNNNNNNNNNNNNNNNNNNNNNNNNNNNNNNNNNNNNNNNNNNNNNNNNNNNNNNNNNNNNNNNNNNNNNNNNNNNNNNNNNNNNNNNNNNNNNNNNNNNNNNNNNNNNNNNNNNNNNNNNNNNNNNNNNNNNNNNNNNNNNNNNNNNNNNNNNNNNNNNNNNNNNNNNNNNNNNNNNNNNNNNNNNNNNNNNNNNNNNNNNNNNNNNNNNNNNNNNNNNNNNNNNNNNNNNNNNNNNNNNNNNNNNNNNNNNNNNNNNNNNNNNNNNNNNNNNNNNNNNNNNNNNNNNNNNNNNNNNNNNNNNNNNNNNNNNNNNNNNNNNNNNNNNNNNNNNNNNNNNNNNNNNNNNNNNNNNNNNNNNNNNNNNNNNNNNNNNNNNNNNNNNNNNNNNNNNNNNNNNNNNNNNNNNNNNNNNNNNNNNNNNNNNNNNNNNNNNNNNNNNNNNNNNNNNNNNNNNNNNNNNNNNNNNNNNNNNNNNNNNNNNNNNNNNNNNNNNNNNNNNNNNNNNNNNNNNNNNNNNNNNNNNNNNNNNNNNNNNNNNNNNNNNNNNNNNNNNNNNNNNNNNNNNNNNNNNNNNNNNNNNNNNNNNNNNNNNNNNNNNNNNNNNNNNNNNNNNNNNNNNNNNNNNNNNNNNNNNNNNNNNNNNNNNNNNNNNNNNNNNNNNNNNNNNNNNNNNNNNNNNNNNNNNNNNNNNNNNNNNNNNNNNNNNNNNNNNNNNNNNNNNNNNNNNNNNNNNNNNNNNNNNNNNNNNNNNNNNNNNNNNNNNNNNNNNNNNNNNNNNNNNNNNNNNNNNNNNNNNNNNNNNNNNNNNNNNNNNNNNNNNNNNNNNNNNNNNNNNNNNNNNNNNNNNNNNNNNNNNNNNNNNNNNNNNNNNNNNNNNNNNNNNNNNNNNNNNNNNNNNNNNNNNNNNNNNNNNNNNNNNNNNNNNNNNNNNNNNNNNNNNNNNNNNNNNNNNNNNNNNNNNNNNNNNNNNNNNNNNNNNNNNNNNNNNNNNNNNNNNNNNNNNNNNNNNNNNNNNNNNNNNNNNNNNNNNNNNNNNNNNNNNNNNNNNNNNNNNNNNNNNNNNNNNNNNNNNNNNNNNNNNNNNNNNNNNNNNNNNNNNNNNNNNNNNNNNNNNNNNNNNNNNNNNNNNNNNNNNNNNNNNNNNNNNNNNNNNNNNNNNNNNNNNNNNNNNNNNNNNNNNNNNNNNNNNNNNNNNNNNNNNNNNNNNNNNNNNNNNNNNNNNNNNNNNNNNNNNNNNNNNNNNNNNNNNNNNNNNNNNNNNNNNNNNNNNNNNNNNNNNNNNNNNNNNNNNNNNNNNNNNNNNNNNNNNNNNNNNNNNNNNNNNNNNNNNNNNNNNNNNNNNNNNNNNNNNNNNNNNNNNNNNNNNNNNNNNNNNNNNNNNNNNNNNNNNNNNNNNNNNNNNNNNNNNNNNNNNNNNNNNNNNNNNNNNNNNNNNNNNNNNNNNNNNNNNNNNNNNNNNNNNNNNNNNNNNNNNNNNNNNNNNNNNNNNNNNNNNNNNNNNNNNNNNNNNNNNNNNNNNNNNNNNNNNNNNNNNNNNNNNNNNNNNNNNNNNNNNNNNNNNNNNNNNNNNNNNNNNNNNNNNNNNNNNNNNNNNNNNNNNNNNNNNNNNNNNNNNNNNNNNNNNNNNNNNNNNNNNNNNNNNNNNNNNNNNNNNNNNNNNNNNNNNNNNNNNNNNNNNNNNNNNNNNNNNNNNNNNNNNNNNNNNNNNNNNNNNNNNNNNNNNNNNNNNNNNNNNNNNNNNNNNNNNNNNNNNNNNNNNNNNNNNNNNNNNNNNNNNNNNNNNNNNNNNNNNNNNNNNNNNNNNNNNNNNNNNNNNNNNNNNNNNNNNNNNNNNNNNNNNNNNNNNNNNNNNNNNNNNNNNNNNNNNNNNNNNNNNNNNNNNNNNNNNNNNNNNNNNNNNNNNNNNNNNNNNNNNNNNNNNNNNNNNNNNNNNNNNNNNNNNNNNNNNNNNNNNNNNNNNNNNNNNNNNNNNNNNNNNNNNNNNNNNNNNNNNNNNNNNNNNNNNNNNNNNNNNNNNNNNNNNNNNNNNNNNNNNNNNNNNNNNNNNNNNNNNNNNNNNNNNNNNNNNNNNNNNNNNNNNNNNNNNNNNNNNNNNNNNNNNNNNNNNNNNNNNNNNNNNNNNNNNNNNNNNNNNNNNNNNNNNNNNNNNNNNNNNNNNNNNNNNNNNNNNNNNNNNNNNNNNNNNNNNNNNNNNNNNNNNNNNNNNNNNNNNNNNNNNNNNNNNNNNNNNNNNNNNNNNNNNNNNNNNNNNNNNNNNNNNNNNNNNNNNNNNNNNNNNNNNNNNNNNNNNNNNNNNNNNNNNNNNNNNNNNNNNNNNNNNNNNNNNNNNNNNNNNNNNNNNNNNNNNNNNNNNNNNNNNNNNNNNNNNNNNNNNNNNNNNNNNNNNNNNNNNNNNNNNNNNNNNNNNNNNNNNNNNNNNNNNNNNNNNNNNNNNNNNNNNNNNNNNNNNNNNNNNNNNNNNNNNNNNNNNNNNNNNNNNNNNNNNNNNNNNNNNNNNNNNNNNNNNNNNNNNNNNNNNNNNNNNNNNNNNNNNNNNNNNNNNNNNNNNNNNNNNNNNNNNNNNNNNNNNNNNNNNNNNNNNNNNNNNNNNNNNNNNNNNNNNNNNNNNNNNNNNNNNNNNNNNNNNNNNNNNNNNNNNNNNNNNNNNNNNNNNNNNNNNNNNNNNNNNNNNNNNNNNNNNNNNNNNNNNNNNNNNNNNNNNNNNNNNNNNNNNNNNNNNNNNNNNNNNNNNNNNNNNNNNNNNNNNNNNNNNNNNNNNNNNNNNNNNNNNNNNNNNNNNNNNNNNNNNNNNNNNNNNNNNNNNNNNNNNNNNNNNNNNNNNNNNNNNNNNNNNNNNN
>Orobanche_grossheimii
CTTGCTAAGTGATAAC-TTTCAAATT--CAGAGAAACCCCGGAATT--AAGAAAAA-GGGCAATCCTGAGCCAAATC-CTAT----TTTAT--C-AAAACAAA------------GTTTAGAAAAAGAA---------A---AG----------GGGATAGGTGCAGAGACTCAATGGAAGTTGTTCTAACA------------AACA---GA---GTT--GATTGCGTTGGTAGAG-AAAT-----CTTTCC-ATTGTAACTTCAG--A--AAG-----------------G-ATGAA-GGATAAACT----------------------------------------------------------------------------GATTAATGATGACC---CGAACCTATATC------TGT-TTTTT-------------------------GAA-TATTA--------------AAATTAATG-CGAATTTCTTCTAT-ATTGAACAAAGA------------ATGAATATTCATT-------TATCAAATCATTCACTCCATAGTC-----TAATAAATC----TTTTTTTAAAAGAAC-TGATTA----------ATCAGACGAGAATAAAGATAGAGTCCCATTC----------TACATGTCAATACTGGCAACAAT----TAAATTTATAGTAAGAGGAAAATCCGTCGATTTTTAAAA-TCGTGAGGGTTCAAGT-CCCTCTATCCCC---CCAA-AAGCCC------AT-TTAACTACTTA--------ACTACCAAAATAAAAATATTTA-TCCTCTACCTC------------------CTTTTTTGTTATTCG---------------TTAAT-GGTTTC----CAATTTTTATTCTTATTCTTTTTG----ACAAAAAGTATTGGGGCGTAAAAATACA-TTTGAGCATAAAT-AATTTT---C---TC---TTAGCACATGTGA------TAT-AAAATA-ACACTCAAATTAAGCAAGGAATTTCTAT-TTGAAT-----CATTCATATTCAA-TAACATTACTC-ATA-CTTAAACTTATA--AAGTCG--TCTTTTTG--AAGATCCAAT-------AAATT---ACAGGACTTG-----GGGAAA-CTTTGTAATCT-TCCTCTGTTCTTTTTA---------A-TTGACATATATACTAGCC-----ATCAAATAA-----AATAAGGAT------GGGATCCTAA-------TTTAAAATGGTCGGGATAG--------TCG--TACCTAT-AAAGCAGACCGTGAACATGTC-GACTAAAT---GGAACTGTGGCGA--------------T--CACG-TCGCATTCCACTCCC-GCAT-GCGTTCACCTAGGTGTGCGTTG---TGCGGGCTAACGAA-CCCCGGCGCGGTATGCGCCAAGGAAAACTCATAGAA-GCATCAG--CCTCCC---TCGCCCCGT-TCGCGGTCAGCGG----GGGGGATATGATGTCTC-TCGAA--TGTCAAAATGACTCTCGGCAACGGATATCTCGGCTCTCGTATCGATGAAGAACGTAGCGAAATGCGATACTTGGTGTGAATTGCAGAATC-------CCGTGAACCATCGAGTCTTTGAACGCAAGTTGCGCCTGAAGCC-TTCTGGCTAAGGGCACGTCTGCCTGGGCGTCACACATCGCGTCGCCCT----CCCTCC--CGTCCCTA-CGGGGCGTGTTTTT-GGTGGGGGCGGATAATGGCCTCCCGTGCACAA-TAATGTGCGGCTGGTCCAAATGCGAACCCTCGGCGACTCATGTCACGACCAGTGGTGGTTGA--ATC---TTCAACT-CTCGT-CTGTCGTG-TCGGATG-GTGTT-GCAT-GTTGGGCTCTATTAT---AGACCC-ATAGGCACGAGCTA-CT--TGTGC-TTTCGACTNNNNNNNNNNNNNNNNNNNNNNNNNNNNNNNNNNNNNNNNNNNNNNNNNNNNNNNNNNNNNNNNNNNNNNNNNNNNNNNNNNNNNNNNNNNNNNNNNNNNNNNNNNNNNNNNNNNNNNNNNNNNNNNNNNNNNNNNNNNNNNNNNNNNNNNNNNNNNNNNNNNNNNNNNNNNNNNNNNNNNNNNNNNNNNNNNNNNNNNNNNNNNNNNNNNNNNNNNNNNNNNNNNNNNNNNNNNNNNNNNNNNNNNNNNNNNNNNNNNNNNNNNNNNNNNNNNNNNNNNNNNNNNNNNNNNNNNNNNNNNNNNNNNNNNNNNNNNNNNNNNNNNNNNNNNNNNNNNNNNNNNNNNNNNNNNNNNNNNNNNNNNNNNNNNNNNNNNNNNNNNNNNNNNNNNNNNNNNNNNNNNNNNNNNNNNNNNNNNNNNNNNNNNNNNNNNNNNNNNNNNNNNNNNNNNNNNNNNNNNNNNNNNNNNNNNNNNNNNNNNNNNNNNNNNNNNNNNNNNNNNNNNNNNNNNNNNNNNNNNNNNNNNNNNNNNNNNNNNNNNNNNNNNNNNNNNNNNNNNNNNNNNNNNNNNNNNNNNNNNNNNNNNNNNNNNNNNNNNNNNNNNNNNNNNNNNNNNNNNNNNNNNNNNNNNNNNNNNNNNNNNNNNNNNNNNNNNNNNNNNNNNNNNNNNNNNNNNNNNNNNNNNNNNNNNNNNNNNNNNNNNNNNNNNNNNNNNNNNNNNNNNNNNNNNNNNNNNNNNNNNNNNNNNNNNNNNNNNNNNNNNNNNNNNNNNNNNNNNNNNNNNNNNNNNNNNNNNNNNNNNNNNNNNNNNNNNNNNNNNNNNNNNNNNNNNNNNNNNNNNNNNNNNNNNNNNNNNNNNNNNNNNNNNNNNNNNNNNNNNNNNNNNNNNNNNNNNNNNNNNNNNNNNNNNNNNNNNNNNNNNNNNNNNNNNNNNNNNNNNNNNNNNNNNNNNNNNNNNNNNNNNNNNNNNNNNNNNNNNNNNNNNNNNNNNNNNNNNNNNNNNNNNNNNNNNNNNNNNNNNNNNNNNNNNNNNNNNNNNNNNNNNNNNNNNNNNNNNNNNNNNNNNNNNNNNNNNNNNNNNNNNNNNNNNNNNNNNNNNNNNNNNNNNNNNNNNNNNNNNNNNNNNNNNNNNNNNNNNNNNNNNNNNNNNNNNNNNNNNNNNNNNNNNNNNNNNNNNNNNNNNNNNNNNNNNNNNNNNNNNNNNNNNNNNNNNNNNNNNNNNNNNNNNNNNNNNNNNNNNNNNNNNNNNNNNNNNNNNNNNNNNNNNNNNNNNNNNNNNNNNNNNNNNNNNNNNNNNNNNNNNNNNNNNNNNNNNNNNNNNNNNNNNNNNNNNNNNNNNNNNNNNNNNNNNNNNNNNNNNNNNNNNNNNNNNNNNNNNNNNNNNNNNNNNNNNNNNNNNNNNNNNNNNNNNNNNNNNNNNNNNNNNNNNNNNNNNNNNNNNNNNNNNNNNNNNNNNNNNNNNNNNNNNNNNNNNNNNNNNNNNNNNNNNNNNNNNNNNNNNNNNNNNNNNNNNNNNNNNNNNNNNNNNNNNNNNNNNNNNNNNNNNNNNNNNNNNNNNNNNNNNNNNNNNNNNNNNNNNNNNNNNNNNNNNNNNNNNNNNNNNNNNNNNNNNNNNNNNNNNNNNNNNNNNNNNNNNNNNNNNNNNNNNNNNNNNNNNNNNNNNNNNNNNNNNNNNNNNNNNNNNNNNNNNNNNNNNNNNNNNNNNNNNNNNNNNNNNNNNNNNNNNNNNNNNNNNNNNNNNNNNNNNNNNNNNNNNNNNNNNNNNNNNNNNNNNNNNNNNNNNNNNNNNNNNNNNNNNNNNNNNNNNNNNNNNNNNNNNNNNNNNNNNNNNNNNNNNNNNNNNNNNNNNNNNNNNNNNNNNNNNNNNNNNNNNNNNNNNNNNNNNNNNNNNNNNNNNNNNNNNNNNNNNNNNNNNNNNNNNNNNNNNNNNNNNNNNNNNNNNNNNNNNNNNNNNNNNNNNNNNNNNNNNNNNNNNNNNNNNNNNNNNNNNNNNNNNNNNNNNNNNNNNNNNNNNNNNNNNNNNNNNNNNNNNNNNNNNNNNNNNNNNNNNNNNNNNNNNNNNNNNNNNNNNNNNNNNNNNNNNNNNNNNNNNNNNNNNNNNNNNNNNNNNNNNNNNNNNNNNNNNNNNNNNNNNNNNNNNNNNNNNNNNNNNNNNNNNNNNNNNNNNNNNNNNNNNNNNNNNNNNNNNNNNNNNNNNNNNNNNNNNNNNNNNNNNNNNNNNNNNNNNNNNNNNNNNNNNNNNNNNNNNNNNNNNNNNNNNNNNNNNNNNNNNNNNNNNNNNNNNNNNNNNNNNNNNNNNNNNNNNNNNNNNNNNNNNNNNNNNNNNNNNNNNNNNNNNNNNNNNNNNNNNNNNNNNNNNNNNNNNNNNNNNNNNNNNNNNNNNNNNNNNNNNNNNNNNNNNNNNNNNNNNNNNNNNNNNNNNNNNNNNNNNNNNNNNNNNNNNNNNNNNNNNNNNNNNNNNNNNNNNNNNNNNNNNNNNNNNNNNNNNNNNNNNNNNNNNNNNNNNNNNNNNNNNNNNNNNNNNNNNNNNNNNNNNNNNNNNNNNNNNNNNNNNNNNNNNNNNNNNNNNNNNNNNNNNNNNNNNNNNNNNNNNNNNNNNNNNNNNNNNNNNNNNNNNNNNNNNNNNNNNNNNNNNNNNNNNNNNNNNNNNNNNNNNNNNNNNNNNNNNNNNNNNNNNNNNNNNNNNNNNNNNNNNNNNNNNNNNNNNNNNNNNNNNNNNNNNNNNNNNNNNNNNNNNNNNNNNNNNNNNNNNNNNNNNNNNNNNNNNNNNNNNNNNNNNNNNNNNNNNNNNNNNNNNNNNNNNNNNNNNNNNNNNNNNNNNNNNNNNNNNNNNNNNNNNNNNNNNNNNNNNNNNNNNNNNNNNNNNNNNNNNNNNNNNNNNNNNNNNNNNNNNNNNNNNNNNNNNNNNNNNNNNNNNNNNNNNNNNNNNNNNNNNNNNNNNNNNNNNNNNNNNNNNNNNNNNNNNNNNNNNNNNNNNNNNNNNNNNNNNNNNNNNNNNNNNNNNNNNNNNNNNNNNNNNNNNNNNNNNNNNNNNNNNNNNNNNNNNNNNNNNNNNNNNNNNNNNNNNNNNNNNNNNNNNNNNNNNNNNNNNNNNNNNNNNNNNNNNNNNNNNNNNNNNNNNNNNNNNNNNNNNNNNNNNNNNNNNNNNNNNNNNNNNNNNNNNNNNNNNNNNNNNNNNNNNNNNNNNNNNNNNNNNNNNNNNNNNNNNNNNNNNNNNNNNNNNNNNNNNNNNNNNNNNNNNNNNNNNNNNNNNNNNNNNNNNNNNNNNNNNNNNNNNNNNNNNNNNNNNNNNNNNNNNNNNNNNNNNNNNNNNNNNNNNNNNNNNNNNNNNNNNNNNNNNNNNNNNNNNNNNNNNNNNNNNNNNNNNNNNNNNNNNNNNNNNNN
>Orobanche_hederae
CTTGCTAAGTGATAAC-TTTCAAATT--CAGAGAAACCCCGGAATT--AATAAAAA-GGGCAATCCTGAGCCAAATC-CTAT----TTTAT--C-AAAACAAA------------GTTTAGAAAAAGAA---------A-------------AGGGGATAGGTGCAGAGACTCAATGGAAGTTGTTCTAACA------------AACA---GA---GTT--GATTGCGTTGGTAGAG-AAAT-----CTTTCC-ATTGTAACTTCAG-AA--AGG-------------------ATGAA-GGATAAACT----------------------------------------------------------------------------GATTAATGATGACC---CGAACCTATATC------TTT-TTTTT-------------------------GAA-TATTA----------AAAAGAATTGGTG-CGAATTTCTTCTAT-ATTGAAGAAAGA------------ATGAATATTCATT-------TATCAAATCATTCACTCCATAGTT-----TGATAAATC----TTTTTAAAAAAGAAC-TGATTA----------ATCAGACGAGAATAAAGATAGAGTCCCATTCTACATGTCAATACATGTCAATACTGGCAACAAT----TAAATTTATAGTAAGAGGAAAATCCGTCGATTTTAAAAA-TCGTGAGGGTTCAAGT-CCCTCTATCCCC---CCAA-AAGCCC------AT-TTAACTACCAA----------------AATAAAAATATTTA-TCCTCTACCTC------------------CTTTTTTGTTATTCG---------------TTAAT-GGTTTC----CAATTTTTATTCTTATTCCTTTTG----ACAAAAAGTATTGCGGCGTAAAAATACA-TTTGAGCATAAAT-AACTTT---A---TC---TTAGCACATGTGA------TAT-AAAATA-ACACTCAAATTAAGCAAGGAATTTCTAT-TTGAAT-----CATTCATATTCAA-TAACATTACTC-ATA-CTGAAACTTATA--AAGTCGTCTTTTTG----AAGATCCAAG-------AAATT---ACAAGACTTG-----GGGAAA-CTTTGTAATCT-TCCCCTGTTCTCTTTA---------A-TTGACATATATACTAGCC-----ATCAAATAA-----AATAAGGAT------GGGATCCTAA-------TTTAAAATGGTCGGGATAG--------TCG--TACCTAT-AAAGCAGACCGCGAACATGTC-GACTATAT---GGAACTGTGGCGA--------------T--CACG-CCGCATTCCACTCCC-GCAT-GCGGGCACCTAGGTGTGCGTTG---TGCGGGCTAACGAA-CCCCGGCGCGGTATGCGCCAAGGAAAACTCGTAGAA-GCGTCGG--CCTCCC---TCGCCCCGT-TCGCGGTGAGCGT---GGGGGGAAATGATGTCTC-ACAAA--TGTCAAAATGACTCTCGGCAACGGATATCTCGGCTCTCGTATCGATGAAGAACGTAGCGAAATGCGATACTTGGTGTGAATTGCAGAATC-------CCGTGAACCATCGAGTCTTTGAACGCAAGTTGCGCCTGAAGCC-TTCTGGCTAAGGGCACGTCTGCCTGGGCGTCACACATCGCGTCGCCCT----CCCTCC--CCTTCTTA-CGGGGCGTGTTTTT-GGTGGGGGCGGATAATGGCCTCCCGTGCACAA-TAATGTGCGGCTGGTCCAAATGCGAACCCGCGGCGACTCATGTCACGACCAGTGGTGGTTGA--ATC---TTCAACT-CTCGT-CTGTCGTG-TTGGATG-GTGTT-GCAT-GTTGCGCTCTATTAT---AGACCC-AAAGGCACGAGCTA-CT--TGTGC-TTTCGACTNNNNNNNNNNNNNNNNNNNNNNNNNNNNNNNNNNNNNNNNNNNNNNNNNNNNNNNNNNNNNNNNNNNNNNNNNNNNNNNNNNNNNNNNNNNNNNNNNNNNNNNNNNNNNNNNNNNNNNNNNNNNNNNNNNNNNNNNNNNNNNNNNNNNNNNNNNNNNNNNNNNNNNNNNNNNNNNNNNNNNNNNNNNNNNNNNNNNNNNNNNNNNNNNNNNNNNNNNNNNNNNNNNNNNNNNNNNNNNNNNNNNNNNNNNNNNNNNNNNNNNNNNNNNNNNNNNNNNNNNNNNNNNNNNNNNNNNNNNNNNNNNNNNNNNNNNNNNNNNNNNNNNNNNNNNNNNNNNNNNNNNNNNNNNNNNNNNNNNNNNNNNNNNNNNNNNNNNNNNNNNNNNNNNNNNNNNNNNNNNNNNNNNNNNNNNNNNNNNNNNNNNNNNNNNNNNNNNNNNNNNNNNNNNNNNNNNNNNNNNNNNNNNNNNNNNNNNNNNNNNNNNNNNNNNNNNNNNNNNNNNNNNNNNNNNNNNNNNNNNNNNNNNNNNNNNNNNNNNNNNNNNNNNNNNNNNNNNNNNNNNNNNNNNNNNNNNNNNNNNNNNNNNNNNNNNNNNNNNNNNNNNNNNNNNNNNNNNNNNNNNNNNNNNNNNNNNNNNNNNNNNNNNNNNNNNNNNNNNNNNNNNNNNNNNNNNNNNNNNNNNNNNNNNNNNNNNNNNNNNNNNNNNNNNNNNNNNNNNNNNNNNNNNNNNNNNNNNNNNNNNNNNNNNNNNNNNNNNNNNNNNNNNNNNNNNNNNNNNNNNNNNNNNNNNNNNNNNNNNNNNNNNNNNNNNNNNNNNNNNNNNNNNNNNNNNNNNNNNNNNNNNNNNNNNNNNNNNNNNNNNNNNNNNNNNNNNNNNNNNNNNNNNNNNNNNNNNNNNNNNNNNNNNNNNNNNNNNNNNNNNNNNNNNNNNNNNNNNNNNNNNNNNNNNNNNNNNNNNNNNNNNNNNNNNNNNNNNNNNNNNNNNNNNNNNNNNNNNNNNNNNNNNNNNNNNNNNNNNNNNNNNNNNNNNNNNNNNNNNNNNNNNNNNNNNNNNNNNNNNNNNNNNNNNNNNNNNNNNNNNNNNNNNNNNNNNNNNNNNNNNNNNNNNNNNNNNNNNNNNNNNNNNNNNNNNNNNNNNNNNNNNNNNNNNNNNNNNNNNNNNNNNNNNNNNNNNNNNNNNNNNNNNNNNNNNNNNNNNNNNNNNNNNNNNNNNNNNNNNNNNNNNNNNNNNNNNNNNNNNNNNNNNNNNNNNNNNNNNNNNNNNNNNNNNNNNNNNNNNNNNNNNNNNNNNNNNNNNNNNNNNNNNNNNNNNNNNNNNNNNNNNNNNNNNNNNNNNNNNNNNNNNNNNNNNNNNNNNNNNNNNNNNNNNNNNNNNNNNNNNNNNNNNNNNNNNNNNNNNNNNNNNNNNNNNNNNNNNNNNNNNNNNNNNNNNNNNNNNNNNNNNNNNNNNNNNNNNNNNNNNNNNNNNNNNNNNNNNNNNNNNNNNNNNNNNNNNNNNNNNNNNNNNNNNNNNNNNNNNNNNNNNNNNNNNNNNNNNNNNNNNNNNNNNNNNNNNNNNNNNNNNNNNNNNNNNNNNNNNNNNNNNNNNNNNNNNNNNNNNNNNNNNNNNNNNNNNNNNNNNNNNNNNNNNNNNNNNNNNNNNNNNNNNNNNNNNNNNNNNNNNNNNNNNNNNNNNNNNNNNNNNNNNNNNNNNNNNNNNNNNNNNNNNNNNNNNNNNNNNNNNNNNNNNNNNNNNNNNNNNNNNNNNNNNNNNNNNNNNNNNNNNNNNNNNNNNNNNNNNNNNNNNNNNNNNNNNNNNNNNNNNNNNNNNNNNNNNNNNNNNNNNNNNNNNNNNNNNNNNNNNNNNNNNNNNNNNNNNNNNNNNNNNNNNNNNNNNNNNNNNNNNNNNNNNNNNNNNNNNNNNNNNNNNNNNNNNNNNNNNNNNNNNNNNNNNNNNNNNNNNNNNNNNNNNNNNNNNNNNNNNNNNNNNNNNNNNNNNNNNNNNNNNNNNNNNNNNNNNNNNNNNNNNNNNNNNNNNNNNNNNNNNNNNNNNNNNNNNNNNNNNNNNNNNNNNNNNNNNNNNNNNNNNNNNNNNNNNNNNNNNNNNNNNNNNNNNNNNNNNNNNNNNNNNNNNNNNNNNNNNNNNNNNNNNNNNNNNNNNNNNNNNNNNNNNNNNNNNNNNNNNNNNNNNNNNNNNNNNNNNNNNNNNNNNNNNNNNNNNNNNNNNNNNNNNNNNNNNNNNNNNNNNNNNNNNNNNNNNNNNNNNNNNNNNNNNNNNNNNNNNNNNNNNNNNNNNNNNNNNNNNNNNNNNNNNNNNNNNNNNNNNNNNNNNNNNNNNNNNNNNNNNNNNNNNNNNNNNNNNNNNNNNNNNNNNNNNNNNNNNNNNNNNNNNNNNNNNNNNNNNNNNNNNNNNNNNNNNNNNNNNNNNNNNNNNNNNNNNNNNNNNNNNNNNNNNNNNNNNNNNNNNNNNNNNNNNNNNNNNNNNNNNNNNNNNNNNNNNNNNNNNNNNNNNNNNNNNNNNNNNNNNNNNNNNNNNNNNNNNNNNNNNNNNNNNNNNNNNNNNNNNNNNNNNNNNNNNNNNNNNNNNNNNNNNNNNNNNNNNNNNNNNNNNNNNNNNNNNNNNNNNNNNNNNNNNNNNNNNNNNNNNNNNNNNNNNNNNNNNNNNNNNNNNNNNNNNNNNNNNNNNNNNNNNNNNNNNNNNNNNNNNNNNNNNNNNNNNNNNNNNNNNNNNNNNNNNNNNNNNNNNNNNNNNNNNNNNNNNNNNNNNNNNNNNNNNNNNNNNNNNNNNNNNNNNNNNNNNNNNNNNNNNNNNNNNNNNNNNNNNNNNNNNNNNNNNNNNNNNNNNNNNNNNNNNNNNNNNNNNNNNNNNNNNNNNNNNNNNNNNNNNNNNNNNNNNNNNNNNNNNNNNNNNNNNNNNNNNNNNNNNNNNNNNNNNNNNNNNNNNNNNNNNNNNNNNNNNNNNNNNNNNNNNNNNNNNNNNNNNNNNNNNNNNNNNNNNNNNNNNNNNNNNNNNNNNNNNNNNNNNNNNNNNNNNNNNNNNNNNNNNNNNNNNNNNNNNNNNNNNNNNNNNNNNNNNNNNNNNNNNNNNNNNNNNNNNNNNNNNNNNNNNNNNNNNNNNNNNNNNNNNNNNNNNNNNNNNNNNNNNNNNNNNNNNNNNNNNNNNNNNNNNNNNNNNNNNNNNNNNNNNNNNNNNNNNNNNNNNNNNNNNNNNNNNNNNNNNNNNNNNNNNNNNNNNNNNNNNNNNNNNNNNNNNNNNNNNNNNNNNNNNNNNNNNNNNNNNNNNNNNNNNNNNNNNNNNNNNNNNNNNNNNNNNNNNNNNNNNNNNNNNNNNNNNNNNNNNNNNNNNNNNNNNNNNNNNNNNNNNNNNNNNNNNNNNNNNNNNNNNNNNNNNNNNNNNNNNNNNNN
>Orobanche_inulae
CTTGCTAAGTGATAAC-TTTCAAATT--CAGAGAAACCCCGGAATT--AAGAAAAG-GGGCAATCCTGAGCCAAATC-CTAT----TTTAT--C-AAAACAAA------------GTTTAGAAAAAGAA---------A---AG----------GGGATAGGTGCAGAGACTCAATGGAAGTTGTTCTAACA------------AACA---GA---GTT--GATTGCGCTGGTAGAG-AAAT-----CTTTCC-ATTGTAACTTCAG--A--AAG-----------------G-ATGAA-GGATAAACT----------------------------------------------------------------------------GATTAATGATGACC---CGAACCTATATC------TGT-TTTTT-------------------------GAA-TATTATATTAAAAAGAGAATAATTGGTG-CGAATTTCTTCTAT-ATTGAAGA----------------AAGAATATTCATT-------CATCAAATCATTCACTCCATAGTC-----TGATAAATC----TTTTTAAAAAAGAAC-TGATTA----------ATCAGACGAGAATAAAGATAGAGTCCCATTCTACATGTCAATACATGTCAATACTGGCAACAAT----TAAATTTATAGTAAGAGGAAAATCCGTCGATTTTAAAAA-TCGTGAGGGTTCAAGT-CCCTCTATCCCC---CCAA-AAGCCC------AT-TTAACTACCAA----------------AATAAAAATATTTA-TCCTCTACCTC------------------CTTTTTTGTTATTCG---------------TTAAT-AGTTTA----CAATTTTTATTCTTATTCTTTTTG----ACAAAAAGTATTGGGGCGTAAAAATACA-TTTGAGCATAAAT-AACTTT---C---TC---TTAGCACATGTGA------TAT-AAAATA-ACACTCAAATTAAGCAAGGAATTTCTAT-TTGAAT-----CATTCATATTCAA-TAACATTACTC-ATA-CTGAAACTTATA--AAGTCG--TCTTTTTG--AAGATCCAAG-------AAATT---ACAGGACTTG-----GGGAAA-CTTTGTAATCT-TCCCCTGTTCTCTTTA---------A-TTGACATATATACTAGCC-----ATCAAATAA-----AATAAGGAT------GGGATCCTAA-------TTTAAAATGGTCGGGATAG--------TCG--TACCTAT-AAAGCAGACCGCGAACATGTC-GACTCTAT---GGAACTGTGGCGA--------------T--CACG-TTGCATTCCACTCCC-GCAT-GCGTGCACCTAGGTGTGCGTTG---TGCGGGCTAACGAA-CCCCGGCGCGGTATGCGCCAAGGAAAACTCATAGAA-GCGTCGG--CCTTCC---TCGTCCCGT-TCGCGGTGAGCGT---GGGGGGTAGTGATGTCTC-TCGAA--TGTCAAAATGACTCTCGGCAACGGATATCTCGGCTCTCGTATCGATGAAGAACGTAGCGAAATGCGATACTTGGTGTGAATTGCAGAATC-------CCGTGAACCATCGAGTCTTTGAACGCAAGTTGCGCCTGAAGCC-TTCTGGCTGAGGGCACGTCTGCCTGGGCGTCACACATCGCGTCGCCCT----CCCTTC--CGTCCCTA-TGGGGCGTATTTTT-GGTGGGGGCGGATAATGGCCTCCCGTGCACAA-TAATGTGCGGCTGGTCCAAATGCGAACCCGCGGCGATTCACGTCACGACCAGTGGTGGTTGA--ATC---TTCAACT-CTCGT-CTGTCGTG-TCGGATG-GTGTT-GCAT-GTTGGGCTCTATTAT---AGACCT-GCAGGCGCAAGCTA-CT--TGTGC-TTTCGACTNNNNNNNNNNNNNNNNNNNNNNNNNNNNNNNNNNNNNNNNNNNNNNNNNNNNNNNNNNNNNNNNNNNNNNNNNNNNNNNNNNNNNNNNNNNNNNNNNNNNNNNNNNNNNNNNNNNNNNNNNNNNNNNNNNNNNNNNNNNNNNNNNNNNNNNNNNNNNNNNNNNNNNNNNNNNNNNNNNNNNNNNNNNNNNNNNNNNNNNNNNNNNNNNNNNNNNNNNNNNNNNNNNNNNNNNNNNNNNNNNNNNNNNNNNNNNNNNNNNNNNNNNNNNNNNNNNNNNNNNNNNNNNNNNNNNNNNNNNNNNNNNNNNNNNNNNNNNNNNNNNNNNNNNNNNNNNNNNNNNNNNNNNNNNNNNNNNNNNNNNNNNNNNNNNNNNNNNNNNNNNNNNNNNNNNNNNNNNNNNNNNNNNNNNNNNNNNNNNNNNNNNNNNNNNNNNNNNNNNNNNNNNNNNNNNNNNNNNNNNNNNNNNNNNNNNNNNNNNNNNNNNNNNNNNNNNNNNNNNNNNNNNNNNNNNNNNNNNNNNNNNNNNNNNNNNNNNNNNNNNNNNNNNNNNNNNNNNNNNNNNNNNNNNNNNNNNNNNNNNNNNNNNNNNNNNNNNNNNNNNNNNNNNNNNNNNNNNNNNNNNNNNNNNNNNNNNNNNNNNNNNNNNNNNNNNNNNNNNNNNNNNNNNNNNNNNNNNNNNNNNNNNNNNNNNNNNNNNNNNNNNNNNNNNNNNNNNNNNNNNNNNNNNNNNNNNNNNNNNNNNNNNNNNNNNNNNNNNNNNNNNNNNNNNNNNNNNNNNNNNNNNNNNNNNNNNNNNNNNNNNNNNNNNNNNNNNNNNNNNNNNNNNNNNNNNNNNNNNNNNNNNNNNNNNNNNNNNNNNNNNNNNNNNNNNNNNNNNNNNNNNNNNNNNNNNNNNNNNNNNNNNNNNNNNNNNNNNNNNNNNNNNNNNNNNNNNNNNNNNNNNNNNNNNNNNNNNNNNNNNNNNNNNNNNNNNNNNNNNNNNNNNNNNNNNNNNNNNNNNNNNNNNNNNNNNNNNNNNNNNNNNNNNNNNNNNNNNNNNNNNNNNNNNNNNNNNNNNNNNNNNNNNNNNNNNNNNNNNNNNNNNNNNNNNNNNNNNNNNNNNNNNNNNNNNNNNNNNNNNNNNNNNNNNNNNNNNNNNNNNNNNNNNNNNNNNNNNNNNNNNNNNNNNNNNNNNNNNNNNNNNNNNNNNNNNNNNNNNNNNNNNNNNNNNNNNNNNNNNNNNNNNNNNNNNNNNNNNNNNNNNNNNNNNNNNNNNNNNNNNNNNNNNNNNNNNNNNNNNNNNNNNNNNNNNNNNNNNNNNNNNNNNNNNNNNNNNNNNNNNNNNNNNNNNNNNNNNNNNNNNNNNNNNNNNNNNNNNNNNNNNNNNNNNNNNNNNNNNNNNNNNNNNNNNNNNNNNNNNNNNNNNNNNNNNNNNNNNNNNNNNNNNNNNNNNNNNNNNNNNNNNNNNNNNNNNNNNNNNNNNNNNNNNNNNNNNNNNNNNNNNNNNNNNNNNNNNNNNNNNNNNNNNNNNNNNNNNNNNNNNNNNNNNNNNNNNNNNNNNNNNNNNNNNNNNNNNNNNNNNNNNNNNNNNNNNNNNNNNNNNNNNNNNNNNNNNNNNNNNNNNNNNNNNNNNNNNNNNNNNNNNNNNNNNNNNNNNNNNNNNNNNNNNNNNNNNNNNNNNNNNNNNNNNNNNNNNNNNNNNNNNNNNNNNNNNNNNNNNNNNNNNNNNNNNNNNNNNNNNNNNNNNNNNNNNNNNNNNNNNNNNNNNNNNNNNNNNNNNNNNNNNNNNNNNNNNNNNNNNNNNNNNNNNNNNNNNNNNNNNNNNNNNNNNNNNNNNNNNNNNNNNNNNNNNNNNNNNNNNNNNNNNNNNNNNNNNNNNNNNNNNNNNNNNNNNNNNNNNNNNNNNNNNNNNNNNNNNNNNNNNNNNNNNNNNNNNNNNNNNNNNNNNNNNNNNNNNNNNNNNNNNNNNNNNNNNNNNNNNNNNNNNNNNNNNNNNNNNNNNNNNNNNNNNNNNNNNNNNNNNNNNNNNNNNNNNNNNNNNNNNNNNNNNNNNNNNNNNNNNNNNNNNNNNNNNNNNNNNNNNNNNNNNNNNNNNNNNNNNNNNNNNNNNNNNNNNNNNNNNNNNNNNNNNNNNNNNNNNNNNNNNNNNNNNNNNNNNNNNNNNNNNNNNNNNNNNNNNNNNNNNNNNNNNNNNNNNNNNNNNNNNNNNNNNNNNNNNNNNNNNNNNNNNNNNNNNNNNNNNNNNNNNNNNNNNNNNNNNNNNNNNNNNNNNNNNNNNNNNNNNNNNNNNNNNNNNNNNNNNNNNNNNNNNNNNNNNNNNNNNNNNNNNNNNNNNNNNNNNNNNNNNNNNNNNNNNNNNNNNNNNNNNNNNNNNNNNNNNNNNNNNNNNNNNNNNNNNNNNNNNNNNNNNNNNNNNNNNNNNNNNNNNNNNNNNNNNNNNNNNNNNNNNNNNNNNNNNNNNNNNNNNNNNNNNNNNNNNNNNNNNNNNNNNNNNNNNNNNNNNNNNNNNNNNNNNNNNNNNNNNNNNNNNNNNNNNNNNNNNNNNNNNNNNNNNNNNNNNNNNNNNNNNNNNNNNNNNNNNNNNNNNNNNNNNNNNNNNNNNNNNNNNNNNNNNNNNNNNNNNNNNNNNNNNNNNNNNNNNNNNNNNNNNNNNNNNNNNNNNNNNNNNNNNNNNNNNNNNNNNNNNNNNNNNNNNNNNNNNNNNNNNNNNNNNNNNNNNNNNNNNNNNNNNNNNNNNNNNNNNNNNNNNNNNNNNNNNNNNNNNNNNNNNNNNNNNNNNNNNNNNNNNNNNNNNNNNNNNNNNNNNNNNNNNNNNNNNNNNNNNNNNNNNNNNNNNNNNNNNNNNNNNNNNNNNNNNNNNNNNNNNNNNNNNNNNNNNNNNNNNNNNNNNNNNNNNNNNNNNNNNNNNNNNNNNNNNNNNNNNNNNNNNNNNNNNNNNNNNNNNNNNNNNNNNNNNNNNNNNNNNNNNNNNNNNNNNNNNNNNNNNNNNNNNNNNNNNNNNNNNNNNNNNNNNNNNNNNNNNNNNNNNNNNNNNNNNNNNNNNNNNNNNNNNNNNNNNNNNNNNNNNNNNNNNNNNNNNNNNNNNNNNNNNNNNNNNNNNNNNNNNNNNNNNNNNNNNNNNNNNNNNNNNNNNNNNNNNNNNNNNNNNNNNNNNNNNNNNNNNNNNNNNNNNNNNNNNNNNNNNNNNNNNNNNNNNNNNNNNNNNNNNNNNNNNNNNNNNNNNNNNNNNNNNNNNNNNNNNNNNNNNNNNNNNNNNNNNNNNNNNNNNNNNNNNNNNNNNNNNNNNNNNNNNNNNNNNNNNNNNNNNNNNNNNNNNNNNNNNNNNNNNNNNNNNNNNNNNNNNNNNNNNNNNNNNNNNNNNNNNNNNNNNNNNNNNNNNNNNNNNNNNNNNNNNNNNNNNNNNNN
>Orobanche_mlokosiewiczii
CTTGCTAAGTGATAAC-TTTCAAATT--CAGAGAAACCCCGGAATT--AAGAAAAG-GGGCAATCCTGAGCCAAATC-CTAT----TTTAT--C-AAAACAAA------------GTTTAGAAAAAGAA---------A---AG----------GGGATAGGTGCAGAGACTCAATGGAAGTTGTTCTAACA------------AACA---GA---GTT--GATTGCGCTGGTAGAG-AAAT-----CTTTCC-ATTGTAACTTCAG--A--AAG-----------------G-ATGAA-GGATAAACT----------------------------------------------------------------------------GATTAATGATGACC---CGAACCTATATC------TGT-TTTTT-------------------------GAA-TATTATATTAAAAAGAGAATAATTGGTG-CGAATTTCTTCTAT-ATTGAAGA----------------AAGAATATTCATT-------CATCAAATCATTCACTCCATAGTC-----TGATAAATC----TTTTTAAAAAAGAAC-TGATTA----------ATCAGACGAGAATAAAGATAGAGTCCCATTCTACATGTCAATACATGTCAATACTGGCAACAAT----TAAATTTATAGTAAGAGGAAAATCCGTCGATTTTAAAAA-TCGTGAGGGTTCAAGT-CCCTCTATCCCC---CCAA-AAGCCC------AT-TTAACTACCAA----------------AATAAAAATATTTA-TCCTCTACCTC------------------CTTTTTTGTTATTCG---------------TTAAT-AGTTTA----CAATTTTTATTCTTATTCTTTTTG----ACAAAAAGTATTGGGGCGTAAAAATACA-TTTGAGCATAAAT-AACTTT---C---TC---TTAGCACATGTGA------TAT-AAAATA-ACACTCAAATTAAGCAAGGAATTTCTAT-TTGAAT-----CATTCATATTCAA-TAACATTACTC-ATA-CTGAAACTTATA--AAGTCG--TCTTTTTG--AAGATCCAAG-------AAATT---ACAGGACTTG-----GGGAAA-CTTTGTAATCT-TCCCCTGTTCTCTTTA---------A-TTGACATATATACTAGCC-----ATCAAATAA-----AATAAGGAT------GGGATCCTAA-------TTTAAAATGGTCGGGATAG--------TCG--TACCTAT-AAAGCAGACCGCGAACATGTC-GACTMTAT---GGAAYTGTGGCGA--------------T--CACG-TTGCATTCCACTCCC-GCAT-GCGTGCACCTAGGTGTGCGTTG---TGCGGGCTAACGAA-CCCCGGCGCGGTATGCGCCAAGGAAAACTCATAGAA-GCGTCGG--CCTTCC---TCGCCCCGT-TCGCGGTGAGCGT---GGGGGGAAGTGATGTCTC-TCGAA--TGTCAAAATGACTCTCGGCAACGGATATCTCGGCTCTCGTATCGATGAAGAACGTAGCGAAATGCGATACTTGGTGTGAATTGCAGAATC-------CCGTGAACCATCGAGTCTTTGAACGCAAGTTGCGCCTGAAGCC-TTCTGGCTGAGGGCACGTCTGCCTGGGCGTCACACATCGCGTYGCCCT----CCCTTY--CGTCCCTA-TGGGGCGTATTTTT-GGTGGGGGCGGATAATGGCCTCCCGTGCACAA-TAATGTGCGGCTGGTCCAAATGCGAACCCGCGGCGATTCACGTCACGRCCAGTGGTGGTTGA--ATC---TTCAACT-CTCGT-CTGTCGTG-TCGGATG-GTGTT-GCAT-GTTGGGCTCTATTAT---AGACCT-GCAGGCACAAGCTA-CT--TGTGC-TTTCGACTNNNNNNNNNNNNNNNNNNNNNNNNNNNNNNNNNNNNNNNNNNNNNNNNNNNNNNNNNNNNNNNNNNNNNNNNNNNNNNNNNNNNNNNNNNNNNNNNNNNNNNNNNNNNNNNNNNNNNNNNNNNNNNNNNNNNNNNNNNNNNNNNNNNNNNNNNNNNNNNNNNNNNNNNNNNNNNNNNNNNNNNNNNNNNNNNNNNNNNNNNNNNNNNNNNNNNNNNNNNNNNNNNNNNNNNNNNNNNNNNNNNNNNNNNNNNNNNNNNNNNNNNNNNNNNNNNNNNNNNNNNNNNNNNNNNNNNNNNNNNNNNNNNNNNNNNNNNNNNNNNNNNNNNNNNNNNNNNNNNNNNNNNNNNNNNNNNNNNNNNNNNNNNNNNNNNNNNNNNNNNNNNNNNNNNNNNNNNNNNNNNNNNNNNNNNNNNNNNNNNNNNNNNNNNNNNNNNNNNNNNNNNNNNNNNNNNNNNNNNNNNNNNNNNNNNNNNNNNNNNNNNNNNNNNNNNNNNNNNNNNNNNNNNNNNNNNNNNNNNNNNNNNNNNNNNNNNNNNNNNNNNNNNNNNNNNNNNNNNNNNNNNNNNNNNNNNNNNNNNNNNNNNNNNNNNNNNNNNNNNNNNNNNNNNNNNNNNNNNNNNNNNNNNNNNNNNNNNNNNNNNNNNNNNNNNNNNNNNNNNNNNNNNNNNNNNNNNNNNNNNNNNNNNNNNNNNNNNNNNNNNNNNNNNNNNNNNNNNNNNNNNNNNNNNNNNNNNNNNNNNNNNNNNNNNNNNNNNNNNNNNNNNNNNNNNNNNNNNNNNNNNNNNNNNNNNNNNNNNNNNNNNNNNNNNNNNNNNNNNNNNNNNNNNNNNNNNNNNNNNNNNNNNNNNNNNNNNNNNNNNNNNNNNNNNNNNNNNNNNNNNNNNNNNNNNNNNNNNNNNNNNNNNNNNNNNNNNNNNNNNNNNNNNNNNNNNNNNNNNNNNNNNNNNNNNNNNNNNNNNNNNNNNNNNNNNNNNNNNNNNNNNNNNNNNNNNNNNNNNNNNNNNNNNNNNNNNNNNNNNNNNNNNNNNNNNNNNNNNNNNNNNNNNNNNNNNNNNNNNNNNNNNNNNNNNNNNNNNNNNNNNNNNNNNNNNNNNNNNNNNNNNNNNNNNNNNNNNNNNNNNNNNNNNNNNNNNNNNNNNNNNNNNNNNNNNNNNNNNNNNNNNNNNNNNNNNNNNNNNNNNNNNNNNNNNNNNNNNNNNNNNNNNNNNNNNNNNNNNNNNNNNNNNNNNNNNNNNNNNNNNNNNNNNNNNNNNNNNNNNNNNNNNNNNNNNNNNNNNNNNNNNNNNNNNNNNNNNNNNNNNNNNNNNNNNNNNNNNNNNNNNNNNNNNNNNNNNNNNNNNNNNNNNNNNNNNNNNNNNNNNNNNNNNNNNNNNNNNNNNNNNNNNNNNNNNNNNNNNNNNNNNNNNNNNNNNNNNNNNNNNNNNNNNNNNNNNNNNNNNNNNNNNNNNNNNNNNNNNNNNNNNNNNNNNNNNNNNNNNNNNNNNNNNNNNNNNNNNNNNNNNNNNNNNNNNNNNNNNNNNNNNNNNNNNNNNNNNNNNNNNNNNNNNNNNNNNNNNNNNNNNNNNNNNNNNNNNNNNNNNNNNNNNNNNNNNNNNNNNNNNNNNNNNNNNNNNNNNNNNNNNNNNNNNNNNNNNNNNNNNNNNNNNNNNNNNNNNNNNNNNNNNNNNNNNNNNNNNNNNNNNNNNNNNNNNNNNNNNNNNNNNNNNNNNNNNNNNNNNNNNNNNNNNNNNNNNNNNNNNNNNNNNNNNNNNNNNNNNNNNNNNNNNNNNNNNNNNNNNNNNNNNNNNNNNNNNNNNNNNNNNNNNNNNNNNNNNNNNNNNNNNNNNNNNNNNNNNNNNNNNNNNNNNNNNNNNNNNNNNNNNNNNNNNNNNNNNNNNNNNNNNNNNNNNNNNNNNNNNNNNNNNNNNNNNNNNNNNNNNNNNNNNNNNNNNNNNNNNNNNNNNNNNNNNNNNNNNNNNNNNNNNNNNNNNNNNNNNNNNNNNNNNNNNNNNNNNNNNNNNNNNNNNNNNNNNNNNNNNNNNNNNNNNNNNNNNNNNNNNNNNNNNNNNNNNNNNNNNNNNNNNNNNNNNNNNNNNNNNNNNNNNNNNNNNNNNNNNNNNNNNNNNNNNNNNNNNNNNNNNNNNNNNNNNNNNNNNNNNNNNNNNNNNNNNNNNNNNNNNNNNNNNNNNNNNNNNNNNNNNNNNNNNNNNNNNNNNNNNNNNNNNNNNNNNNNNNNNNNNNNNNNNNNNNNNNNNNNNNNNNNNNNNNNNNNNNNNNNNNNNNNNNNNNNNNNNNNNNNNNNNNNNNNNNNNNNNNNNNNNNNNNNNNNNNNNNNNNNNNNNNNNNNNNNNNNNNNNNNNNNNNNNNNNNNNNNNNNNNNNNNNNNNNNNNNNNNNNNNNNNNNNNNNNNNNNNNNNNNNNNNNNNNNNNNNNNNNNNNNNNNNNNNNNNNNNNNNNNNNNNNNNNNNNNNNNNNNNNNNNNNNNNNNNNNNNNNNNNNNNNNNNNNNNNNNNNNNNNNNNNNNNNNNNNNNNNNNNNNNNNNNNNNNNNNNNNNNNNNNNNNNNNNNNNNNNNNNNNNNNNNNNNNNNNNNNNNNNNNNNNNNNNNNNNNNNNNNNNNNNNNNNNNNNNNNNNNNNNNNNNNNNNNNNNNNNNNNNNNNNNNNNNNNNNNNNNNNNNNNNNNNNNNNNNNNNNNNNNNNNNNNNNNNNNNNNNNNNNNNNNNNNNNNNNNNNNNNNNNNNNNNNNNNNNNNNNNNNNNNNNNNNNNNNNNNNNNNNNNNNNNNNNNNNNNNNNNNNNNNNNNNNNNNNNNNNNNNNNNNNNNNNNNNNNNNNNNNNNNNNNNNNNNNNNNNNNNNNNNNNNNNNNNNNNNNNNNNNNNNNNNNNNNNNNNNNNNNNNNNNNNNNNNNNNNNNNNNNNNNNNNNNNNNNNNNNNNNNNNNNNNNNNNNNNNNNNNNNNNNNNNNNNNNNNNNNNNNNNNNNNNNNNNNNNNNNNNNNNNNNNNNNNNNNNNNNNNNNNNNNNNNNNNNNNNNNNNNNNNNNNNNNNNNNNNNNNNNNNNNNNNNNNNNNNNNNNNNNNNNNNNNNNNNNNNNNNNNNNNNNNNNNNNNNNNNNNNNNNNNNNNNNNNNNNNNNNNNNNNNNNNNNNNNNNNNNNNNNNNNNNNNNNNNNNNNNNNNNNNNNNNNNNNNNNNNNNNNNNNNNNNNNNNNNNNNNNNNNNNNNNNNNNNNNNNNNNNNNNNNNNNNNNNNNNNNNNNNNNNNNNNNNNNNNNNNNNNNNNNNNNNNNNNNNNNNNNNNNNNNNNNNNNNNNNNNNNNNNNNNNNNNNNNNNNNNNNNNNNNNNNNNNNNNNNNNNNNNNNNNNNNNNNNNNNNNNNNNNNNNNNNNNNNNNNNNNNNNNNNNNNNN
>Orobanche_javakhetica
CTTGCTAAGTGATAAC-TTTCAAATT--CAGAGAAACCCCGGAATT--AAGAAAAA-GGGCAATCCTGAGCCAAATC-CTAT----TTTAT--C-AAAACAAA------------GTTTAGAAAACGAA---------A---AA----------GGGATAGGTGCAGAGACTCAATGGAAGTTGTTCTAACA------------AACA---GA---GTT--GATTGCGCTGGTATAG-AAAT-----CTTTCT-GTTGTAACTTCAG--A--AAG-----------------G-ATAAA-GGATAAACGTATCAC--------------TATATAAACTATA---------TAAACT----------------------------GATTAATGATGACC---TGAACCTATATC------------TTT------------------------TAAA-TATTA-----AAAAGAGAAGAATTGGTA-CGAATTTCTTCTAT-ATTAAAGA----------------AAGAATATTCATT-------CATCTAATCATTCACTCCATAGTC-----TGATAAATA-----TTTT---TAAAAAC-TGATTA----------ATCAGACGAGAATAAAGATAGAGTCCCATTCTACATGTCAATACATGTCAATACTGGCAACAAT----TAAATTTATAGTAAGAGGAAAATCCGTCGATTTTAAAAA-TCGTGAGGGTTCAAGT-CCCTCTATCCCC---CCAAAAAGACC------AT-TTAACTATCAA----------------AATAAAAATATTTA-TCCTCTACCTC------------------CTTTTTTGTTATTCG---------------TTAAT-----------GGTTCCCAATTCTTATTCTTTTTG----ACAAAAAGTATTGGGACGTAAAAATACA-TTTGAGCAGAAAT-AACTTT---C---TC---TTAGCACATGTGA------TAT-AAAATA-ACACTCAAATTAAGCAAGGAATTCCTAT-TTGAAT-----CATTCATATTCAA-TAACATTACTC-ATAACTGAAACTTATA--AAGTCG--TTTTTTTG--AAAATCTAAG-------AAATT---GCAGTACTTA-----GGGAAA-CTTTGTAATCT-TCTCCTGTTTTCTTTA---------A-TTTACATAT----TAGCC-----ATCAAATAA-----AATAAGGAT------GGGATCCTAA-------TTTATAATGGTCGGGATAG--------TCGA-TACCTAT-AAAGCAGACCGCGAACATGTA-AACTATAT---GGAAATGTGGCTA--------------T--CACG-TCGCATCCCACTCCC-GCAT-GCGGGCACCTCGGTGTGCGTTG---TGCGGGCTAACGAA-CCCCGGCGCGGTATGCGCCAAGGAAAACTCATAGAA-GCGTCTG--CCTCCC---AAGCCCCGT-TCGCGGTGAGTGT---GGGGGGAAAAGATGTCTC-TCGAA--TGTCAAAATGACTCTCGGCAACGGATATCTCGGCTCTCGTATCGATGAAGAACGTAGCGAAATGCGATACTTGGTGTGAATTGCAGAATC-------CCGTGAACCATCGAGTCTTTGAACGCAAGTTGCGCCTGAAGCC-TTCTGGCTAAGGGCACGTCTGCCTGGGCGTCACACATCGCGTCGCCCT----CCCTCA--AGTCCCTA-TGGGCT-TGTTTTT-GGTGGGGGCGGATAATGGCCTCCCGTGCACGA-CAATGTGCGGCTGGTCCAAATGCGAACCCGCGGCGACTCACGTCACGACCAGTGGTGGTTGA--ATC---TTCAACT-CTCGT-CTGTCGTG-GCGGATG-GTGTT-GCAT-GTTGGGCTATTAT-----AGACCC-ATAGGCACGAGCTG-CT--TGTGC-TTTCGACTNNNNNNNNNNNNNNNNNNNNNNNNNNNNNNNNNNNNNNNNNNNNNNNNNNNNNNNNNNNNNNNNNNNNNNNNNNNNNNNNNNNNNNNNNNNNNNNNNNNNNNNNNNNNNNNNNNNNNNNNNNNNNNNNNNNNNNNNNNNNNNNNNNNNNNNNNNNNNNNNNNNNNNNNNNNNNNNNNNNNNNNNNNNNNNNNNNNNNNNNNNNNNNNNNNNNNNNNNNNNNNNNNNNNNNNNNNNNNNNNNNNNNNNNNNNNNNNNNNNNNNNNNNNNNNNNNNNNNNNNNNNNNNNNNNNNNNNNNNNNNNNNNNNNNNNNNNNNNNNNNNNNNNNNNNNNNNNNNNNNNNNNNNNNNNNNNNNNNNNNNNNNNNNNNNNNNNNNNNNNNNNNNNNNNNNNNNNNNNNNNNNNNNNNNNNNNNNNNNNNNNNNNNNNNNNNNNNNNNNNNNNNNNNNNNNNNNNNNNNNNNNNNNNNNNNNNNNNNNNNNNNNNNNNNNNNNNNNNNNNNNNNNNNNNNNNNNNNNNNNNNNNNNNNNNNNNNNNNNNNNNNNNNNNNNNNNNNNNNNNNNNNNNNNNNNNNNNNNNNNNNNNNNNNNNNNNNNNNNNNNNNNNNNNNNNNNNNNNNNNNNNNNNNNNNNNNNNNNNNNNNNNNNNNNNNNNNNNNNNNNNNNNNNNNNNNNNNNNNNNNNNNNNNNNNNNNNNNNNNNNNNNNNNNNNNNNNNNNNNNNNNNNNNNNNNNNNNNNNNNNNNNNNNNNNNNNNNNNNNNNNNNNNNNNNNNNNNNNNNNNNNNNNNNNNNNNNNNNNNNNNNNNNNNNNNNNNNNNNNNNNNNNNNNNNNNNNNNNNNNNNNNNNNNNNNNNNNNNNNNNNNNNNNNNNNNNNNNNNNNNNNNNNNNNNNNNNNNNNNNNNNNNNNNNNNNNNNNNNNNNNNNNNNNNNNNNNNNNNNNNNNNNNNNNNNNNNNNNNNNNNNNNNNNNNNNNNNNNNNNNNNNNNNNNNNNNNNNNNNNNNNNNNNNNNNNNNNNNNNNNNNNNNNNNNNNNNNNNNNNNNNNNNNNNNNNNNNNNNNNNNNNNNNNNNNNNNNNNNNNNNNNNNNNNNNNNNNNNNNNNNNNNNNNNNNNNNNNNNNNNNNNNNNNNNNNNNNNNNNNNNNNNNNNNNNNNNNNNNNNNNNNNNNNNNNNNNNNNNNNNNNNNNNNNNNNNNNNNNNNNNNNNNNNNNNNNNNNNNNNNNNNNNNNNNNNNNNNNNNNNNNNNNNNNNNNNNNNNNNNNNNNNNNNNNNNNNNNNNNNNNNNNNNNNNNNNNNNNNNNNNNNNNNNNNNNNNNNNNNNNNNNNNNNNNNNNNNNNNNNNNNNNNNNNNNNNNNNNNNNNNNNNNNNNNNNNNNNNNNNNNNNNNNNNNNNNNNNNNNNNNNNNNNNNNNNNNNNNNNNNNNNNNNNNNNNNNNNNNNNNNNNNNNNNNNNNNNNNNNNNNNNNNNNNNNNNNNNNNNNNNNNNNNNNNNNNNNNNNNNNNNNNNNNNNNNNNNNNNNNNNNNNNNNNNNNNNNNNNNNNNNNNNNNNNNNNNNNNNNNNNNNNNNNNNNNNNNNNNNNNNNNNNNNNNNNNNNNNNNNNNNNNNNNNNNNNNNNNNNNNNNNNNNNNNNNNNNNNNNNNNNNNNNNNNNNNNNNNNNNNNNNNNNNNNNNNNNNNNNNNNNNNNNNNNNNNNNNNNNNNNNNNNNNNNNNNNNNNNNNNNNNNNNNNNNNNNNNNNNNNNNNNNNNNNNNNNNNNNNNNNNNNNNNNNNNNNNNNNNNNNNNNNNNNNNNNNNNNNNNNNNNNNNNNNNNNNNNNNNNNNNNNNNNNNNNNNNNNNNNNNNNNNNNNNNNNNNNNNNNNNNNNNNNNNNNNNNNNNNNNNNNNNNNNNNNNNNNNNNNNNNNNNNNNNNNNNNNNNNNNNNNNNNNNNNNNNNNNNNNNNNNNNNNNNNNNNNNNNNNNNNNNNNNNNNNNNNNNNNNNNNNNNNNNNNNNNNNNNNNNNNNNNNNNNNNNNNNNNNNNNNNNNNNNNNNNNNNNNNNNNNNNNNNNNNNNNNNNNNNNNNNNNNNNNNNNNNNNNNNNNNNNNNNNNNNNNNNNNNNNNNNNNNNNNNNNNNNNNNNNNNNNNNNNNNNNNNNNNNNNNNNNNNNNNNNNNNNNNNNNNNNNNNNNNNNNNNNNNNNNNNNNNNNNNNNNNNNNNNNNNNNNNNNNNNNNNNNNNNNNNNNNNNNNNNNNNNNNNNNNNNNNNNNNNNNNNNNNNNNNNNNNNNNNNNNNNNNNNNNNNNNNNNNNNNNNNNNNNNNNNNNNNNNNNNNNNNNNNNNNNNNNNNNNNNNNNNNNNNNNNNNNNNNNNNNNNNNNNNNNNNNNNNNNNNNNNNNNNNNNNNNNNNNNNNNNNNNNNNNNNNNNNNNNNNNNNNNNNNNNNNNNNNNNNNNNNNNNNNNNNNNNNNNNNNNNNNNNNNNNNNNNNNNNNNNNNNNNNNNNNNNNNNNNNNNNNNNNNNNNNNNNNNNNNNNNNNNNNNNNNNNNNNNNNNNNNNNNNNNNNNNNNNNNNNNNNNNNNNNNNNNNNNNNNNNNNNNNNNNNNNNNNNNNNNNNNNNNNNNNNNNNNNNNNNNNNNNNNNNNNNNNNNNNNNNNNNNNNNNNNNNNNNNNNNNNNNNNNNNNNNNNNNNNNNNNNNNNNNNNNNNNNNNNNNNNNNNNNNNNNNNNNNNNNNNNNNNNNNNNNNNNNNNNNNNNNNNNNNNNNNNNNNNNNNNNNNNNNNNNNNNNNNNNNNNNNNNNNNNNNNNNNNNNNNNNNNNNNNNNNNNNNNNNNNNNNNNNNNNNNNNNNNNNNNNNNNNNNNNNNNNNNNNNNNNNNNNNNNNNNNNNNNNNNNNNNNNNNNNNNNNNNNNNNNNNNNNNNNNNNNNNNNNNNNNNNNNNNNNNNNNNNNNNNNNNNNNNNNNNNNNNNNNNNNNNNNNNNNNNNNNNNNNNNNNNNNNNNNNNNNNNNNNNNNNNNNNNNNNNNNNNNNNNNNNNNNNNNNNNNNNNNNNNNNNNNNNNNNNNNNNNNNNNNNNNNNNNNNNNNNNNNNNNNNNNNNNNNNNNNNNNNNNNNNNNNNNNNNNNNNNNNNNNNNNNNNNNNNNNNNNNNNNNNNNNNNNNNNNNNNNNNNNNNNNNNNNNNNNNNNNNNNNNNNNNNNNNNNNNNNNNNNNNNNNNNNNNNNNNNNNNNNNNNNNNNNNNNNNNNNNNNNNNNNNNNNNNNNNNNNNNNNNNNNNNNNNNNNNNNNNNNNNNNNNNNNNNNNNNNNNNNNNNNNNNNNNNNNNNNNNNNNNNNNNNNNNNNNNNNNNNNNNNNNNNNNNNNNNNNNNNNNNNNNNNNNNNNNNNNNNNNNNNNNNNNNNNNNNNNNN
>Orobanche_centaurina (O. kochii)
CTTGCTAAGTGATAAC-TTTCAAATT--CAGAGAAACCCCGGAATT--AATAAAAA-GGGCAATCCTGAGCCAAATC-CTATG---TTTAT--C-AAAACAAA------------GTTTAGAAAAAGAA---------A-------------AGGGGATAGGTGCAGAGACTCAATGGAAGTTGTTCTAACA------------AACA---GA---GTT--GATTGCGCTGGTAGAG-AAAT-----CTTTCC-ATTGTAACTTCAG-AA--AGG-------------------ATGAA-GGATAAACT----------------------------------------------------------------------------GATTAATGATGACC---CGAACCTATATC------TGT-TTTTT-------------------------GAA-TATTA----------AAAAGAATTGGTG-CGAATTTTTTATAT-ATTGAAGAAAGA------------ATGAATATTCATT-------TATCAAATCATTCACTCCATAGTT-----TGATAAATC---TTTTTTTTAAAAGAAC-TGATTA----------ATCAGACGAGAATAAAGATAGAGTCCCATTC----------TACATGTCAATACTGGCAACAAT----TAAATTTATAGTAAGAGGAAAATCCGTCGATTTTTAAAA-TCGTGAGGGTTCAAGT-CCCTCTATCCCC---CCAA-AAGCCC------AT-TTAACTACCAA----------------AATAAAAATATTTA-TCCTCTACCTA------------------ATTTTTTGTTATTCG---------------TTAAT-GGTTTC----CAATTTTTATTCTTATTCCTTTTG----ACAAAAAGTATTGGGGCGTAAAAATACA-TTTGAGCATAAAT-AACTTT---A---TC---TTAGCACATGTGA------TAT-AAAATA-ACACTCAAATTAAGCAAGGAATTTCTAT-TTGAAT-----CATTCATATTCAA-TAACATTACTCAATA-CTGAAACTTATA--AAGTCGTCTTTTTG----AAGATCCAAG-------AAATT---ACAGGACTTG-----GGGAAA-CTTTGTAATCT-TCCCCTGTTCTCTTTA---------A-TTGACATATATACTAGCC-----ATCAAATAA-----AATAAGGAT------GGGATCCTAA-------TTTAAAATGGTCGGGATAG--------TCG--TACCTAT-AAAGCAGACCGTGAACATGTC-GACTATAT---GGAACTGTGGCGA--------------T--CACG-TCGCATTCCACTCCC-GCAT-GCGGGCACCTAGGTGTGCGTTG---TGCGGGCTAACGAA-CCCCGGCGCGGTATGCGCCAAGGAAAACTCATAGAA-GCGTCGG--CCTCCC---TCGCCTCGT-TCGCGGTGAGCGT---GGGGGGAAATGATGTCTC-TCGAA--TGTCAAAATGACTCTCGGCAACGGATATCTCGGCTCTCGTATCGATGAAGAACGTAGCGAAATGCGATACTTGGTGTGAATTGCAGAATC-------CCGTGAACCATCGAGTCTTTGAACGCAAGTTGCGCCTGAAGCC-TTATGGCTAAGGGCACGCCTGCCTGGGCGTCACACATCGCGTCGCCCT----CCCTCC--CCTCCTTA-CGGGGCGTGTTTTT-GGTGGGGGCGGATAATGGCCTCCCGTGCACAA-TAATGTGCGGCTGGTCCAAATGCGAACCCGCGGCGACTCACGTCACGACCAGTGGTGGTTGA--ATC---TTCAACT-CTCGT-CTGTCGTG-TCGGATG-GTGTT-GCAT-GTTGCGCTCTATTGT---AGACCC-ACAGGCACGAGCTA-CT--TGTGC-TTTCGACTNNNNNNNNNNNNNNNNNNNNNNNNNNNNNNNNNNNNNNNNNNNNNNNNNNNNNNNNNNNNNNNNNNNNNNNNNNNNNNNNNNNNNNNNNNNNNNNNNNNNNNNNNNNNNNNNNNNNNNNNNNNNNNNNNNNNNNNNNNNNNNNNNNNNNNNNNNNNNNNNNNNNNNNNNNNNNNNNNNNNNNNNNNNNNNNNNNNNNNNNNNNNNNNNNNNNNNNNNNNNNNNNNNNNNNNNNNNNNNNNNNNNNNNNNNNNNNNNNNNNNNNNNNNNNNNNNNNNNNNNNNNNNNNNNNNNNNNNNNNNNNNNNNNNNNNNNNNNNNNNNNNNNNNNNNNNNNNNNNNNNNNNNNNNNNNNNNNNNNNNNNNNNNNNNNNNNNNNNNNNNNNNNNNNNNNNNNNNNNNNNNNNNNNNNNNNNNNNNNNNNNNNNNNNNNNNNNNNNNNNNNNNNNNNNNNNNNNNNNNNNNNNNNNNNNNNNNNNNNNNNNNNNNNNNNNNNNNNNNNNNNNNNNNNNNNNNNNNNNNNNNNNNNNNNNNNNNNNNNNNNNNNNNNNNNNNNNNNNNNNNNNNNNNNNNNNNNNNNNNNNNNNNNNNNNNNNNNNNNNNNNNNNNNNNNNNNNNNNNNNNNNNNNNNNNNNNNNNNNNNNNNNNNNNNNNNNNNNNNNNNNNNNNNNNNNNNNNNNNNNNNNNNNNNNNNNNNNNNNNNNNNNNNNNNNNNNNNNNNNNNNNNNNNNNNNNNNNNNNNNNNNNNNNNNNNNNNNNNNNNNNNNNNNNNNNNNNNNNNNNNNNNNNNNNNNNNNNNNNNNNNNNNNNNNNNNNNNNNNNNNNNNNNNNNNNNNNNNNNNNNNNNNNNNNNNNNNNNNNNNNNNNNNNNNNNNNNNNNNNNNNNNNNNNNNNNNNNNNNNNNNNNNNNNNNNNNNNNNNNNNNNNNNNNNNNNNNNNNNNNNNNNNNNNNNNNNNNNNNNNNNNNNNNNNNNNNNNNNNNNNNNNNNNNNNNNNNNNNNNNNNNNNNNNNNNNNNNNNNNNNNNNNNNNNNNNNNNNNNNNNNNNNNNNNNNNNNNNNNNNNNNNNNNNNNNNNNNNNNNNNNNNNNNNNNNNNNNNNNNNNNNNNNNNNNNNNNNNNNNNNNNNNNNNNNNNNNNNNNNNNNNNNNNNNNNNNNNNNNNNNNNNNNNNNNNNNNNNNNNNNNNNNNNNNNNNNNNNNNNNNNNNNNNNNNNNNNNNNNNNNNNNNNNNNNNNNNNNNNNNNNNNNNNNNNNNNNNNNNNNNNNNNNNNNNNNNNNNNNNNNNNNNNNNNNNNNNNNNNNNNNNNNNNNNNNNNNNNNNNNNNNNNNNNNNNNNNNNNNNNNNNNNNNNNNNNNNNNNNNNNNNNNNNNNNNNNNNNNNNNNNNNNNNNNNNNNNNNNNNNNNNNNNNNNNNNNNNNNNNNNNNNNNNNNNNNNNNNNNNNNNNNNNNNNNNNNNNNNNNNNNNNNNNNNNNNNNNNNNNNNNNNNNNNNNNNNNNNNNNNNNNNNNNNNNNNNNNNNNNNNNNNNNNNNNNNNNNNNNNNNNNNNNNNNNNNNNNNNNNNNNNNNNNNNNNNNNNNNNNNNNNNNNNNNNNNNNNNNNNNNNNNNNNNNNNNNNNNNNNNNNNNNNNNNNNNNNNNNNNNNNNNNNNNNNNNNNNNNNNNNNNNNNNNNNNNNNNNNNNNNNNNNNNNNNNNNNNNNNNNNNNNNNNNNNNNNNNNNNNNNNNNNNNNNNNNNNNNNNNNNNNNNNNNNNNNNNNNNNNNNNNNNNNNNNNNNNNNNNNNNNNNNNNNNNNNNNNNNNNNNNNNNNNNNNNNNNNNNNNNNNNNNNNNNNNNNNNNNNNNNNNNNNNNNNNNNNNNNNNNNNNNNNNNNNNNNNNNNNNNNNNNNNNNNNNNNNNNNNNNNNNNNNNNNNNNNNNNNNNNNNNNNNNNNNNNNNNNNNNNNNNNNNNNNNNNNNNNNNNNNNNNNNNNNNNNNNNNNNNNNNNNNNNNNNNNNNNNNNNNNNNNNNNNNNNNNNNNNNNNNNNNNNNNNNNNNNNNNNNNNNNNNNNNNNNNNNNNNNNNNNNNNNNNNNNNNNNNNNNNNNNNNNNNNNNNNNNNNNNNNNNNNNNNNNNNNNNNNNNNNNNNNNNNNNNNNNNNNNNNNNNNNNNNNNNNNNNNNNNNNNNNNNNNNNNNNNNNNNNNNNNNNNNNNNNNNNNNNNNNNNNNNNNNNNNNNNNNNNNNNNNNNNNNNNNNNNNNNNNNNNNNNNNNNNNNNNNNNNNNNNNNNNNNNNNNNNNNNNNNNNNNNNNNNNNNNNNNNNNNNNNNNNNNNNNNNNNNNNNNNNNNNNNNNNNNNNNNNNNNNNNNNNNNNNNNNNNNNNNNNNNNNNNNNNNNNNNNNNNNNNNNNNNNNNNNNNNNNNNNNNNNNNNNNNNNNNNNNNNNNNNNNNNNNNNNNNNNNNNNNNNNNNNNNNNNNNNNNNNNNNNNNNNNNNNNNNNNNNNNNNNNNNNNNNNNNNNNNNNNNNNNNNNNNNNNNNNNNNNNNNNNNNNNNNNNNNNNNNNNNNNNNNNNNNNNNNNNNNNNNNNNNNNNNNNNNNNNNNNNNNNNNNNNNNNNNNNNNNNNNNNNNNNNNNNNNNNNNNNNNNNNNNNNNNNNNNNNNNNNNNNNNNNNNNNNNNNNNNNNNNNNNNNNNNNNNNNNNNNNNNNNNNNNNNNNNNNNNNNNNNNNNNNNNNNNNNNNNNNNNNNNNNNNNNNNNNNNNNNNNNNNNNNNNNNNNNNNNNNNNNNNNNNNNNNNNNNNNNNNNNNNNNNNNNNNNNNNNNNNNNNNNNNNNNNNNNNNNNNNNNNNNNNNNNNNNNNNNNNNNNNNNNNNNNNNNNNNNNNNNNNNNNNNNNNNNNNNNNNNNNNNNNNNNNNNNNNNNNNNNNNNNNNNNNNNNNNNNNNNNNNNNNNNNNNNNNNNNNNNNNNNNNNNNNNNNNNNNNNNNNNNNNNNNNNNNNNNNNNNNNNNNNNNNNNNNNNNNNNNNNNNNNNNNNNNNNNNNNNNNNNNNNNNNNNNNNNNNNNNNNNNNNNNNNNNNNNNNNNNNNNNNNNNNNNNNNNNNNNNNNNNNNNNNNNNNNNNNNNNNNNNNNNNNNNNNNNNNNNNNNNNNNNNNNNNNNNNNNNNNNNNNNNNNNNNNNNNNNNNNNNNNNNNNNNNNNNNNNNNNNNNNNNNNNNNNNNNNNNNNNNNNNNNNNNNNNNNNNNNNNNNNNNNNNNNNNNNNNNNNNNNNNNNNNNNNNNNNNNNNNNNNNNNNNNNNNNNNNNNNNNNNNNNNNNNNNNNNNNNNNNNNNNNNNNNNNNNNNNNNNNNNNNNNNNNNNNNNNNNNNNNNNNNNNNNNNNNNNNNNNNNNNNNNNNNNNNNNNNNNNNN
>Orobanche_krylowii
CTTGCTA-GTGATAAC-TTTCAAATT--CAGAGAAACCCCGGAATT--AAGAAAAG-GGGCAATCCTGAGCCAAATC-CTATA---TTTAT--C-AAAACAAA------------GTTTAGAAAAAGAA---------A---AG----------GGGATAGGTGCAGAGACTCAATGGAAGTTGTTCTAACA------------AACA---GA---GTT--GATTGCGCTGGTAGAG-AAAT-----CTTTCC-ATTGTAACTTCAG--A--AAG-----------------G-ATGAA-GGATAAACT----------------------------------------------------------------------------GATTAATGATGACC---CGAACCTATATC------TGT-TTTTT-------------------------GAA-TATTATATTAAAAAGAGAATACTTGGTG-CGAATTTCTTCTAT-ATTGAAGA----------------AAGAATATTCATT-------CATCAAATCATTCACTCCATAGTC-----TGATAAATC----TTTTTAAAAAAGAAC-TGATTA----------ATCAGACGAGAATAAAGATAGAGTCCCATTCTACATGTCAATACATGTCAATACTGGCAACAAT----TAAATTTATAGTAAGAGGAAAATCCGTCGATTTTAAAAA-TCGTGAGGGTTCAAGT-CCCTCTATCCCC---CCAA-AAGCCC------AT-TTAACTACCAA----------------AATAAAAATATTTA-TCCTCTACCTC------------------CTTTTTTGTTATTCG---------------TTAAT-AGTTTA----CAATTTTTATTCTTATTCTTTTTG----ACAAAAAGTATTGGGGCGTAAAAATACA-TTTGAGCATAAAT-AACTTT---C---TC---TTAGCACATGTGA------TATAAAAATA-ACACTCAAATTAAGCAAGGAATTTCTAT-TTGAAT-----CATTCATATTC-A-TAACATTACTC-ATA-CTGAAACTTATA--AAGTCG--TCTTTTTG--AAGATCCAAG-------AAATT---ACAGGACTTG-----GGGAAA-CTTTGTAATCT-TCCCCTGTTCTCTTTA---------A-TTGACATATATACTAGCC-----ATCAAATAA-----AATAAGGAT------GGGATCCTAA-------TTTAAAATGGTCGGGATAG--------TCG--TACCTAT-AAAGCAGACCGCGAACATGTC-GACTCTAT---GGAACTGTGGCGA--------------T--CACG-TTGCATTCCACTCCC-GCAT-GCGTGCACCTAGGTGTGCGTTG---TGCGGGCTAACGAA-CCCCGGCGCGGTATGCGCCAAGGAAAACTCATAGAA-GCGTCGG--CCTTCC---TCGCCCCGT-TCGCGGTGAGCGT---GGGGGGAAGTGATGTCTC-TCGAA--TGTCAAAATGACTCTCGGCAACGGATATCTCGGCTCTCGTATCGATGAAGAACGTAGCGAAATGCGATACTTGGTGTGAATTGCAGAATC-------CCGTGAACCATCGAGTCTTTGAACGCAAGTTGCGCCTGAAGCC-TTCTGGCTGAGGGCACGTCTGCCTGGGCGTCACACATCGCGTTGCCCT----CCCTTC--CGTCCCTA-TGGGGCGTATTTTT-GGTGGGGGCGGATAATGGCCTCCCGTGCACAA-TAATGTGCGGCTGGTCCAAATGCGAACCCGCGGCGATTCACGTCACGGCCAGTGGTGGTTGA--ATC---TTCAACT-CTCGT-CTGTCGTG-TCGGATG-GTGTT-GCAT-GTTGGGCTCTATTAT---AGACCT-GCAGGCACAAGCTA-CT--TGTGC-TTTCGACTNNNNNNNNNNNNNNNNNNNNNNNNNNNNNNNNNNNNNNNNNNNNNNNNNNNNNNNNNNNNNNNNNNNNNNNNNNNNNNNNNNNNNNNNNNNNNNNNNNNNNNNNNNNNNNNNNNNNNNNNNNNNNNNNNNNNNNNNNNNNNNNNNNNNNNNNNNNNNNNNNNNNNNNNNNNNNNNNNNNNNNNNNNNNNNNNNNNNNNNNNNNNNNNNNNNNNNNNNNNNNNNNNNNNNNNNNNNNNNNNNNNNNNNNNNNNNNNNNNNNNNNNNNNNNNNNNNNNNNNNNNNNNNNNNNNNNNNNNNNNNNNNNNNNNNNNNNNNNNNNNNNNNNNNNNNNNNNNNNNNNNNNNNNNNNNNNNNNNNNNNNNNNNNNNNNNNNNNNNNNNNNNNNNNNNNNNNNNNNNNNNNNNNNNNNNNNNNNNNNNNNNNNNNNNNNNNNNNNNNNNNNNNNNNNNNNNNNNNNNNNNNNNNNNNNNNNNNNNNNNNNNNNNNNNNNNNNNNNNNNNNNNNNNNNNNNNNNNNNNNNNNNNNNNNNNNNNNNNNNNNNNNNNNNNNNNNNNNNNNNNNNNNNNNNNNNNNNNNNNNNNNNNNNNNNNNNNNNNNNNNNNNNNNNNNNNNNNNNNNNNNNNNNNNNNNNNNNNNNNNNNNNNNNNNNNNNNNNNNNNNNNNNNNNNNNNNNNNNNNNNNNNNNNNNNNNNNNNNNNNNNNNNNNNNNNNNNNNNNNNNNNNNNNNNNNNNNNNNNNNNNNNNNNNNNNNNNNNNNNNNNNNNNNNNNNNNNNNNNNNNNNNNNNNNNNNNNNNNNNNNNNNNNNNNNNNNNNNNNNNNNNNNNNNNNNNNNNNNNNNNNNNNNNNNNNNNNNNNNNNNNNNNNNNNNNNNNNNNNNNNNNNNNNNNNNNNNNNNNNNNNNNNNNNNNNNNNNNNNNNNNNNNNNNNNNNNNNNNNNNNNNNNNNNNNNNNNNNNNNNNNNNNNNNNNNNNNNNNNNNNNNNNNNNNNNNNNNNNNNNNNNNNNNNNNNNNNNNNNNNNNNNNNNNNNNNNNNNNNNNNNNNNNNNNNNNNNNNNNNNNNNNNNNNNNNNNNNNNNNNNNNNNNNNNNNNNNNNNNNNNNNNNNNNNNNNNNNNNNNNNNNNNNNNNNNNNNNNNNNNNNNNNNNNNNNNNNNNNNNNNNNNNNNNNNNNNNNNNNNNNNNNNNNNNNNNNNNNNNNNNNNNNNNNNNNNNNNNNNNNNNNNNNNNNNNNNNNNNNNNNNNNNNNNNNNNNNNNNNNNNNNNNNNNNNNNNNNNNNNNNNNNNNNNNNNNNNNNNNNNNNNNNNNNNNNNNNNNNNNNNNNNNNNNNNNNNNNNNNNNNNNNNNNNNNNNNNNNNNNNNNNNNNNNNNNNNNNNNNNNNNNNNNNNNNNNNNNNNNNNNNNNNNNNNNNNNNNNNNNNNNNNNNNNNNNNNNNNNNNNNNNNNNNNNNNNNNNNNNNNNNNNNNNNNNNNNNNNNNNNNNNNNNNNNNNNNNNNNNNNNNNNNNNNNNNNNNNNNNNNNNNNNNNNNNNNNNNNNNNNNNNNNNNNNNNNNNNNNNNNNNNNNNNNNNNNNNNNNNNNNNNNNNNNNNNNNNNNNNNNNNNNNNNNNNNNNNNNNNNNNNNNNNNNNNNNNNNNNNNNNNNNNNNNNNNNNNNNNNNNNNNNNNNNNNNNNNNNNNNNNNNNNNNNNNNNNNNNNNNNNNNNNNNNNNNNNNNNNNNNNNNNNNNNNNNNNNNNNNNNNNNNNNNNNNNNNNNNNNNNNNNNNNNNNNNNNNNNNNNNNNNNNNNNNNNNNNNNNNNNNNNNNNNNNNNNNNNNNNNNNNNNNNNNNNNNNNNNNNNNNNNNNNNNNNNNNNNNNNNNNNNNNNNNNNNNNNNNNNNNNNNNNNNNNNNNNNNNNNNNNNNNNNNNNNNNNNNNNNNNNNNNNNNNNNNNNNNNNNNNNNNNNNNNNNNNNNNNNNNNNNNNNNNNNNNNNNNNNNNNNNNNNNNNNNNNNNNNNNNNNNNNNNNNNNNNNNNNNNNNNNNNNNNNNNNNNNNNNNNNNNNNNNNNNNNNNNNNNNNNNNNNNNNNNNNNNNNNNNNNNNNNNNNNNNNNNNNNNNNNNNNNNNNNNNNNNNNNNNNNNNNNNNNNNNNNNNNNNNNNNNNNNNNNNNNNNNNNNNNNNNNNNNNNNNNNNNNNNNNNNNNNNNNNNNNNNNNNNNNNNNNNNNNNNNNNNNNNNNNNNNNNNNNNNNNNNNNNNNNNNNNNNNNNNNNNNNNNNNNNNNNNNNNNNNNNNNNNNNNNNNNNNNNNNNNNNNNNNNNNNNNNNNNNNNNNNNNNNNNNNNNNNNNNNNNNNNNNNNNNNNNNNNNNNNNNNNNNNNNNNNNNNNNNNNNNNNNNNNNNNNNNNNNNNNNNNNNNNNNNNNNNNNNNNNNNNNNNNNNNNNNNNNNNNNNNNNNNNNNNNNNNNNNNNNNNNNNNNNNNNNNNNNNNNNNNNNNNNNNNNNNNNNNNNNNNNNNNNNNNNNNNNNNNNNNNNNNNNNNNNNNNNNNNNNNNNNNNNNNNNNNNNNNNNNNNNNNNNNNNNNNNNNNNNNNNNNNNNNNNNNNNNNNNNNNNNNNNNNNNNNNNNNNNNNNNNNNNNNNNNNNNNNNNNNNNNNNNNNNNNNNNNNNNNNNNNNNNNNNNNNNNNNNNNNNNNNNNNNNNNNNNNNNNNNNNNNNNNNNNNNNNNNNNNNNNNNNNNNNNNNNNNNNNNNNNNNNNNNNNNNNNNNNNNNNNNNNNNNNNNNNNNNNNNNNNNNNNNNNNNNNNNNNNNNNNNNNNNNNNNNNNNNNNNNNNNNNNNNNNNNNNNNNNNNNNNNNNNNNNNNNNNNNNNNNNNNNNNNNNNNNNNNNNNNNNNNNNNNNNNNNNNNNNNNNNNNNNNNNNNNNNNNNNNNNNNNNNNNNNNNNNNNNNNNNNNNNNNNNNNNNNNNNNNNNNNNNNNNNNNNNNNNNNNNNNNNNNNNNNNNNNNNNNNNNNNNNNNNNNNNNNNNNNNNNNNNNNNNNNNNNNNNNNNNNNNNNNNNNNNNNNNNNNNNNNNNNNNNNNNNNNNNNNNNNNNNNNNNNNNNNNNNNNNNNNNNNNNNNNNNNNNNNNNNNNNNNNNNNNNNNNNNNNNNNNNNNNNNNNNNNNNNNNNNNNNNNNNNNNNNNNNNNNNNNNNNNNNNNNNNNNNNNNNNNNNNNNNNNNNNNNNNNNNNNNNNNNNNNNNNNNNNNNNNNNNNNNNNNNNNNNNNNNNNNNNNNNNNNNNNNNNNNNNNNNNNNNNNNNNNNNNNNNNNNNNNNNNNNNNNNNNNNNNNNNNNNNNNNNNNNNNNNNNNNNNNNNNNNNNNNNNNNNNNNNNNNNNNNNNNNNNNNNNNNNNNNNNNNNNNNN
>Orobanche_kurdica
CTTGCTAAGTGATAAC-TTTCAAATT--CAGAGAAACCCCGGAATT--AATAAAAA-GGGCAATCCTGAGCCAAATC-CTAT----TTTAT--C-AAAACAAA------------GTTTAGAAAAAGAA---------A-------------AGGGGATAGGTGCAGAGACTCAATGGAAGTTGTTCTAACA------------AACA---GA---GTT--GATTGCGCTGGTAGAG-AAAT-----CTTTCC-ATTGTAACTTCAG-AA--AGG-------------------ATGAA-GGATAAACT----------------------------------------------------------------------------GATTAATGATGACC---CGAACCTATATC------TGT-TTTTT-------------------------GAA-TATTA----------AAAAGAATTGGTG-CGAATTTCTTCTAT-ATTGAAGAAAGA------------ATGAATATTCATT-------TATCAAATCATTCACTCCATAGTT-----TGATAAATCTTTTTTTTTTT-AAAGAAC-TGATTA----------ATCAGACGAGAATAAAGATAGAGTCCCATTCTACATGTCAATACATGTCAATACTGGCAACAAT----TAAATTTATAGTAAGAGGAAAATCCGTCGATTTTAAAAA-TCGTGAGGGTTCAAGT-CCCTCTATCCCC---CCAA-AAGCCC------AT-TTAACTACCAA----------------AATAAAAATATTTA-TCCTCTACCTC------------------CTTTTTTGTTATTCG---------------TTAAT-GGTTTC----CAATTTTTATTCTTATTCCTTTTG----ACAAAAAGTATTGGGGCGTAAAAATACA-TTTGAGCATAAAT-AACTTT---A---TC---TTAGCACATGTGA------TAT-AAAATA-ACACTCAAATTAAGCAAGGAATTTCTAT-TTGAAT-----CATTCATATTCAA-TAACATTACTCAATA-CTGAAACTTATA--AAGTCGTCTTTTTG----AAGATCCAAG-------AAATT---ACAGGACTTG-----GGGAAA-CTTTGTAATCT-TCCCCTGTTCTCTTTA---------A-TTGACATATATACTAGCC-----ATCAAATAA-----AATAAGGAT------GGGATCCTAA-------TTTAAAATGGTCGGGATAG--------TCG--TACCTAT-AAAGCAGACCGTGAACATGTC-GACTATAT---GGAACTGTGGCGA--------------T--CGCG-TCGCATTCCACTCCC-GCAT-GCGGGCACCTAGGTGTGCGTTG---TGCGGGCTAACGAA-CCCCGGCGCGGTATGCGCCAAGGAAAACTCATAGAA-GCGTCGG--CCTCCC---TCGCCTCGT-TCGCGGTGAGCGT---GGGGGGAAATGATGTCTC-TCGAA--TGTCAAAATGACTCTCGGCAACGGATATCTCGGCTCTCGTATCGATGAAGAACGTAGCGAAATGCGATACTTGGTGTGAATTGCAGAATC-------CCGTGAACCATCGAGTCTTTGAACGCAAGTTGCGCCTGAAGCC-TTTTGGCTAAGGGCACGTCTGCCTGGGCGTCACACATCGCGTCGCCCT----CCCTCC--CCTCCTTA-CGGGGCGTGTTTTT-GGTGGGGGCGGATAATGGCCTCCCGTGCACAA-TAATGTGCGGCTGGTCCAAATTCGAACCCGCGGCGACTCACGTCACGACCAGTGGTGGTTGA--ATC---TTCAACT-CTCGT-CTGTCGTG-TCGGATG-GTGTT-GCAT-GTTGCGCTCTATTATAGAAGACCC-ATAGGCACGAGCTA-CT--TGTGC-TTTCGACTNNNNNNNNNNNNNNNNNNNNNNNNNNNNNNNNNNNNNNNNNNNNNNNNNNNNNNNNNNNNNNNNNNNNNNNNNNNNNNNNNNNNNNNNNNNNNNNNNNNNNNNNNNNNNNNNNNNNNNNNNNNNNNNNNNNNNNNNNNNNNNNNNNNNNNNNNNNNNNNNNNNNNNNNNNNNNNNNNNNNNNNNNNNNNNNNNNNNNNNNNNNNNNNNNNNNNNNNNNNNNNNNNNNNNNNNNNNNNNNNNNNNNNNNNNNNNNNNNNNNNNNNNNNNNNNNNNNNNNNNNNNNNNNNNNNNNNNNNNNNNNNNNNNNNNNNNNNNNNNNNNNNNNNNNNNNNNNNNNNNNNNNNNNNNNNNNNNNNNNNNNNNNNNNNNNNNNNNNNNNNNNNNNNNNNNNNNNNNNNNNNNNNNNNNNNNNNNNNNNNNNNNNNNNNNNNNNNNNNNNNNNNNNNNNNNNNNNNNNNNNNNNNNNNNNNNNNNNNNNNNNNNNNNNNNNNNNNNNNNNNNNNNNNNNNNNNNNNNNNNNNNNNNNNNNNNNNNNNNNNNNNNNNNNNNNNNNNNNNNNNNNNNNNNNNNNNNNNNNNNNNNNNNNNNNNNNNNNNNNNNNNNNNNNNNNNNNNNNNNNNNNNNNNNNNNNNNNNNNNNNNNNNNNNNNNNNNNNNNNNNNNNNNNNNNNNNNNNNNNNNNNNNNNNNNNNNNNNNNNNNNNNNNNNNNNNNNNNNNNNNNNNNNNNNNNNNNNNNNNNNNNNNNNNNNNNNNNNNNNNNNNNNNNNNNNNNNNNNNNNNNNNNNNNNNNNNNNNNNNNNNNNNNNNNNNNNNNNNNNNNNNNNNNNNNNNNNNNNNNNNNNNNNNNNNNNNNNNNNNNNNNNNNNNNNNNNNNNNNNNNNNNNNNNNNNNNNNNNNNNNNNNNNNNNNNNNNNNNNNNNNNNNNNNNNNNNNNNNNNNNNNNNNNNNNNNNNNNNNNNNNNNNNNNNNNNNNNNNNNNNNNNNNNNNNNNNNNNNNNNNNNNNNNNNNNNNNNNNNNNNNNNNNNNNNNNNNNNNNNNNNNNNNNNNNNNNNNNNNNNNNNNNNNNNNNNNNNNNNNNNNNNNNNNNNNNNNNNNNNNNNNNNNNNNNNNNNNNNNNNNNNNNNNNNNNNNNNNNNNNNNNNNNNNNNNNNNNNNNNNNNNNNNNNNNNNNNNNNNNNNNNNNNNNNNNNNNNNNNNNNNNNNNNNNNNNNNNNNNNNNNNNNNNNNNNNNNNNNNNNNNNNNNNNNNNNNNNNNNNNNNNNNNNNNNNNNNNNNNNNNNNNNNNNNNNNNNNNNNNNNNNNNNNNNNNNNNNNNNNNNNNNNNNNNNNNNNNNNNNNNNNNNNNNNNNNNNNNNNNNNNNNNNNNNNNNNNNNNNNNNNNNNNNNNNNNNNNNNNNNNNNNNNNNNNNNNNNNNNNNNNNNNNNNNNNNNNNNNNNNNNNNNNNNNNNNNNNNNNNNNNNNNNNNNNNNNNNNNNNNNNNNNNNNNNNNNNNNNNNNNNNNNNNNNNNNNNNNNNNNNNNNNNNNNNNNNNNNNNNNNNNNNNNNNNNNNNNNNNNNNNNNNNNNNNNNNNNNNNNNNNNNNNNNNNNNNNNNNNNNNNNNNNNNNNNNNNNNNNNNNNNNNNNNNNNNNNNNNNNNNNNNNNNNNNNNNNNNNNNNNNNNNNNNNNNNNNNNNNNNNNNNNNNNNNNNNNNNNNNNNNNNNNNNNNNNNNNNNNNNNNNNNNNNNNNNNNNNNNNNNNNNNNNNNNNNNNNNNNNNNNNNNNNNNNNNNNNNNNNNNNNNNNNNNNNNNNNNNNNNNNNNNNNNNNNNNNNNNNNNNNNNNNNNNNNNNNNNNNNNNNNNNNNNNNNNNNNNNNNNNNNNNNNNNNNNNNNNNNNNNNNNNNNNNNNNNNNNNNNNNNNNNNNNNNNNNNNNNNNNNNNNNNNNNNNNNNNNNNNNNNNNNNNNNNNNNNNNNNNNNNNNNNNNNNNNNNNNNNNNNNNNNNNNNNNNNNNNNNNNNNNNNNNNNNNNNNNNNNNNNNNNNNNNNNNNNNNNNNNNNNNNNNNNNNNNNNNNNNNNNNNNNNNNNNNNNNNNNNNNNNNNNNNNNNNNNNNNNNNNNNNNNNNNNNNNNNNNNNNNNNNNNNNNNNNNNNNNNNNNNNNNNNNNNNNNNNNNNNNNNNNNNNNNNNNNNNNNNNNNNNNNNNNNNNNNNNNNNNNNNNNNNNNNNNNNNNNNNNNNNNNNNNNNNNNNNNNNNNNNNNNNNNNNNNNNNNNNNNNNNNNNNNNNNNNNNNNNNNNNNNNNNNNNNNNNNNNNNNNNNNNNNNNNNNNNNNNNNNNNNNNNNNNNNNNNNNNNNNNNNNNNNNNNNNNNNNNNNNNNNNNNNNNNNNNNNNNNNNNNNNNNNNNNNNNNNNNNNNNNNNNNNNNNNNNNNNNNNNNNNNNNNNNNNNNNNNNNNNNNNNNNNNNNNNNNNNNNNNNNNNNNNNNNNNNNNNNNNNNNNNNNNNNNNNNNNNNNNNNNNNNNNNNNNNNNNNNNNNNNNNNNNNNNNNNNNNNNNNNNNNNNNNNNNNNNNNNNNNNNNNNNNNNNNNNNNNNNNNNNNNNNNNNNNNNNNNNNNNNNNNNNNNNNNNNNNNNNNNNNNNNNNNNNNNNNNNNNNNNNNNNNNNNNNNNNNNNNNNNNNNNNNNNNNNNNNNNNNNNNNNNNNNNNNNNNNNNNNNNNNNNNNNNNNNNNNNNNNNNNNNNNNNNNNNNNNNNNNNNNNNNNNNNNNNNNNNNNNNNNNNNNNNNNNNNNNNNNNNNNNNNNNNNNNNNNNNNNNNNNNNNNNNNNNNNNNNNNNNNNNNNNNNNNNNNNNNNNNNNNNNNNNNNNNNNNNNNNNNNNNNNNNNNNNNNNNNNNNNNNNNNNNNNNNNNNNNNNNNNNNNNNNNNNNNNNNNNNNNNNNNNNNNNNNNNNNNNNNNNNNNNNNNNNNNNNNNNNNNNNNNNNNNNNNNNNNNNNNNNNNNNNNNNNNNNNNNNNNNNNNNNNNNNNNNNNNNNNNNNNNNNNNNNNNNNNNNNNNNNNNNNNNNNNNNNNNNNNNNNNNNNNNNNNNNNNNNNNNNNNNNNNNNNNNNNNNNNNNNNNNNNNNNNNNNNNNNNNNNNNNNNNNNNNNNNNNNNNNNNNNNNNNNNNNNNNNNNNNNNNNNNNNNNNNNNNNNNNNNNNNNNNNNNNNNNNNNNNNNNNNNNNNNNNNNNNNNNNNNNNNNNNNNNNNNNNNNNNNNNNNNNNNNNNNNNNNNNNNNNNNNNNNNNNNNNNNNNNNNNNNNNNNNNNNNNNNNNNNNNNNNNNNNNNNNNNNNNNNNNNNNNNNNNNNNNNNNNNNNNNNNNNNNNNNNNNNNNNNNNNNNNNNNNNNNNNNNNNNNNNNNNN
>Orobanche_laxissima
CTTGCTAAGTGATAAC-TTTCAAATT--CAGAGAAACCCCGGAATT--AATAAAAA-GGGCAATCCTGAGCCAAATC-CTAT----TTTAT--C-AAAACAAA------------GTTTAGAAAAAGAA---------A-------------AGGGGATAGGTGCAGAGACTCAATGGAAGTTGTTCTAACA------------AACA---GA---GTT--GATTGCGTTGGTAGAG-AAAT-----CTTTCC-ATTGTAACTTCAG-AA--AGG-------------------ATGAA-GGATAAACT----------------------------------------------------------------------------GATTAATGATGACC---CGAACCTATCTC------TTT-TTTTT-------------------------GAA-TATTA----------AAAAGAATTGGTG-CGAATTTCTTCTAT-ATTGAAGAAAGA------------ATGAATATTCATT-------TATCAAATCATTCACTCCATAGTT-----TGATAAATC----TTTTTTAAAAAGAAC-TGATTA----------ATCAGACGAGAATAAAGATAGAGTCCCATTCTACATGTCAATACATGTCAATACTGGCAACAAT----TAAATTTATAGTAAGAGGAAAATCCGTCGATTTTTAAAA-TCGTGAGGGTTCAAGT-CCCTCTATCCCC---CCAA-AAGCCC------AT-TTAACTACCAA----------------AATAAAAATATTTA-TCCTCTACCTC------------------CTTTTTTGTTATTCG---------------TTAAT-GGTTTC----CAATTTTTATTCTTATTCCTTTTG----ACAAAAAGTATTGAGGCGTAAAAATACA-TTTGAGCATAAAT-AACTTT---A---TC---TTAGCACATGTGA------TAT-AAAATA-ACACTCAAATTAAGCAAGGAATTTCTAT-TTGAAT-----CATTCATATTCAA-------TACTC-ATA-CTGAAACTTATA--AAGTCGTCTTTTTG----AAGATCCAAG-------AAATT---ACAGGACTTG-----GGGAAA-CTTTGTAATCT-TACCCTGTTCTCTTTA---------A-TTGACATATATACTAGCC-----ATCAAATAA-----AATAAGGAT------GGGATCCTAA-------TTTAAAATGGTCGGGATAG--------TCG--TACCTAT-AAAGCAGACCGTGAACATGTC-GACTATAT---GGAACTGTGGCGA--------------T--CACG-TCGCATTCCACTCCC-GCAT-GCGGGCACCTAGGTGTGCGTTG---TGCGGGCTAACGAA-CCCCGGCGCGGTATGCGCCAAGGAAAACTCATAGAA-GCGTCGG--CCTCCC---TCGCCCCGT-TCGCGGTGAGCGT---GTGGGGAAATGATGTCTC-TCAAA--TGTCAAAATGACTCTCGGCAACGGATATCTCGGCTCTCGTATCGATGAAGAACGTAGCGAAATGCGATACTTGGTGTGAATTGCAGAATC-------CCGTGAACCATCGAGTCTTTGAACGCAAGTTGCGCCTGAAGCC-TTCTGGCTGAGGGCACGTCTGCCTGGGCGTCACACATCGCGTCGCCCTCACTCCCTCC--CCTTCTTA-CGGGGCGTGTTTTT-GGTGGGGGCGGATAATGGCCTCCCGTGCACAA-TAATGTGCGGCTGGTCCAAATGCGAACCCGCGGCGACTCACGTCACGACCAGTGGTGGTTGA--ATC---TTCAACT-CTCGT-CTGTCGTG-TCGGATG-GTGTT-GCAT-GTTGCGCTCTATTAT---AGACCC-ATAGGCACGAGTGA-CT--TGTGC-TTTCGACTNNNNNNNNNNNNNNNNNNNNNNNNNNNNNNNNNNNNNNNNNNNNNNNNNNNNNNNNNNNNNNNNNNNNNNNNNNNNNNNNNNNNNNNNNNNNNNNNNNNNNNNNNNNNNNNNNNNNNNNNNNNNNNNNNNNNNNNNNNNNNNNNNNNNNNNNNNNNNNNNNNNNNNNNNNNNNNNNNNNNNNNNNNNNNNNNNNNNNNNNNNNNNNNNNNNNNNNNNNNNNNNNNNNNNNNNNNNNNNNNNNNNNNNNNNNNNNNNNNNNNNNNNNNNNNNNNNNNNNNNNNNNNNNNNNNNNNNNNNNNNNNNNNNNNNNNNNNNNNNNNNNNNNNNNNNNNNNNNNNNNNNNNNNNNNNNNNNNNNNNNNNNNNNNNNNNNNNNNNNNNNNNNNNNNNNNNNNNNNNNNNNNNNNNNNNNNNNNNNNNNNNNNNNNNNNNNNNNNNNNNNNNNNNNNNNNNNNNNNNNNNNNNNNNNNNNNNNNNNNNNNNNNNNNNNNNNNNNNNNNNNNNNNNNNNNNNNNNNNNNNNNNNNNNNNNNNNNNNNNNNNNNNNNNNNNNNNNNNNNNNNNNNNNNNNNNNNNNNNNNNNNNNNNNNNNNNNNNNNNNNNNNNNNNNNNNNNNNNNNNNNNNNNNNNNNNNNNNNNNNNNNNNNNNNNNNNNNNNNNNNNNNNNNNNNNNNNNNNNNNNNNNNNNNNNNNNNNNNNNNNNNNNNNNNNNNNNNNNNNNNNNNNNNNNNNNNNNNNNNNNNNNNNNNNNNNNNNNNNNNNNNNNNNNNNNNNNNNNNNNNNNNNNNNNNNNNNNNNNNNNNNNNNNNNNNNNNNNNNNNNNNNNNNNNNNNNNNNNNNNNNNNNNNNNNNNNNNNNNNNNNNNNNNNNNNNNNNNNNNNNNNNNNNNNNNNNNNNNNNNNNNNNNNNNNNNNNNNNNNNNNNNNNNNNNNNNNNNNNNNNNNNNNNNNNNNNNNNNNNNNNNNNNNNNNNNNNNNNNNNNNNNNNNNNNNNNNNNNNNNNNNNNNNNNNNNNNNNNNNNNNNNNNNNNNNNNNNNNNNNNNNNNNNNNNNNNNNNNNNNNNNNNNNNNNNNNNNNNNNNNNNNNNNNNNNNNNNNNNNNNNNNNNNNNNNNNNNNNNNNNNNNNNNNNNNNNNNNNNNNNNNNNNNNNNNNNNNNNNNNNNNNNNNNNNNNNNNNNNNNNNNNNNNNNNNNNNNNNNNNNNNNNNNNNNNNNNNNNNNNNNNNNNNNNNNNNNNNNNNNNNNNNNNNNNNNNNNNNNNNNNNNNNNNNNNNNNNNNNNNNNNNNNNNNNNNNNNNNNNNNNNNNNNNNNNNNNNNNNNNNNNNNNNNNNNNNNNNNNNNNNNNNNNNNNNNNNNNNNNNNNNNNNNNNNNNNNNNNNNNNNNNNNNNNNNNNNNNNNNNNNNNNNNNNNNNNNNNNNNNNNNNNNNNNNNNNNNNNNNNNNNNNNNNNNNNNNNNNNNNNNNNNNNNNNNNNNNNNNNNNNNNNNNNNNNNNNNNNNNNNNNNNNNNNNNNNNNNNNNNNNNNNNNNNNNNNNNNNNNNNNNNNNNNNNNNNNNNNNNNNNNNNNNNNNNNNNNNNNNNNNNNNNNNNNNNNNNNNNNNNNNNNNNNNNNNNNNNNNNNNNNNNNNNNNNNNNNNNNNNNNNNNNNNNNNNNNNNNNNNNNNNNNNNNNNNNNNNNNNNNNNNNNNNNNNNNNNNNNNNNNNNNNNNNNNNNNNNNNNNNNNNNNNNNNNNNNNNNNNNNNNNNNNNNNNNNNNNNNNNNNNNNNNNNNNNNNNNNNNNNNNNNNNNNNNNNNNNNNNNNNNNNNNNNNNNNNNNNNNNNNNNNNNNNNNNNNNNNNNNNNNNNNNNNNNNNNNNNNNNNNNNNNNNNNNNNNNNNNNNNNNNNNNNNNNNNNNNNNNNNNNNNNNNNNNNNNNNNNNNNNNNNNNNNNNNNNNNNNNNNNNNNNNNNNNNNNNNNNNNNNNNNNNNNNNNNNNNNNNNNNNNNNNNNNNNNNNNNNNNNNNNNNNNNNNNNNNNNNNNNNNNNNNNNNNNNNNNNNNNNNNNNNNNNNNNNNNNNNNNNNNNNNNNNNNNNNNNNNNNNNNNNNNNNNNNNNNNNNNNNNNNNNNNNNNNNNNNNNNNNNNNNNNNNNNNNNNNNNNNNNNNNNNNNNNNNNNNNNNNNNNNNNNNNNNNNNNNNNNNNNNNNNNNNNNNNNNNNNNNNNNNNNNNNNNNNNNNNNNNNNNNNNNNNNNNNNNNNNNNNNNNNNNNNNNNNNNNNNNNNNNNNNNNNNNNNNNNNNNNNNNNNNNNNNNNNNNNNNNNNNNNNNNNNNNNNNNNNNNNNNNNNNNNNNNNNNNNNNNNNNNNNNNNNNNNNNNNNNNNNNNNNNNNNNNNNNNNNNNNNNNNNNNNNNNNNNNNNNNNNNNNNNNNNNNNNNNNNNNNNNNNNNNNNNNNNNNNNNNNNNNNNNNNNNNNNNNNNNNNNNNNNNNNNNNNNNNNNNNNNNNNNNNNNNNNNNNNNNNNNNNNNNNNNNNNNNNNNNNNNNNNNNNNNNNNNNNNNNNNNNNNNNNNNNNNNNNNNNNNNNNNNNNNNNNNNNNNNNNNNNNNNNNNNNNNNNNNNNNNNNNNNNNNNNNNNNNNNNNNNNNNNNNNNNNNNNNNNNNNNNNNNNNNNNNNNNNNNNNNNNNNNNNNNNNNNNNNNNNNNNNNNNNNNNNNNNNNNNNNNNNNNNNNNNNNNNNNNNNNNNNNNNNNNNNNNNNNNNNNNNNNNNNNNNNNNNNNNNNNNNNNNNNNNNNNNNNNNNNNNNNNNNNNNNNNNNNNNNNNNNNNNNNNNNNNNNNNNNNNNNNNNNNNNNNNNNNNNNNNNNNNNNNNNNNNNNNNNNNNNNNNNNNNNNNNNNNNNNNNNNNNNNNNNNNNNNNNNNNNNNNNNNNNNNNNNNNNNNNNNNNNNNNNNNNNNNNNNNNNNNNNNNNNNNNNNNNNNNNNNNNNNNNNNNNNNNNNNNNNNNNNNNNNNNNNNNNNNNNNNNNNNNNNNNNNNNNNNNNNNNNNNNNNNNNNNNNNNNNNNNNNNNNNNNNNNNNNNNNNNNNNNNNNNNNNNNNNNNNNNNNNNNNNNNNNNNNNNNNNNNNNNNNNNNNNNNNNNNNNNNNNNNNNNNNNNNNNNNNNNNNNNNNNNNNNNNNNNNNNNNNNNNNNNNNNNNNNNNNNNNNNNNNNNNNNNNNNNNNNNNNNNNNNNNNNNNNNNNNNNNNNNNNNNNNNNNNNNNNNNNNNNNNNNNNNNNNNNNNNNNNNNNNNNNNNNNNNNNNNNNNNNNNNNNNNNNNNNNNNNNNNNNNNNNNNNNNNNNNNNNNNNNNNNNNNNNNNNNNNNNNNNNNNNNNNNNNNNNNNNNNNNNNNNNNNNNNNNNNNNNNN
>Orobanche_leptantha
CTTGCTAAGTGATAAC-TTTCAAATT--CAGAGAAACCCCGGAATT--AATAAAAA-GGGCAATCCTGAGCCAAATC-CTAT----TTTAT--C-AAAACAAA------------GTTTAGAAAAAGAA---------A-------------AGGGGATAGGTGCAGAGACTCAATGGAAGTTGTTCTAACA------------AACA---GA---GTT--GATTGCGCTGGTAGAG-AAAT-----CTTTCC-ATTGTAACTTCAG--A--AAG-----------------T-ATGAA-GGATAAACT----------------------------------------------------------------------------GATTAATGATGACC---CGAACCTATATC------TGT-TTTTT-----------------------------GATAA-----------AAAGAATTGGTG-CGAATTTCTTCTAT-ATTGAAGAAAGA------------ATGAATATTCATTTATAAAATATAAAATCATTCACTCCATAGTT-----TGATAAATC---TTTTTTTTAAAAGAAC-TGATTA----------ATCAGACGAGAATAAAGATAGAGTCCCATTCTACATGTCAATACATGTCAATACTGGCAACAAT----TAAATTTATAGTAAGAGGAAAATCCGTCGATTTTAAAAA-TCGTGAGGGTTCAAGT-CCCTCTATCCCC----CAAAAAGCCC------AT-TTAACTACCAA----------------AATAAAAATATTTA-TCCTCTACCTC------------------CTTTTTTGTTATTCG---------------TTAAT-GGTTTC----CAATTTTTATTCTTATTCCTTTTG----ACAAAAAGTATTGGGGCGTAAAAATACA-TTTGAGCATAAAT-AACTTT---A---TC---TTAGCACATGTGA------TAT-AAAATA-ACACTCAAATTAAGCAAGGAATTTCTAT-TTGAAT----CCATTCATATTCAA-TAACATTACTCAATA-CTGAAACTTATA--AAGTCGTCTTTTTG----AAGATCCAAG-------AAATT---ACAGGACTTG-----GGGAAA-CTTTGTAATCT-TCCCCTGTTCTCTTTA---------A-TTGACATATATACTAGCC-----ATCAAATAA-----AATAAGGAT------GGGATCCTAA-------TTTAAAATGGTCGGGATAG--------TCG--TACCTAT-AAAGCAGACCGTGAACATGTC-GACTATAT---GGAATTGTGGCGA--------------T--CGCG-TCGCATTCCACTCCT-GCAT-GCGGGCACCTAGGTGTGCGTTG---TGCGGGCTAACGAA-CCCCGGCGCGGTATGTGCCAAGGAAAACTCATAGAA-GCGTCGG--CCTCCC---TCGCCCCGT-TCGCGGTGAGCGT---GGGGGGAAATGATGCCTC-TCGAA--TGTCAAAATGACTCTCGGCAACGGATATCTCGGCTCTCGTATCGATGAAGAACGTAGCGAAATGCGATACTTGGTGTGAATTGCAGAATC-------CCGTGAACCATCGAGTCTTTGAACGCAAGTTGCGCCTGAAGCC--TTTGGCTAAGGGCACGTCTGCCTGGGCGTCACACATCGCGTCGCCCT----CCCTCC--CGTCCCTA-CGGGGCGTGTTTGT-GGTGGGGGCGGATAATGGCCTCCCGTGCACAA-TAATGTGCGGCTGGTCCAAATGCGAACCCGCGGCGACTCACGTCACGACCAGTGGTGGTTGA--ATC---TTCAACT-CTCGT-CTGTCGTG-TTGGATG-GTGTT-GCAT-GTTGCGCTCTATTAT---AGACCC-ATAGGCACGAGCTA-CT--TGTGC-TTTCGACTNNNNNNNNNNNNNNNNNNNNNNNNNNNNNNNNNNNNNNNNNNNNNNNNNNNNNNNNNNNNNNNNNNNNNNNNNNNNNNNNNNNNNNNNNNNNNNNNNNNNNNNNNNNNNNNNNNNNNNNNNNNNNNNNNNNNNNNNNNNNNNNNNNNNNNNNNNNNNNNNNNNNNNNNNNNNNNNNNNNNNNNNNNNNNNNNNNNNNNNNNNNNNNNNNNNNNNNNNNNNNNNNNNNNNNNNNNNNNNNNNNNNNNNNNNNNNNNNNNNNNNNNNNNNNNNNNNNNNNNNNNNNNNNNNNNNNNNNNNNNNNNNNNNNNNNNNNNNNNNNNNNNNNNNNNNNNNNNNNNNNNNNNNNNNNNNNNNNNNNNNNNNNNNNNNNNNNNNNNNNNNNNNNNNNNNNNNNNNNNNNNNNNNNNNNNNNNNNNNNNNNNNNNNNNNNNNNNNNNNNNNNNNNNNNNNNNNNNNNNNNNNNNNNNNNNNNNNNNNNNNNNNNNNNNNNNNNNNNNNNNNNNNNNNNNNNNNNNNNNNNNNNNNNNNNNNNNNNNNNNNNNNNNNNNNNNNNNNNNNNNNNNNNNNNNNNNNNNNNNNNNNNNNNNNNNNNNNNNNNNNNNNNNNNNNNNNNNNNNNNNNNNNNNNNNNNNNNNNNNNNNNNNNNNNNNNNNNNNNNNNNNNNNNNNNNNNNNNNNNNNNNNNNNNNNNNNNNNNNNNNNNNNNNNNNNNNNNNNNNNNNNNNNNNNNNNNNNNNNNNNNNNNNNNNNNNNNNNNNNNNNNNNNNNNNNNNNNNNNNNNNNNNNNNNNNNNNNNNNNNNNNNNNNNNNNNNNNNNNNNNNNNNNNNNNNNNNNNNNNNNNNNNNNNNNNNNNNNNNNNNNNNNNNNNNNNNNNNNNNNNNNNNNNNNNNNNNNNNNNNNNNNNNNNNNNNNNNNNNNNNNNNNNNNNNNNNNNNNNNNNNNNNNNNNNNNNNNNNNNNNNNNNNNNNNNNNNNNNNNNNNNNNNNNNNNNNNNNNNNNNNNNNNNNNNNNNNNNNNNNNNNNNNNNNNNNNNNNNNNNNNNNNNNNNNNNNNNNNNNNNNNNNNNNNNNNNNNNNNNNNNNNNNNNNNNNNNNNNNNNNNNNNNNNNNNNNNNNNNNNNNNNNNNNNNNNNNNNNNNNNNNNNNNNNNNNNNNNNNNNNNNNNNNNNNNNNNNNNNNNNNNNNNNNNNNNNNNNNNNNNNNNNNNNNNNNNNNNNNNNNNNNNNNNNNNNNNNNNNNNNNNNNNNNNNNNNNNNNNNNNNNNNNNNNNNNNNNNNNNNNNNNNNNNNNNNNNNNNNNNNNNNNNNNNNNNNNNNNNNNNNNNNNNNNNNNNNNNNNNNNNNNNNNNNNNNNNNNNNNNNNNNNNNNNNNNNNNNNNNNNNNNNNNNNNNNNNNNNNNNNNNNNNNNNNNNNNNNNNNNNNNNNNNNNNNNNNNNNNNNNNNNNNNNNNNNNNNNNNNNNNNNNNNNNNNNNNNNNNNNNNNNNNNNNNNNNNNNNNNNNNNNNNNNNNNNNNNNNNNNNNNNNNNNNNNNNNNNNNNNNNNNNNNNNNNNNNNNNNNNNNNNNNNNNNNNNNNNNNNNNNNNNNNNNNNNNNNNNNNNNNNNNNNNNNNNNNNNNNNNNNNNNNNNNNNNNNNNNNNNNNNNNNNNNNNNNNNNNNNNNNNNNNNNNNNNNNNNNNNNNNNNNNNNNNNNNNNNNNNNNNNNNNNNNNNNNNNNNNNNNNNNNNNNNNNNNNNNNNNNNNNNNNNNNNNNNNNNNNNNNNNNNNNNNNNNNNNNNNNNNNNNNNNNNNNNNNNNNNNNNNNNNNNNNNNNNNNNNNNNNNNNNNNNNNNNNNNNNNNNNNNNNNNNNNNNNNNNNNNNNNNNNNNNNNNNNNNNNNNNNNNNNNNNNNNNNNNNNNNNNNNNNNNNNNNNNNNNNNNNNNNNNNNNNNNNNNNNNNNNNNNNNNNNNNNNNNNNNNNNNNNNNNNNNNNNNNNNNNNNNNNNNNNNNNNNNNNNNNNNNNNNNNNNNNNNNNNNNNNNNNNNNNNNNNNNNNNNNNNNNNNNNNNNNNNNNNNNNNNNNNNNNNNNNNNNNNNNNNNNNNNNNNNNNNNNNNNNNNNNNNNNNNNNNNNNNNNNNNNNNNNNNNNNNNNNNNNNNNNNNNNNNNNNNNNNNNNNNNNNNNNNNNNNNNNNNNNNNNNNNNNNNNNNNNNNNNNNNNNNNNNNNNNNNNNNNNNNNNNNNNNNNNNNNNNNNNNNNNNNNNNNNNNNNNNNNNNNNNNNNNNNNNNNNNNNNNNNNNNNNNNNNNNNNNNNNNNNNNNNNNNNNNNNNNNNNNNNNNNNNNNNNNNNNNNNNNNNNNNNNNNNNNNNNNNNNNNNNNNNNNNNNNNNNNNNNNNNNNNNNNNNNNNNNNNNNNNNNNNNNNNNNNNNNNNNNNNNNNNNNNNNNNNNNNNNNNNNNNNNNNNNNNNNNNNNNNNNNNNNNNNNNNNNNNNNNNNNNNNNNNNNNNNNNNNNNNNNNNNNNNNNNNNNNNNNNNNNNNNNNNNNNNNNNNNNNNNNNNNNNNNNNNNNNNNNNNNNNNNNNNNNNNNNNNNNNNNNNNNNNNNNNNNNNNNNNNNNNNNNNNNNNNNNNNNNNNNNNNNNNNNNNNNNNNNNNNNNNNNNNNNNNNNNNNNNNNNNNNNNNNNNNNNNNNNNNNNNNNNNNNNNNNNNNNNNNNNNNNNNNNNNNNNNNNNNNNNNNNNNNNNNNNNNNNNNNNNNNNNNNNNNNNNNNNNNNNNNNNNNNNNNNNNNNNNNNNNNNNNNNNNNNNNNNNNNNNNNNNNNNNNNNNNNNNNNNNNNNNNNNNNNNNNNNNNNNNNNNNNNNNNNNNNNNNNNNNNNNNNNNNNNNNNNNNNNNNNNNNNNNNNNNNNNNNNNNNNNNNNNNNNNNNNNNNNNNNNNNNNNNNNNNNNNNNNNNNNNNNNNNNNNNNNNNNNNNNNNNNNNNNNNNNNNNNNNNNNNNNNNNNNNNNNNNNNNNNNNNNNNNNNNNNNNNNNNNNNNNNNNNNNNNNNNNNNNNNNNNNNNNNNNNNNNNNNNNNNNNNNNNNNNNNNNNNNNNNNNNNNNNNNNNNNNNNNNNNNNNNNNNNNNNNNNNNNNNNNNNNNNNNNNNNNNNNNNNNNNNNNNNNNNNNNNNNNNNNNNNNNNNNNNNNNNNNNNNNNNNNNNNNNNNNNNNNNNNNNNNNNNNNNNNNNNNNNNNNNNNNNNNNNNNNNNNNNNNNNNNNNNNNNNNNNNNNNNNNNNNNNNNNNNNNNNNNNNNNNNNNNNNNNNNNNNNNNNNNNNNNNNNNNNNNNNNNNNNNNNNNNNNNNNNNNNNNNNNNNNNNNNNNNNNNNNNNNNNNNNNNNNNNNNNNNNNNNNNNNNNNNNNNNN
>Orobanche_lucorum
CTTGCTA-GTGATAAC-TTTCAATT---CAGAGAAACCCCGGAATT--AAGAAAAA-GGGCAATCCTGAGCCAAATC-CTAT----TTTAT--C-AAAACAAA------------GTTTAGAAAAAGAA---------A-------------AGGGGATAGGTGCAGAGACTCAATGGAAGTTGTTCTAACA------------AACA---GA---GTT--GATTGCGCTGGTAGAG-AAAT-----CTTTAC-ATTGTAACTTCAG-AA--AGG-------------------ATGAA-GGATAAACT----------------------------------------------------------------------------GATTAATGATGACC---CGAACCTATATC------TGT-TTTTT-------------------------GAA-TATTA----------AAAAGAATTGGTG-CGAATTTCTTCTAT-ATTGAACAAAGA------------ATGAATATTCATT-------TATCAAATCATTCACTCCATAATT-----TGATAAATC----TTTTTTTAAAATAAC-TGATTA----------ATCAAACGAGAATAAAGATAGAGTCCCATTCTACATGTCAATACATGTCAATACTGGCAACAAT----TAAATTTATAGTAAGAGGAAAATCCGTCGATTTTTAAAA-TCGTGAGGGTTCAAGT-CCCTCTATCCCC---CCAA-AAGCCC------AT-TTAACTATCAA----------------AATAAAAATATTTA-TCCTCTACCTC------------------CTTTTTTGTTATTCG---------------TTAAT-GGTTTC----AAATTTTTATTCTTATTCTTTTGA-----CAAAAAGTATTGGGGCGTAAAAATACA-TTTGAGCATAAAT-AACTTTAC-----TC---TTAG-----GTGA------TAT-AAAATA-ACACTCAAATTAAGCAAGGAATTTCTAT-TTGAAT-----CATTCATATTCAA-TAACATTACTC-ATA-CTGAAACTTATA--AAGTCTTCTTTTTG----AAGATCCAAG-------AAATT---ACAGGACTT------GAGGAAACTTTGTAATCT-TCCTCTGTTCTCGTTA---------A-TTGACATATATACTAGCC-----ATCAAATAA-----AATAAGGAT------GGGATCCTAA-------TTTAAAATGGTCGGGATAG--------TCG--TACCTAT-AAAGCAGACCGTGAACATGTC-GACTAAAT---GGAACTGTGGCGA--------------T--CACG-TCGCATTCCACTCCC-GCAT-GCGTGCACCTAGGTGTGCGTTG---TGCGGGCTAACGAA-CCCCGGCGCGGTATGCGCCAAGGAAAACTCATAGAA-GCATCAG--CCTCAC---TCGCCCCGT-TCGCGGTCAGCGG----GGGGGAAATGATGTCTC-TCGAA--TGTCAAAATGACTCTCGGCAACGGATATCTCGGCTCTCGTATCGATGAAGAACGTAGCGAAATGCGATACTTGGTGTGAATTGCAGAATC-------CCGTGAACCATCGAGTCTTTGAACGCAAGTTGCGCCTGAAGCC-TTCTGGCTAAGGGCACGTCTGCCTGGGCGTCACACATCGCGTCGCCCT----CCCTCC--CGTCCCYA-CGGGGCGTGTTTTT-GGTGGGGGCGGATAATGGCCTCCCGTGCATAA-TAATGTGCGGCTGGTCCAAATGCGAACCCGCGGCGACTCACGTCACGACCAGTGGTGGTTGA--ATC---TTCAACT-CTCGT-CCGTCGTG-TCGGATG-GTGTT-GCAT-GTTGGGCTCTATTAT---AGACCC-GTAGGCACGAGCTA-CT--TGTGC-TTTCGACTNNNNNNNNNNNNNNNNNNNNNNNNNNNNNNNNNNNNNNNNNNNNNNNNNNNNNNNNNNNNNNNNNNNNNNNNNNNNNNNNNNNNNNNNNNNNNNNNNNNNNNNNNNNNNNNNNNNNNNNNNNNNNNNNNNNNNNNNNNNNNNNNNNNNNNNNNNNNNNNNNNNNNNNNNNNNNNNNNNNNNNNNNNNNNNNNNNNNNNNNNNNNNNNNNNNNNNNNNNNNNNNNNNNNNNNNNNNNNNNNNNNNNNNNNNNNNNNNNNNNNNNNNNNNNNNNNNNNNNNNNNNNNNNNNNNNNNNNNNNNNNNNNNNNNNNNNNNNNNNNNNNNNNNNNNNNNNNNNNNNNNNNNNNNNNNNNNNNNNNNNNNNNNNNNNNNNNNNNNNNNNNNNNNNNNNNNNNNNNNNNNNNNNNNNNNNNNNNNNNNNNNNNNNNNNNNNNNNNNNNNNNNNNNNNNNNNNNNNNNNNNNNNNNNNNNNNNNNNNNNNNNNNNNNNNNNNNNNNNNNNNNNNNNNNNNNNNNNNNNNNNNNNNNNNNNNNNNNNNNNNNNNNNNNNNNNNNNNNNNNNNNNNNNNNNNNNNNNNNNNNNNNNNNNNNNNNNNNNNNNNNNNNNNNNNNNNNNNNNNNNNNNNNNNNNNNNNNNNNNNNNNNNNNNNNNNNNNNNNNNNNNNNNNNNNNNNNNNNNNNNNNNNNNNNNNNNNNNNNNNNNNNNNNNNNNNNNNNNNNNNNNNNNNNNNNNNNNNNNNNNNNNNNNNNNNNNNNNNNNNNNNNNNNNNNNNNNNNNNNNNNNNNNNNNNNNNNNNNNNNNNNNNNNNNNNNNNNNNNNNNNNNNNNNNNNNNNNNNNNNNNNNNNNNNNNNNNNNNNNNNNNNNNNNNNNNNNNNNNNNNNNNNNNNNNNNNNNNNNNNNNNNNNNNNNNNNNNNNNNNNNNNNNNNNNNNNNNNNNNNNNNNNNNNNNNNNNNNNNNNNNNNNNNNNNNNNNNNNNNNNNNNNNNNNNNNNNNNNNNNNNNNNNNNNNNNNNNNNNNNNNNNNNNNNNNNNNNNNNNNNNNNNNNNNNNNNNNNNNNNNNNNNNNNNNNNNNNNNNNNNNNNNNNNNNNNNNNNNNNNNNNNNNNNNNNNNNNNNNNNNNNNNNNNNNNNNNNNNNNNNNNNNNNNNNNNNNNNNNNNNNNNNNNNNNNNNNNNNNNNNNNNNNNNNNNNNNNNNNNNNNNNNNNNNNNNNNNNNNNNNNNNNNNNNNNNNNNNNNNNNNNNNNNNNNNNNNNNNNNNNNNNNNNNNNNNNNNNNNNNNNNNNNNNNNNNNNNNNNNNNNNNNNNNNNNNNNNNNNNNNNNNNNNNNNNNNNNNNNNNNNNNNNNNNNNNNNNNNNNNNNNNNNNNNNNNNNNNNNNNNNNNNNNNNNNNNNNNNNNNNNNNNNNNNNNNNNNNNNNNNNNNNNNNNNNNNNNNNNNNNNNNNNNNNNNNNNNNNNNNNNNNNNNNNNNNNNNNNNNNNNNNNNNNNNNNNNNNNNNNNNNNNNNNNNNNNNNNNNNNNNNNNNNNNNNNNNNNNNNNNNNNNNNNNNNNNNNNNNNNNNNNNNNNNNNNNNNNNNNNNNNNNNNNNNNNNNNNNNNNNNNNNNNNNNNNNNNNNNNNNNNNNNNNNNNNNNNNNNNNNNNNNNNNNNNNNNNNNNNNNNNNNNNNNNNNNNNNNNNNNNNNNNNNNNNNNNNNNNNNNNNNNNNNNNNNNNNNNNNNNNNNNNNNNNNNNNNNNNNNNNNNNNNNNNNNNNNNNNNNNNNNNNNNNNNNNNNNNNNNNNNNNNNNNNNNNNNNNNNNNNNNNNNNNNNNNNNNNNNNNNNNNNNNNNNNNNNNNNNNNNNNNNNNNNNNNNNNNNNNNNNNNNNNNNNNNNNNNNNNNNNNNNNNNNNNNNNNNNNNNNNNNNNNNNNNNNNNNNNNNNNNNNNNNNNNNNNNNNNNNNNNNNNNNNNNNNNNNNNNNNNNNNNNNNNNNNNNNNNNNNNNNNNNNNNNNNNNNNNNNNNNNNNNNNNNNNNNNNNNNNNNNNNNNNNNNNNNNNNNNNNNNNNNNNNNNNNNNNNNNNNNNNNNNNNNNNNNNNNNNNNNNNNNNNNNNNNNNNNNNNNNNNNNNNNNNNNNNNNNNNNNNNNNNNNNNNNNNNNNNNNNNNNNNNNNNNNNNNNNNNNNNNNNNNNNNNNNNNNNNNNNNNNNNNNNNNNNNNNNNNNNNNNNNNNNNNNNNNNNNNNNNNNNNNNNNNNNNNNNNNNNNNNNNNNNNNNNNNNNNNNNNNNNNNNNNNNNNNNNNNNNNNNNNNNNNNNNNNNNNNNNNNNNNNNNNNNNNNNNNNNNNNNNNNNNNNNNNNNNNNNNNNNNNNNNNNNNNNNNNNNNNNNNNNNNNNNNNNNNNNNNNNNNNNNNNNNNNNNNNNNNNNNNNNNNNNNNNNNNNNNNNNNNNNNNNNNNNNNNNNNNNNNNNNNNNNNNNNNNNNNNNNNNNNNNNNNNNNNNNNNNNNNNNNNNNNNNNNNNNNNNNNNNNNNNNNNNNNNNNNNNNNNNNNNNNNNNNNNNNNNNNNNNNNNNNNNNNNNNNNNNNNNNNNNNNNNNNNNNNNNNNNNNNNNNNNNNNNNNNNNNNNNNNNNNNNNNNNNNNNNNNNNNNNNNNNNNNNNNNNNNNNNNNNNNNNNNNNNNNNNNNNNNNNNNNNNNNNNNNNNNNNNNNNNNNNNNNNNNNNNNNNNNNNNNNNNNNNNNNNNNNNNNNNNNNNNNNNNNNNNNNNNNNNNNNNNNNNNNNNNNNNNNNNNNNNNNNNNNNNNNNNNNNNNNNNNNNNNNNNNNNNNNNNNNNNNNNNNNNNNNNNNNNNNNNNNNNNNNNNNNNNNNNNNNNNNNNNNNNNNNNNNNNNNNNNNNNNNNNNNNNNNNNNNNNNNNNNNNNNNNNNNNNNNNNNNNNNNNNNNNNNNNNNNNNNNNNNNNNNNNNNNNNNNNNNNNNNNNNNNNNNNNNNNNNNNNNNNNNNNNNNNNNNNNNNNNNNNNNNNNNNNNNNNNNNNNNNNNNNNNNNNNNNNNNNNNNNNNNNNNNNNNNNNNNNNNNNNNNNNNNNNNNNNNNNNNNNNNNNNNNNNNNNNNNNNNNNNNNNNNNNNNNNNNNNNNNNNNNNNNNNNNNNNNNNNNNNNNNNNNNNNNNNNNNNNNNNNNNNNNNNNNNNNNNNNNNNNNNNNNNNNNNNNNNNNNNNNNNNNNNNNNNNNNNNNNNNNNNNNNNNNNNNNNNNNNNNNNNNNNNNNNNNNNNNNNNNNNNNNNNNNNNNNNNNNNNNNNNNNNNNNNNNNNNNNNNNNNNNNNNNNNNNNNNNNNNNNNNNNNNNNNNNNNNNNNNNNNNNNNNNNNNNNNNNNNNNNNNNNNNNNNNNNNNNNNNNNNNNNN
>Orobanche_lutea
CTTGCTAAGTGATAAC-TTTCAAATT--CAGAGAAACCCCGGAATT--AAGAAAAA-GGGCAATCCTGAGCCAAATC-CTAT----TTTAT--C-AAAACAAA------------GTTTCGAAAAAGAA---------A---AG----------GGGATAGGTGCAGAGACTCAATGGAAGTTGTTCTAACA------------AACA---GA---GTT--GATTGCGCTGGTAGAT-AAAT-----CTTTCC-ATTGTAACTTCAG--A--AAG-----------------G-ATGAA-GGATAAACT----------------------------------------------------------------------------GATTAATGATGACC---CGAACCTATATC------TGT-TTTTT------------------------TGAA-TATTA----------AAAAGAATTGGTA-CGAATTTCTTATAT-ATTGAAGAAAGA------------ATGAATATTCATT-------TATCAAATAATTCACTCCATAGTC-----TGATAAATC----TTTTTTAAAAAGAAC-TGATTA----------ATCAGAGGAGAATAAAGAGAGAGTCCCATTCTACATGTCAATACATGTCAATACTGGCAACAAT----TAAATTTATAGTAAGAGGAAAATCCGTCGATTTTAAAAA-TCGTGAGGGTTCAAGT-CCCTCTATCCCC---CCAA-AAGCCC------AT-TTAACTACCAA----------------AATAAAAATATTTA-TCCTCTACCTC------------------CTTTTTTGTTATTCG---------------TTAAT-GGTTTC----CTATTTTTATTCTTATTCTTTTTA----ACAAAAAATATTGGGGCGTAAAAATACA-TTTGAGCATAAAT-AACTTT---C---TC---TTAGCACATGTGA------TAT-AAAATA-ACATTCAAATTAAGCAAGGAATTTCTAT-TTAAAT-----CATTCATATTCAA-TAACATTACTC-ATA-CTGAAACTTATA--AAGTCA--TCTTTTTG--AAGATCCAAG-------AAATT---ACAGGACTTG-----GGGAAA-CTTTGTAATCT-TCCCCTGTTCTCTTTA---------A-TTGACATATATACTAGCT-----ATCAAATAA-----AATAAGGAT------GGGATCCTAA-------TTAAAAAGGGTCGGGATAG--------TCG--TACCTAT-AAAGCAGACCGCGAACATGTC-GACTATAT---GGAACTGTGGCGA--------------T--CACG-TCGCATTCCACTCCC-GCAT-GCGGGCACCTAGGTGTGCGTTG---TGCGGGCTAACGAA-CCCCGGCGCGGTATGCGCCAAGGAAAACTCATGGAA-GCGTCGG--CCTCCC---TCGCCCCGT-TCGCGGTGAGCGT---GGGGGGAAATGATGTCTC-TCGAA--TGTCAAAATGACTCTCGGCAACGGATATCTCGGCTCTCGTATCGATGAAGAACGTAGCGAAATGCGATACTTGGTGTGAATTGCAGAATC-------CCGTGAACCATCGAGTCTTTGAACGCAAGTTGCGCCTGAAGCC-TTCTGGCTAAGGGCACGTCTGCCTGGGCGTCACACATCGCGTCGCCCT----ACCTCC--TGTCCCTA-CGGGGCGTGTTTTT-GGTGGGGGTGGATAATGGCCTCCCGTGCACAA-TAATTTGCGGCTGGTCCAAATGCGAACCCGCGGCGACTCACGTCACGACCAGTGGTGGTTGA--ATC---TTCAACT-CTCGT-CTGTCGTG-TTGGATG-GTGTT-GCAT-GTTGGGCTCTATAAT---AGACCC-ATAGGCACGAGCTA-CT--TGTGC-TTTCGACTNNNNNNNNNNNNNNNNNNNNNNNNNNNNNNNNNNNNNNNNNNNNNNNNNNNNNNNNNNNNNNNNNNNNNNNNNNNNNNNNNNNNNNNNNNNNNNNNNNNNNNNNNNNNNNNNNNNNNNNNNNNNNNNNNNNNNNNNNNNNNNNNNNNNNNNNNNNNNNNNNNNNNNNNNNNNNNNNNNNNNNNNNNNNNNNNNNNNNNNNNNNNNNNNNNNNNNNNNNNNNNNNNNNNNNNNNNNNNNNNNNNNNNNNNNNNNNNNNNNNNNNNNNNNNNNNNNNNNNNNNNNNNNNNNNNNNNNNNNNNNNNNNNNNNNNNNNNNNNNNNNNNNNNNNNNNNNNNNNNNNNNNNNNNNNNNNNNNNNNNNNNNNNNNNNNNNNNNNNNNNNNNNNNNNNNNNNNNNNNNNNNNNNNNNNNNNNNNNNNNNNNNNNNNNNNNNNNNNNNNNNNNNNNNNNNNNNNNNNNNNNNNNNNNNNNNNNNNNNNNNNNNNNNNNNNNNNNNNNNNNNNNNNNNNNNNNNNNNNNNNNNNNNNNNNNNNNNNNNNNNNNNNNNNNNNNNNNNNNNNNNNNNNNNNNNNNNNNNNNNNNNNNNNNNNNNNNNNNNNNNNNNNNNNNNNNNNNNNNNNNNNNNNNNNNNNNNNNNNNNNNNNNNNNNNNNNNNNNNNNNNNNNNNNNNNNNNNNNNNNNNNNNNNNNNNNNNNNNNNNNNNNNNNNNNNNNNNNNNNNNNNNNNNNNNNNNNNNNNNNNNNNNNNNNNNNNNNNNNNNNNNNNNNNNNNNNNNNNNNNNNNNNNNNNNNNNNNNNNNNNNNNNNNNNNNNNNNNNNNNNNNNNNNNNNNNNNNNNNNNNNNNNNNNNNNNNNNNNNNNNNNNNNNNNNNNNNNNNNNNNNNNNNNNNNNNNNNNNNNNNNNNNNNNNNNNNNNNNNNNNNNNNNNNNNNNNNNNNNNNNNNNNNNNNNNNNNNNNNNNNNNNNNNNNNNNNNNNNNNNNNNNNNNNNNNNNNNNNNNNNNNNNNNNNNNNNNNNNNNNNNNNNNNNNNNNNNNNNNNNNNNNNNNNNNNNNNNNNNNNNNNNNNNNNNNNNNNNNNNNNNNNNNNNNNNNNNNNNNNNNNNNNNNNNNNNNNNNNNNNNNNNNNNNNNNNNNNNNNNNNNNNNNNNNNNNNNNNNNNNNNNNNNNNNNNNNNNNNNNNNNNNNNNNNNNNNNNNNNNNNNNNNNNNNNNNNNNNNNNNNNNNNNNNNNNNNNNNNNNNNNNNNNNNNNNNNNNNNNNNNNNNNNNNNNNNNNNNNNNNNNNNNNNNNNNNNNNNNNNNNNNNNNNNNNNNNNNNNNNNNNNNNNNNNNNNNNNNNNNNNNNNNNNNNNNNNNNNNNNNNNNNNNNNNNNNNNNNNNNNNNNNNNNNNNNNNNNNNNNNNNNNNNNNNNNNNNNNNNNNNNNNNNNNNNNNNNNNNNNNNNNNNNNNNNNNNNNNNNNNNNNNNNNNNNNNNNNNNNNNNNNNNNNNNNNNNNNNNNNNNNNNNNNNNNNNNNNNNNNNNNNNNNNNNNNNNNNNNNNNNNNNNNNNNNNNNNNNNNNNNNNNNNNNNNNNNNNNNNNNNNNNNNNNNNNNNNNNNNNNNNNNNNNNNNNNNNNNNNNNNNNNNNNNNNNNNNNNNNNNNNNNNNNNNNNNNNNNNNNNNNNNNNNNNNNNNNNNNNNNNNNNNNNNNNNNNNNNNNNNNNNNNNNNNNNNNNNNNNNNNNNNNNNNNNNNNNNNNNNNNNNNNNNNNNNNNNNNNNNNNNNNNNNNNNNNNNNNNNNNNNNNNNNNNNNNNNNNNNNNNNNNNNNNNNNNNNNNNNNNNNNNNNNNNNNNNNNNNNNNNNNNNNNNNNNNNNNNNNNNNNNNNNNNNNNNNNNNNNNNNNNNNNNNNNNNNNNNNNNNNNNNNNNNNNNNNNNNNNNNNNNNNNNNNNNNNNNNNNNNNNNNNNNNNNNNNNNNNNNNNNNNNNNNNNNNNNNNNNNNNNNNNNNNNNNNNNNNNNNNNNNNNNNNNNNNNNNNNNNNNNNNNNNNNNNNNNNNNNNNNNNNNNNNNNNNNNNNNNNNNNNNNNNNNNNNNNNNNNNNNNNNNNNNNNNNNNNNNNNNNNNNNNNNNNNNNNNNNNNNNNNNNNNNNNNNNNNNNNNNNNNNNNNNNNNNNNNNNNNNNNNNNNNNNNNNNNNNNNNNNNNNNNNNNNNNNNNNNNNNNNNNNNNNNNNNNNNNNNNNNNNNNNNNNNNNNNNNNNNNNNNNNNNNNNNNNNNNNNNNNNNNNNNNNNNNNNNNNNNNNNNNNNNNNNNNNNNNNNNNNNNNNNNNNNNNNNNNNNNNNNNNNNNNNNNNNNNNNNNNNNNNNNNNNNNNNNNNNNNNNNNNNNNNNNNNNNNNNNNNNNNNNNNNNNNNNNNNNNNNNNNNNNNNNNNNNNNNNNNNNNNNNNNNNNNNNNNNNNNNNNNNNNNNNNNNNNNNNNNNNNNNNNNNNNNNNNNNNNNNNNNNNNNNNNNNNNNNNNNNNNNNNNNNNNNNNNNNNNNNNNNNNNNNNNNNNNNNNNNNNNNNNNNNNNNNNNNNNNNNNNNNNNNNNNNNNNNNNNNNNNNNNNNNNNNNNNNNNNNNNNNNNNNNNNNNNNNNNNNNNNNNNNNNNNNNNNNNNNNNNNNNNNNNNNNNNNNNNNNNNNNNNNNNNNNNNNNNNNNNNNNNNNNNNNNNNNNNNNNNNNNNNNNNNNNNNNNNNNNNNNNNNNNNNNNNNNNNNNNNNNNNNNNNNNNNNNNNNNNNNNNNNNNNNNNNNNNNNNNNNNNNNNNNNNNNNNNNNNNNNNNNNNNNNNNNNNNNNNNNNNNNNNNNNNNNNNNNNNNNNNNNNNNNNNNNNNNNNNNNNNNNNNNNNNNNNNNNNNNNNNNNNNNNNNNNNNNNNNNNNNNNNNNNNNNNNNNNNNNNNNNNNNNNNNNNNNNNNNNNNNNNNNNNNNNNNNNNNNNNNNNNNNNNNNNNNNNNNNNNNNNNNNNNNNNNNNNNNNNNNNNNNNNNNNNNNNNNNNNNNNNNNNNNNNNNNNNNNNNNNNNNNNNNNNNNNNNNNNNNNNNNNNNNNNNNNNNNNNNNNNNNNNNNNNNNNNNNNNNNNNNNNNNNNNNNNNNNNNNNNNNNNNNNNNNNNNNNNNNNNNNNNNNNNNNNNNNNNNNNNNNNNNNNNNNNNNNNNNNNNNNNNNNNNNNNNNNNNNNNNNNNNNNNNNNNNNNNNNNNNNNNNNNNNNNNNNNNNNNNNNNNNNNNNNNNNNNNNNNNNNNNNNNNNNNNNNNNNNNNNNNNNNNNNNNNNNNNNNNNNNNNNNNNNNNNNNNNNNNNNNNNNNNNNNNNNNNNNNNNNNNNNNNNNNNNNNNNNNNNNNNNNNNNNNNNNNNNNNNNNNNN
>Orobanche_lycoctoni
CTTGCTAAGTGATAAC-TTTCAAATT--CAGAGAAACCCCGGAATT--AAGAAAAA-GGGCAATCCTGAGCCAAATC-CTAT----TTTAT--C-AAAACAAA------------GTTTAGAAAAAGAA---------A-------------AGGGGATAGGTGCAGAGACTCAATGGAAGTTGTTCTAACA------------AACA---GA---GTT--GATTGCGCTGGTAGAG-AAAT-----CTTTAC-ATTGTAACTTCAGAAA--GG--------------------ATGAA-GGATAAACT----------------------------------------------------------------------------GATTAATGATGACC---CGAACCTATATC------TGT-TTTTT-------------------------GAA-TATTA----------AAAAGAATTGGTG-CGAATTTCTTCTAT-ATTGAACAAAGA------------ATGAATATTCATT-------TATCAAATCATTCACTCCATAATT-----TGATAAATT-TTTTTTTA---AAAGAAC-TGATTA----------ATCAAACGAGAATAAAGATAGAGTCCCATTCTACATGTCAATACATGTCAATACTGGCAACAAT----TAAATTTATAGTAAGAGGAAAATCCGTCGATTTTTAAAA-TCGTGAGGGTTCAAGT-CCCTCTATCCCC----CCA-AAGCTC------AT-TTAACTATCAA----------------AATAAAAATATTTA-TCCTCTACCTC------------------CTTTTTTGTTATTCG---------------TTAAT-GGTTTC----AAATTTTTATTCTTATTCTTTTGA-----CAAAAAGTATTGGGGCGTAAAAATACA-TTTGAGCATAAAT-AACTTT-----ACTC---TTAG-----GTGA------TAT-AAAATA-ACACTC-AATTAAGCAAGGAATTTCTAT-TTGAAT-----CATTCATATTCAA-TAACATTACTC-ATA-CTGAAACTTATA---AGTCTTCTTTTTG----AAGATCCAAG-------AAATT---ACAGGACTT------GAGGAAACTTTGTAATCT-TCCTCTGTTCTAGTTA---------A-TTGACATATATACTAGCC-----ATCAAATAA-----AATAAGGAT------GGGATCCTAA-------TTTAAAATGGTCGGGATAG--------TCG--TACCTAT-AAAGCAGACCGCGAACATGTC-GACTCTAT---GGAACTGTGGCGA--------------T--CACG-TTGCATTCCACTCCC-GCAT-GCGTGCACCTAGGTGTGCGTTG---TGCGGGCTAACGAACCCCCGGCGCGGTATGCGCCAAGGAAAACTCATAGAA-GCGTCGG--CCTTCC---TCGCCCCGT-TCGCGGTGAGCGT---GGGGGGAAGTGATGTCTC-TCGAA--TGTCAAAATGACTCTCGGCAACGGATATCTCGGCTCTCGTATCGATGAAGAACGTAGCGAAATGCGATACTTGGTGTGAATTGCAGAATC-------CCGTGAACCATCGAGTCTTTGAACGCAAGTTGCGCCTGAAGCC-TTCTGGCTGAGGGCACGTCTGCCTGGGCGTCACACATCGCGTCGCCCT----CCCTTC--CGTCCCTA-TGGGGCGTATTTTT-GGTGGGGGCGGATAATGGCCTCCCGTGCACAA-TAATGTGCGGCTGGTCCAAATGCGAACCCGCGGCGATTCACGTCACGACCAGTGGTGGTTGA--ATC---TTCAACT-CTCGT-CTGTCGTG-TCGGATG-GTGTT-GCAT-GTTGGGCTCTATTAT---AGACCT-GCAGGCACAAGCTA-CT--TGTGC-TTTAGACTNNNNNNNNNNNNNNNNNNNNNNNNNNNNNNNNNNNNNNNNNNNNNNNNNNNNNNNNNNNNNNNNNNNNNNNNNNNNNNNNNNNNNNNNNNNNNNNNNNNNNNNNNNNNNNNNNNNNNNNNNNNNNNNNNNNNNNNNNNNNNNNNNNNNNNNNNNNNNNNNNNNNNNNNNNNNNNNNNNNNNNNNNNNNNNNNNNNNNNNNNNNNNNNNNNNNNNNNNNNNNNNNNNNNNNNNNNNNNNNNNNNNNNNNNNNNNNNNNNNNNNNNNNNNNNNNNNNNNNNNNNNNNNNNNNNNNNNNNNNNNNNNNNNNNNNNNNNNNNNNNNNNNNNNNNNNNNNNNNNNNNNNNNNNNNNNNNNNNNNNNNNNNNNNNNNNNNNNNNNNNNNNNNNNNNNNNNNNNNNNNNNNNNNNNNNNNNNNNNNNNNNNNNNNNNNNNNNNNNNNNNNNNNNNNNNNNNNNNNNNNNNNNNNNNNNNNNNNNNNNNNNNNNNNNNNNNNNNNNNNNNNNNNNNNNNNNNNNNNNNNNNNNNNNNNNNNNNNNNNNNNNNNNNNNNNNNNNNNNNNNNNNNNNNNNNNNNNNNNNNNNNNNNNNNNNNNNNNNNNNNNNNNNNNNNNNNNNNNNNNNNNNNNNNNNNNNNNNNNNNNNNNNNNNNNNNNNNNNNNNNNNNNNNNNNNNNNNNNNNNNNNNNNNNNNNNNNNNNNNNNNNNNNNNNNNNNNNNNNNNNNNNNNNNNNNNNNNNNNNNNNNNNNNNNNNNNNNNNNNNNNNNNNNNNNNNNNNNNNNNNNNNNNNNNNNNNNNNNNNNNNNNNNNNNNNNNNNNNNNNNNNNNNNNNNNNNNNNNNNNNNNNNNNNNNNNNNNNNNNNNNNNNNNNNNNNNNNNNNNNNNNNNNNNNNNNNNNNNNNNNNNNNNNNNNNNNNNNNNNNNNNNNNNNNNNNNNNNNNNNNNNNNNNNNNNNNNNNNNNNNNNNNNNNNNNNNNNNNNNNNNNNNNNNNNNNNNNNNNNNNNNNNNNNNNNNNNNNNNNNNNNNNNNNNNNNNNNNNNNNNNNNNNNNNNNNNNNNNNNNNNNNNNNNNNNNNNNNNNNNNNNNNNNNNNNNNNNNNNNNNNNNNNNNNNNNNNNNNNNNNNNNNNNNNNNNNNNNNNNNNNNNNNNNNNNNNNNNNNNNNNNNNNNNNNNNNNNNNNNNNNNNNNNNNNNNNNNNNNNNNNNNNNNNNNNNNNNNNNNNNNNNNNNNNNNNNNNNNNNNNNNNNNNNNNNNNNNNNNNNNNNNNNNNNNNNNNNNNNNNNNNNNNNNNNNNNNNNNNNNNNNNNNNNNNNNNNNNNNNNNNNNNNNNNNNNNNNNNNNNNNNNNNNNNNNNNNNNNNNNNNNNNNNNNNNNNNNNNNNNNNNNNNNNNNNNNNNNNNNNNNNNNNNNNNNNNNNNNNNNNNNNNNNNNNNNNNNNNNNNNNNNNNNNNNNNNNNNNNNNNNNNNNNNNNNNNNNNNNNNNNNNNNNNNNNNNNNNNNNNNNNNNNNNNNNNNNNNNNNNNNNNNNNNNNNNNNNNNNNNNNNNNNNNNNNNNNNNNNNNNNNNNNNNNNNNNNNNNNNNNNNNNNNNNNNNNNNNNNNNNNNNNNNNNNNNNNNNNNNNNNNNNNNNNNNNNNNNNNNNNNNNNNNNNNNNNNNNNNNNNNNNNNNNNNNNNNNNNNNNNNNNNNNNNNNNNNNNNNNNNNNNNNNNNNNNNNNNNNNNNNNNNNNNNNNNNNNNNNNNNNNNNNNNNNNNNNNNNNNNNNNNNNNNNNNNNNNNNNNNNNNNNNNNNNNNNNNNNNNNNNNNNNNNNNNNNNNNNNNNNNNNNNNNNNNNNNNNNNNNNNNNNNNNNNNNNNNNNNNNNNNNNNNNNNNNNNNNNNNNNNNNNNNNNNNNNNNNNNNNNNNNNNNNNNNNNNNNNNNNNNNNNNNNNNNNNNNNNNNNNNNNNNNNNNNNNNNNNNNNNNNNNNNNNNNNNNNNNNNNNNNNNNNNNNNNNNNNNNNNNNNNNNNNNNNNNNNNNNNNNNNNNNNNNNNNNNNNNNNNNNNNNNNNNNNNNNNNNNNNNNNNNNNNNNNNNNNNNNNNNNNNNNNNNNNNNNNNNNNNNNNNNNNNNNNNNNNNNNNNNNNNNNNNNNNNNNNNNNNNNNNNNNNNNNNNNNNNNNNNNNNNNNNNNNNNNNNNNNNNNNNNNNNNNNNNNNNNNNNNNNNNNNNNNNNNNNNNNNNNNNNNNNNNNNNNNNNNNNNNNNNNNNNNNNNNNNNNNNNNNNNNNNNNNNNNNNNNNNNNNNNNNNNNNNNNNNNNNNNNNNNNNNNNNNNNNNNNNNNNNNNNNNNNNNNNNNNNNNNNNNNNNNNNNNNNNNNNNNNNNNNNNNNNNNNNNNNNNNNNNNNNNNNNNNNNNNNNNNNNNNNNNNNNNNNNNNNNNNNNNNNNNNNNNNNNNNNNNNNNNNNNNNNNNNNNNNNNNNNNNNNNNNNNNNNNNNNNNNNNNNNNNNNNNNNNNNNNNNNNNNNNNNNNNNNNNNNNNNNNNNNNNNNNNNNNNNNNNNNNNNNNNNNNNNNNNNNNNNNNNNNNNNNNNNNNNNNNNNNNNNNNNNNNNNNNNNNNNNNNNNNNNNNNNNNNNNNNNNNNNNNNNNNNNNNNNNNNNNNNNNNNNNNNNNNNNNNNNNNNNNNNNNNNNNNNNNNNNNNNNNNNNNNNNNNNNNNNNNNNNNNNNNNNNNNNNNNNNNNNNNNNNNNNNNNNNNNNNNNNNNNNNNNNNNNNNNNNNNNNNNNNNNNNNNNNNNNNNNNNNNNNNNNNNNNNNNNNNNNNNNNNNNNNNNNNNNNNNNNNNNNNNNNNNNNNNNNNNNNNNNNNNNNNNNNNNNNNNNNNNNNNNNNNNNNNNNNNNNNNNNNNNNNNNNNNNNNNNNNNNNNNNNNNNNNNNNNNNNNNNNNNNNNNNNNNNNNNNNNNNNNNNNNNNNNNNNNNNNNNNNNNNNNNNNNNNNNNNNNNNNNNNNNNNNNNNNNNNNNNNNNNNNNNNNNNNNNNNNNNNNNNNNNNNNNNNNNNNNNNNNNNNNNNNNNNNNNNNNNNNNNNNNNNNNNNNNNNNNNNNNNNNNNNNNNNNNNNNNNNNNNNNNNNNNNNNNNNNNNNNNNNNNNNNNNNNNNNNNNNNNNNNNNNNNNNNNNNNNNNNNNNNNNNNNNNNNNNNNNNNNNNNNNNNNNNNNNNNNNNNNNNNNNNNNNNNNNNNNNNNNNNNNNNNNNNNNNNNNNNNNNNNNNNNNNNNNNNNNNNNNNNNNNNNNNNNNNNNNNNNNNNNNNNNNNNNNNNNNNNNNNNNNNNNNNNNNNNNNNNNNNNNNNNNNNNNNNNNNNNNNNNNNNNNNNNNNNNNNNNNNNNNNNNNNNNNNNNNNNNNNNN
>Orobanche_mayeri
CTTGCTAAGTGATAAC-TTTCAAATT--CAGAGAAACCCCGGAATT--AATAAAAA-GGGCAATCCTGAGCCAAATC-CTAT----TTTAT--C-AAAACAAA------------GTTTATAAAAAGAA---------A-------------AAGGGATAGGTGCAGAGACTCAATGGAAGTTGTTCTAACA------------AACA---GA---GTT--GATTGCGCTGGTAGAG-AAAT-----CTTTCC-ATTGTAACTTCAG-AA--AGG-------------------ATTAA-GGATAAACT----------------------------------------------------------------------------GATTAATGATGACC---CGAACCTATATC------TGTTTTTTT--------------------------AA-TATTA----------AAAAGAATTGGTG-CGAATTTCTTCTAT-ATTGAACAAAGA------------ATGAATATTCATT-------TATCAAATCATTCACTCCATAGTT-----TGATAAATC----TTTTTTTAAAAGAAC-TGATTA----------ATCAAACGAGAATAAAGATAGAGTCCCATTCTACATGTCAATACATGTCAATACCGGCAACAAT----TAAATTTATAGTAAGAGGAAAATCCGTCGATTTTAAAAA-TCGTGAGGGTTCAAGT-CCCTCTATCCCC---CAAAAAAGCCC------AT-TTAACTATCAA----------------AATAAAAATATTTA-TCCTCTACCTC------------------CTTTTTTGTTATTCG---------------TTAAT-GGTTTC----CAATTTTTATTCTTATTCTTTTGA-----CAAAAAGTATTGGGGCGTAAAAATACA-TTTGAGCATAAAT-AACTTT---C---TA---TTAGCACATGTGA------TAT-AAAATA-ACACTCAAATTAAGCAAGGAATTTCTAT-TTGAAT-----CATTCATATTCAA-TAACATTACTC-ATA-CTGAAACTTATA--AAGTCGTCTTTTTG----AAGATCCAAG-------AAATT---ACAGGACTT------GAGGAAACTTTGTAATCT-TACTCTGTTCTCGTTA---------A-TTGACATATATACTAGCC-----ATCAAATAA-----AATAAAGAT------GGGATCCTAA--------TTAAAATGGTCGGGATAG--------TCG--TACCTAT-AAAGCTGACCGTGAACATGTC-GACTAAAT---GGAATTGTGGCGA--------------T--CACG-TCGCATTCCACTCCC-GCAT-GCGTGCACCTAGGTGTGCGTTG---TGCGGGCTAACGAA-CCCCGGCGCGGTATGCGCCAAGGAAAACTCATAGAA-GCATCAG--CCTCAC---TCGCCCCGT-TCGCGGTCAGCGG----GGGGGATATGATGTCTC-TCGAA--TGTCAAAATGACTCTCGGCAACGGATATCTCGGCTCTCGTATCGATGAAGAACGTAGCGAAATGCGATACTTGGTGTGAATTGCAGAATC-------CCGTGAACCATCGAGTCTTTGAACGCAAGTTGCGCCTGAAGCC-TTCTGGCTAAGGGCACGTCTGCCTGGGCGTCACACATCGCGTCGCCCT----CCCTCC--CGTCCCTA-CGGGGTGTGTTTTT-GGTTGGGGCGGATAATGGCCTCCCGTGCATAA-TAATGTGCGGCTGGTCCAAATGCGAACCCGCGGCGACTCACGTCACGACCAGTGGTGGTTGA--ATC---TTCAACT-CTCGT-CCGTCGTG-TCGGATG-GTGTT-GCAT-GTTGGGCTCTATTAT---AGACCC-GTAGGCACGAGCTA-CT--TGTGC-TTTCGACTNNNNNNNNNNNNNNNNNNNNNNNNNNNNNNNNNNNNNNNNNNNNNNNNNNNNNNNNNNNNNNNNNNNNNNNNNNNNNNNNNNNNNNNNNNNNNNNNNNNNNNNNNNNNNNNNNNNNNNNNNNNNNNNNNNNNNNNNNNNNNNNNNNNNNNNNNNNNNNNNNNNNNNNNNNNNNNNNNNNNNNNNNNNNNNNNNNNNNNNNNNNNNNNNNNNNNNNNNNNNNNNNNNNNNNNNNNNNNNNNNNNNNNNNNNNNNNNNNNNNNNNNNNNNNNNNNNNNNNNNNNNNNNNNNNNNNNNNNNNNNNNNNNNNNNNNNNNNNNNNNNNNNNNNNNNNNNNNNNNNNNNNNNNNNNNNNNNNNNNNNNNNNNNNNNNNNNNNNNNNNNNNNNNNNNNNNNNNNNNNNNNNNNNNNNNNNNNNNNNNNNNNNNNNNNNNNNNNNNNNNNNNNNNNNNNNNNNNNNNNNNNNNNNNNNNNNNNNNNNNNNNNNNNNNNNNNNNNNNNNNNNNNNNNNNNNNNNNNNNNNNNNNNNNNNNNNNNNNNNNNNNNNNNNNNNNNNNNNNNNNNNNNNNNNNNNNNNNNNNNNNNNNNNNNNNNNNNNNNNNNNNNNNNNNNNNNNNNNNNNNNNNNNNNNNNNNNNNNNNNNNNNNNNNNNNNNNNNNNNNNNNNNNNNNNNNNNNNNNNNNNNNNNNNNNNNNNNNNNNNNNNNNNNNNNNNNNNNNNNNNNNNNNNNNNNNNNNNNNNNNNNNNNNNNNNNNNNNNNNNNNNNNNNNNNNNNNNNNNNNNNNNNNNNNNNNNNNNNNNNNNNNNNNNNNNNNNNNNNNNNNNNNNNNNNNNNNNNNNNNNNNNNNNNNNNNNNNNNNNNNNNNNNNNNNNNNNNNNNNNNNNNNNNNNNNNNNNNNNNNNNNNNNNNNNNNNNNNNNNNNNNNNNNNNNNNNNNNNNNNNNNNNNNNNNNNNNNNNNNNNNNNNNNNNNNNNNNNNNNNNNNNNNNNNNNNNNNNNNNNNNNNNNNNNNNNNNNNNNNNNNNNNNNNNNNNNNNNNNNNNNNNNNNNNNNNNNNNNNNNNNNNNNNNNNNNNNNNNNNNNNNNNNNNNNNNNNNNNNNNNNNNNNNNNNNNNNNNNNNNNNNNNNNNNNNNNNNNNNNNNNNNNNNNNNNNNNNNNNNNNNNNNNNNNNNNNNNNNNNNNNNNNNNNNNNNNNNNNNNNNNNNNNNNNNNNNNNNNNNNNNNNNNNNNNNNNNNNNNNNNNNNNNNNNNNNNNNNNNNNNNNNNNNNNNNNNNNNNNNNNNNNNNNNNNNNNNNNNNNNNNNNNNNNNNNNNNNNNNNNNNNNNNNNNNNNNNNNNNNNNNNNNNNNNNNNNNNNNNNNNNNNNNNNNNNNNNNNNNNNNNNNNNNNNNNNNNNNNNNNNNNNNNNNNNNNNNNNNNNNNNNNNNNNNNNNNNNNNNNNNNNNNNNNNNNNNNNNNNNNNNNNNNNNNNNNNNNNNNNNNNNNNNNNNNNNNNNNNNNNNNNNNNNNNNNNNNNNNNNNNNNNNNNNNNNNNNNNNNNNNNNNNNNNNNNNNNNNNNNNNNNNNNNNNNNNNNNNNNNNNNNNNNNNNNNNNNNNNNNNNNNNNNNNNNNNNNNNNNNNNNNNNNNNNNNNNNNNNNNNNNNNNNNNNNNNNNNNNNNNNNNNNNNNNNNNNNNNNNNNNNNNNNNNNNNNNNNNNNNNNNNNNNNNNNNNNNNNNNNNNNNNNNNNNNNNNNNNNNNNNNNNNNNNNNNNNNNNNNNNNNNNNNNNNNNNNNNNNNNNNNNNNNNNNNNNNNNNNNNNNNNNNNNNNNNNNNNNNNNNNNNNNNNNNNNNNNNNNNNNNNNNNNNNNNNNNNNNNNNNNNNNNNNNNNNNNNNNNNNNNNNNNNNNNNNNNNNNNNNNNNNNNNNNNNNNNNNNNNNNNNNNNNNNNNNNNNNNNNNNNNNNNNNNNNNNNNNNNNNNNNNNNNNNNNNNNNNNNNNNNNNNNNNNNNNNNNNNNNNNNNNNNNNNNNNNNNNNNNNNNNNNNNNNNNNNNNNNNNNNNNNNNNNNNNNNNNNNNNNNNNNNNNNNNNNNNNNNNNNNNNNNNNNNNNNNNNNNNNNNNNNNNNNNNNNNNNNNNNNNNNNNNNNNNNNNNNNNNNNNNNNNNNNNNNNNNNNNNNNNNNNNNNNNNNNNNNNNNNNNNNNNNNNNNNNNNNNNNNNNNNNNNNNNNNNNNNNNNNNNNNNNNNNNNNNNNNNNNNNNNNNNNNNNNNNNNNNNNNNNNNNNNNNNNNNNNNNNNNNNNNNNNNNNNNNNNNNNNNNNNNNNNNNNNNNNNNNNNNNNNNNNNNNNNNNNNNNNNNNNNNNNNNNNNNNNNNNNNNNNNNNNNNNNNNNNNNNNNNNNNNNNNNNNNNNNNNNNNNNNNNNNNNNNNNNNNNNNNNNNNNNNNNNNNNNNNNNNNNNNNNNNNNNNNNNNNNNNNNNNNNNNNNNNNNNNNNNNNNNNNNNNNNNNNNNNNNNNNNNNNNNNNNNNNNNNNNNNNNNNNNNNNNNNNNNNNNNNNNNNNNNNNNNNNNNNNNNNNNNNNNNNNNNNNNNNNNNNNNNNNNNNNNNNNNNNNNNNNNNNNNNNNNNNNNNNNNNNNNNNNNNNNNNNNNNNNNNNNNNNNNNNNNNNNNNNNNNNNNNNNNNNNNNNNNNNNNNNNNNNNNNNNNNNNNNNNNNNNNNNNNNNNNNNNNNNNNNNNNNNNNNNNNNNNNNNNNNNNNNNNNNNNNNNNNNNNNNNNNNNNNNNNNNNNNNNNNNNNNNNNNNNNNNNNNNNNNNNNNNNNNNNNNNNNNNNNNNNNNNNNNNNNNNNNNNNNNNNNNNNNNNNNNNNNNNNNNNNNNNNNNNNNNNNNNNNNNNNNNNNNNNNNNNNNNNNNNNNNNNNNNNNNNNNNNNNNNNNNNNNNNNNNNNNNNNNNNNNNNNNNNNNNNNNNNNNNNNNNNNNNNNNNNNNNNNNNNNNNNNNNNNNNNNNNNNNNNNNNNNNNNNNNNNNNNNNNNNNNNNNNNNNNNNNNNNNNNNNNNNNNNNNNNNNNNNNNNNNNNNNNNNNNNNNNNNNNNNNNNNNNNNNNNNNNNNNNNNNNNNNNNNNNNNNNNNNNNNNNNNNNNNNNNNNNNNNNNNNNNNNNNNNNNNNNNNNNNNNNNNNNNNNNNNNNNNNNNNNNNNNNNNNNNNNNNNNNNNNNNNNNNNNNNNNNNNNNNNNNNNNNNNNNNNNNNNNNNNNNNNNNNNNNNNNNNNNNNNNNNNNNNNNNNNNNNNNNNNNNNNNNNNNNNNNNNNNNNNNNNNNNNNNNNNNNNNNNNNNNNNNNNNNNNNNNNNNNNNNNNNNNNNNNNNNNNNNNNNNNNNNNNNNNNNNNNNNNNNNNNNNNNNN
>Orobanche_owerinii
CTTGCTAAGTGATAAC-TTTCAAATTTCCAGAGAAACCCCGGAATT--AATAAAAA-GGGCAATCCTGAGCCAAATC-CTAT----TTTAT--C-AAAACAAA------------GTTTAGAAAAAGAA---------A-------------AGGGGATAGGTGCAGAGACTCAATGGAAGTTGTTCTAACA------------AACA---GA---GTT--GATTGCGTTGGTAGAG-AAAT-----CTTTCC-ATTGTAACTTCAG-AA--AGG-------------------ATGAA-GGATAAACT----------------------------------------------------------------------------GATTAATGATGACC---CGAACCTATCTC------TTT-TTTTT-------------------------GAA-TATTA----------AAAAGAATTGGTG-CGAATTTCTTCTAT-ATTGAAGAAAGA------------ATGAATATTCATT-------TATCAAATCATTCACTCCATAGTT-----TGATAAATC----TTTTTTAAAAAGAAC-TGATTA----------ATCAGACGAGAATAAAGATAGAGTCCCATTCTACATGTCAATACATGTCAATACTGGCAACAAT----TAAATTTATAGTAAGAGGAAAATCCGTCGATTTTAAAAA-TCGTGAGGGTTCAAGT-CCCTCTATCCCC---CCAA-AAGCCC------AT-TTAACTACCAA----------------AATAAAAATATTTA-TCCTCTACCTC------------------CTTTTTTGTTATTCG---------------TTAAT-GGTTTC----CAATTTTTATTCTTATTCCTTTTG----ACAAAAAGTATTGAGGCGTAAAAATACA-TTTGAGCATAAAT-AACTTT---A---TC---TTAGCACATGTGA------TAT-AAAATA-ACACTCAAATTAAGCAAGGAATTTCTAT-TTGAAT-----CATTCATATTCAA-------TACTC-ATA-CTGAAACTTATA--AAGTCGTCTTTTTG----AAGATCCAAG-------AAATT---ACAGGACTTG-----GGGAAA-CTTTGTAATCT-TACCCTGTTCTCTTTA---------A-TTGACATATATACTAGCC-----ATCAAATAA-----AATAAGGAT------GGGATCCTAA-------TTTAAAATGGTCGGGATAG--------TCG--TACCTAT-AAAGCAGACCGTGAACATGTC-GACTATAT---GGAACTGTGGCGA--------------T--CACG-TCGCATTCCACTCCC-GCAT-GCGGGCACCTAGGTGTGCGTTG---TGCGGGCTAACGAA-CCCCGGCGCGGTATGCGCCAAGGAAAACTCATAGAA-GCGTCGG--CCTCCC---TCGCCCCGT-TCGCGGTGAGCGT---GTGGGGAAATGATGTCTC-TCAAA--TGTCAAAATGACTCTCGGCAACGGATATCTCGGCTCTCGTATCGATGAAGAACGTAGCGAAATGCGATACTTGGTGTGAATTGCAGAATC-------CCGTGAACCATCGAGTCTTTGAACGCAAGTTGCGCCTGAAGCC-TTCTGGCTGAGGGCACGTCTGCCTGGGCGTCACACATCGCGTCGCCCTCACTCCCTCC--CCTTCTTA-CGGGGCGTGTTTTT-GGTGGGGGCGGATAATGGCCTCCCGTGCACAA-TAATGTGCGGCTGGTCCAAATGCGAACCCGCGGCGACTCACGTCACGACCAGTGGTGGTTGA--ATC---TTCAACT-CTCGT-CTGTCGTG-TCGGATG-GTGTT-GCAT-GTTGCGCTCTATTAT---AGACCC-ATAGGCACGAGTTA-CT--TGTGC-TTTCGACTNNNNNNNNNNNNNNNNNNNNNNNNNNNNNNNNNNNNNNNNNNNNNNNNNNNNNNNNNNNNNNNNNNNNNNNNNNNNNNNNNNNNNNNNNNNNNNNNNNNNNNNNNNNNNNNNNNNNNNNNNNNNNNNNNNNNNNNNNNNNNNNNNNNNNNNNNNNNNNNNNNNNNNNNNNNNNNNNNNNNNNNNNNNNNNNNNNNNNNNNNNNNNNNNNNNNNNNNNNNNNNNNNNNNNNNNNNNNNNNNNNNNNNNNNNNNNNNNNNNNNNNNNNNNNNNNNNNNNNNNNNNNNNNNNNNNNNNNNNNNNNNNNNNNNNNNNNNNNNNNNNNNNNNNNNNNNNNNNNNNNNNNNNNNNNNNNNNNNNNNNNNNNNNNNNNNNNNNNNNNNNNNNNNNNNNNNNNNNNNNNNNNNNNNNNNNNNNNNNNNNNNNNNNNNNNNNNNNNNNNNNNNNNNNNNNNNNNNNNNNNNNNNNNNNNNNNNNNNNNNNNNNNNNNNNNNNNNNNNNNNNNNNNNNNNNNNNNNNNNNNNNNNNNNNNNNNNNNNNNNNNNNNNNNNNNNNNNNNNNNNNNNNNNNNNNNNNNNNNNNNNNNNNNNNNNNNNNNNNNNNNNNNNNNNNNNNNNNNNNNNNNNNNNNNNNNNNNNNNNNNNNNNNNNNNNNNNNNNNNNNNNNNNNNNNNNNNNNNNNNNNNNNNNNNNNNNNNNNNNNNNNNNNNNNNNNNNNNNNNNNNNNNNNNNNNNNNNNNNNNNNNNNNNNNNNNNNNNNNNNNNNNNNNNNNNNNNNNNNNNNNNNNNNNNNNNNNNNNNNNNNNNNNNNNNNNNNNNNNNNNNNNNNNNNNNNNNNNNNNNNNNNNNNNNNNNNNNNNNNNNNNNNNNNNNNNNNNNNNNNNNNNNNNNNNNNNNNNNNNNNNNNNNNNNNNNNNNNNNNNNNNNNNNNNNNNNNNNNNNNNNNNNNNNNNNNNNNNNNNNNNNNNNNNNNNNNNNNNNNNNNNNNNNNNNNNNNNNNNNNNNNNNNNNNNNNNNNNNNNNNNNNNNNNNNNNNNNNNNNNNNNNNNNNNNNNNNNNNNNNNNNNNNNNNNNNNNNNNNNNNNNNNNNNNNNNNNNNNNNNNNNNNNNNNNNNNNNNNNNNNNNNNNNNNNNNNNNNNNNNNNNNNNNNNNNNNNNNNNNNNNNNNNNNNNNNNNNNNNNNNNNNNNNNNNNNNNNNNNNNNNNNNNNNNNNNNNNNNNNNNNNNNNNNNNNNNNNNNNNNNNNNNNNNNNNNNNNNNNNNNNNNNNNNNNNNNNNNNNNNNNNNNNNNNNNNNNNNNNNNNNNNNNNNNNNNNNNNNNNNNNNNNNNNNNNNNNNNNNNNNNNNNNNNNNNNNNNNNNNNNNNNNNNNNNNNNNNNNNNNNNNNNNNNNNNNNNNNNNNNNNNNNNNNNNNNNNNNNNNNNNNNNNNNNNNNNNNNNNNNNNNNNNNNNNNNNNNNNNNNNNNNNNNNNNNNNNNNNNNNNNNNNNNNNNNNNNNNNNNNNNNNNNNNNNNNNNNNNNNNNNNNNNNNNNNNNNNNNNNNNNNNNNNNNNNNNNNNNNNNNNNNNNNNNNNNNNNNNNNNNNNNNNNNNNNNNNNNNNNNNNNNNNNNNNNNNNNNNNNNNNNNNNNNNNNNNNNNNNNNNNNNNNNNNNNNNNNNNNNNNNNNNNNNNNNNNNNNNNNNNNNNNNNNNNNNNNNNNNNNNNNNNNNNNNNNNNNNNNNNNNNNNNNNNNNNNNNNNNNNNNNNNNNNNNNNNNNNNNNNNNNNNNNNNNNNNNNNNNNNNNNNNNNNNNNNNNNNNNNNNNNNNNNNNNNNNNNNNNNNNNNNNNNNNNNNNNNNNNNNNNNNNNNNNNNNNNNNNNNNNNNNNNNNNNNNNNNNNNNNNNNNNNNNNNNNNNNNNNNNNNNNNNNNNNNNNNNNNNNNNNNNNNNNNNNNNNNNNNNNNNNNNNNNNNNNNNNNNNNNNNNNNNNNNNNNNNNNNNNNNNNNNNNNNNNNNNNNNNNNNNNNNNNNNNNNNNNNNNNNNNNNNNNNNNNNNNNNNNNNNNNNNNNNNNNNNNNNNNNNNNNNNNNNNNNNNNNNNNNNNNNNNNNNNNNNNNNNNNNNNNNNNNNNNNNNNNNNNNNNNNNNNNNNNNNNNNNNNNNNNNNNNNNNNNNNNNNNNNNNNNNNNNNNNNNNNNNNNNNNNNNNNNNNNNNNNNNNNNNNNNNNNNNNNNNNNNNNNNNNNNNNNNNNNNNNNNNNNNNNNNNNNNNNNNNNNNNNNNNNNNNNNNNNNNNNNNNNNNNNNNNNNNNNNNNNNNNNNNNNNNNNNNNNNNNNNNNNNNNNNNNNNNNNNNNNNNNNNNNNNNNNNNNNNNNNNNNNNNNNNNNNNNNNNNNNNNNNNNNNNNNNNNNNNNNNNNNNNNNNNNNNNNNNNNNNNNNNNNNNNNNNNNNNNNNNNNNNNNNNNNNNNNNNNNNNNNNNNNNNNNNNNNNNNNNNNNNNNNNNNNNNNNNNNNNNNNNNNNNNNNNNNNNNNNNNNNNNNNNNNNNNNNNNNNNNNNNNNNNNNNNNNNNNNNNNNNNNNNNNNNNNNNNNNNNNNNNNNNNNNNNNNNNNNNNNNNNNNNNNNNNNNNNNNNNNNNNNNNNNNNNNNNNNNNNNNNNNNNNNNNNNNNNNNNNNNNNNNNNNNNNNNNNNNNNNNNNNNNNNNNNNNNNNNNNNNNNNNNNNNNNNNNNNNNNNNNNNNNNNNNNNNNNNNNNNNNNNNNNNNNNNNNNNNNNNNNNNNNNNNNNNNNNNNNNNNNNNNNNNNNNNNNNNNNNNNNNNNNNNNNNNNNNNNNNNNNNNNNNNNNNNNNNNNNNNNNNNNNNNNNNNNNNNNNNNNNNNNNNNNNNNNNNNNNNNNNNNNNNNNNNNNNNNNNNNNNNNNNNNNNNNNNNNNNNNNNNNNNNNNNNNNNNNNNNNNNNNNNNNNNNNNNNNNNNNNNNNNNNNNNNNNNNNNNNNNNNNNNNNNNNNNNNNNNNNNNNNNNNNNNNNNNNNNNNNNNNNNNNNNNNNNNNNNNNNNNNNNNNNNNNNNNNNNNNNNNNNNNNNNNNNNNNNNNNNNNNNNNNNNNNNNNNNNNNNNNNNNNNNNNNNNNNNNNNNNNNNNNNNNNNNNNNNNNNNNNNNNNNNNNNNNNNNNNNNNNNNNNNNNNNNNNNNNNNNNNNNNNNNNNNNNNNNNNNNNNNNNNNNNNNNNNNNNNNNNNNNNNNNNNNNNNNNNNNNNNNNNNNNNNNNNNNNNNNNNNNNNNNNNNNNNNNNNNNNNNNNNNNNNNNNNNNNNNNNNNNNNNNNNNNNNNNNNNNNNNNNNNNNNNNNNNNNNNNNNNNNNNNNNNNNNNNNNNNNNNNNNNNNNNNNNNNNNNNNNNNNNNNNNNNN
>Orobanche_pancicii
CTTGCTAAGTGATAAC-TTTCAAATT--CAGAGAAACCCCGGAATT--AATAAAAA-GGGCAATCCTGAGCCAAATC-CTAT----TTTAT--C-AAAACAAA------------GTTTAGAAAAAGAA---------A-------------AGGGGATAGGTGCAGAGACTCAATGGAAGTTGTTCTAACA------------AACA---GA---GTT--GATTGCGCTGGTAGAG-AAAT-----CTTTCC-ATTGTAACTTCAG-AA--AGG-------------------ATGAA-GGATAAACT----------------------------------------------------------------------------GATTAATGATGACC---CGAACCTATATC------TGT-TTTTT-------------------------GAA-TATTA----------AAAAGAATTGGTG-CGAATTTCTTCTAT-ATTGAACAAAGA------------ATGAATATTCATT-------TATCAAATCATTCACTCCATAGTT-----TGATAAATC----TTTTTTAAAAAGAAC-TGATTA----------ATCAAACGAGAATAAAGATAGAGTCCCATTCTACATGTCAATACATGTCAATACTGGCAACAAT----TAAATTTATAGTAAGAGGAAAATCCGTCGATTTTTAAAA-TCGTGAGGGTTCAAGT-CCCTCTATCCCC---CCAA-AAGCCC------AT-TTAACTATCAA-----------------ATAAAAATA-TTA-TCCTCTACCTC------------------CTTTTTTGTTATTCG--------------CTTAAT-GGTTTC----CAATTTTTATTCTTATTCTTTTGA-----CAAAAAGTATTGGGGCGTAAAAATACA-TTTGAGCATAAAT-AACTTT---C---TC---TTAGCACATGTGA------TAT-AAAATA-ACACTCAAATTAAGAAAGGAATTTATAT-TTGAAT-----CATTCATATTCAA-TAACATTACTC-ATA-CTGAAACTTATA--AAGTCGTCTTTTTG----AAGATCCAAG-------AAATT---ACAGGACTT------GAGGAAACTTTGTAATCT-TCCTCTGTTCTCGTTA---------A-TTGACATATATACTAGCC-----ATCAAATAA-----AATAAGGAT------GGGATCCTAA-------TTTAAAATGGTCGGGATAG--------TCG--TACCTAT-AAAGCAGACCGTGAACATGTC-GACTATAT---GGAACTGTGGCGA--------------T--CACG-TCGCATTCCACTCCC-GCAT-TCGTGCACCTAGGTGTGCGTTG---TGCGGGCTAACGAA-CCCCGGCGCGGTATGCGCCAAGGAAAACTCATAGAA-GCATCAG--CCTCCC---TCGCCCCGT-TCGCGGTGAGCGT---GGGGGGAAATGATGTCTC-TCGAA--TGTCAAAATGACTCTCGGCAACGGATATCTCGGCTCTCGTATCGATGAAGAACGTAGCGAAATGCGATACTTGGTGTGAATTGCAGAATC-------CCGTGAACCATCGAGTCTTTGAACGCAAGTTGCGCCTGAAGCC-TTCTGGCTGAGGGCACGTCTGCCTGGGCGTCACACATCGCGTCGCCCT----CCCTCC--CATCCCTA-CGGGGCGTGTTTT--GGTGGGGGCGGATAATGGCCTCCCGTGCACAG-TAGTGTGCGGCTGGTCCAAATGCGAACCCGCGGCGACTCACGTCACGACCAGTGGTGGTTGA--ATC---TTCAACT-CTCGT-CTGTCGTG-TCGGATG-GTGTT-GCAT-GTTGGGCTCTATTAT---AGACCC-ATAGGCACGAGCTA-CT--TGTGC-TTTCGACTNNNNNNNNNNNNNNNNNNNNNNNNNNNNNNNNNNNNNNNNNNNNNNNNNNNNNNNNNNNNNNNNNNNNNNNNNNNNNNNNNNNNNNNNNNNNNNNNNNNNNNNNNNNNNNNNNNNNNNNNNNNNNNNNNNNNNNNNNNNNNNNNNNNNNNNNNNNNNNNNNNNNNNNNNNNNNNNNNNNNNNNNNNNNNNNNNNNNNNNNNNNNNNNNNNNNNNNNNNNNNNNNNNNNNNNNNNNNNNNNNNNNNNNNNNNNNNNNNNNNNNNNNNNNNNNNNNNNNNNNNNNNNNNNNNNNNNNNNNNNNNNNNNNNNNNNNNNNNNNNNNNNNNNNNNNNNNNNNNNNNNNNNNNNNNNNNNNNNNNNNNNNNNNNNNNNNNNNNNNNNNNNNNNNNNNNNNNNNNNNNNNNNNNNNNNNNNNNNNNNNNNNNNNNNNNNNNNNNNNNNNNNNNNNNNNNNNNNNNNNNNNNNNNNNNNNNNNNNNNNNNNNNNNNNNNNNNNNNNNNNNNNNNNNNNNNNNNNNNNNNNNNNNNNNNNNNNNNNNNNNNNNNNNNNNNNNNNNNNNNNNNNNNNNNNNNNNNNNNNNNNNNNNNNNNNNNNNNNNNNNNNNNNNNNNNNNNNNNNNNNNNNNNNNNNNNNNNNNNNNNNNNNNNNNNNNNNNNNNNNNNNNNNNNNNNNNNNNNNNNNNNNNNNNNNNNNNNNNNNNNNNNNNNNNNNNNNNNNNNNNNNNNNNNNNNNNNNNNNNNNNNNNNNNNNNNNNNNNNNNNNNNNNNNNNNNNNNNNNNNNNNNNNNNNNNNNNNNNNNNNNNNNNNNNNNNNNNNNNNNNNNNNNNNNNNNNNNNNNNNNNNNNNNNNNNNNNNNNNNNNNNNNNNNNNNNNNNNNNNNNNNNNNNNNNNNNNNNNNNNNNNNNNNNNNNNNNNNNNNNNNNNNNNNNNNNNNNNNNNNNNNNNNNNNNNNNNNNNNNNNNNNNNNNNNNNNNNNNNNNNNNNNNNNNNNNNNNNNNNNNNNNNNNNNNNNNNNNNNNNNNNNNNNNNNNNNNNNNNNNNNNNNNNNNNNNNNNNNNNNNNNNNNNNNNNNNNNNNNNNNNNNNNNNNNNNNNNNNNNNNNNNNNNNNNNNNNNNNNNNNNNNNNNNNNNNNNNNNNNNNNNNNNNNNNNNNNNNNNNNNNNNNNNNNNNNNNNNNNNNNNNNNNNNNNNNNNNNNNNNNNNNNNNNNNNNNNNNNNNNNNNNNNNNNNNNNNNNNNNNNNNNNNNNNNNNNNNNNNNNNNNNNNNNNNNNNNNNNNNNNNNNNNNNNNNNNNNNNNNNNNNNNNNNNNNNNNNNNNNNNNNNNNNNNNNNNNNNNNNNNNNNNNNNNNNNNNNNNNNNNNNNNNNNNNNNNNNNNNNNNNNNNNNNNNNNNNNNNNNNNNNNNNNNNNNNNNNNNNNNNNNNNNNNNNNNNNNNNNNNNNNNNNNNNNNNNNNNNNNNNNNNNNNNNNNNNNNNNNNNNNNNNNNNNNNNNNNNNNNNNNNNNNNNNNNNNNNNNNNNNNNNNNNNNNNNNNNNNNNNNNNNNNNNNNNNNNNNNNNNNNNNNNNNNNNNNNNNNNNNNNNNNNNNNNNNNNNNNNNNNNNNNNNNNNNNNNNNNNNNNNNNNNNNNNNNNNNNNNNNNNNNNNNNNNNNNNNNNNNNNNNNNNNNNNNNNNNNNNNNNNNNNNNNNNNNNNNNNNNNNNNNNNNNNNNNNNNNNNNNNNNNNNNNNNNNNNNNNNNNNNNNNNNNNNNNNNNNNNNNNNNNNNNNNNNNNNNNNNNNNNNNNNNNNNNNNNNNNNNNNNNNNNNNNNNNNNNNNNNNNNNNNNNNNNNNNNNNNNNNNNNNNNNNNNNNNNNNNNNNNNNNNNNNNNNNNNNNNNNNNNNNNNNNNNNNNNNNNNNNNNNNNNNNNNNNNNNNNNNNNNNNNNNNNNNNNNNNNNNNNNNNNNNNNNNNNNNNNNNNNNNNNNNNNNNNNNNNNNNNNNNNNNNNNNNNNNNNNNNNNNNNNNNNNNNNNNNNNNNNNNNNNNNNNNNNNNNNNNNNNNNNNNNNNNNNNNNNNNNNNNNNNNNNNNNNNNNNNNNNNNNNNNNNNNNNNNNNNNNNNNNNNNNNNNNNNNNNNNNNNNNNNNNNNNNNNNNNNNNNNNNNNNNNNNNNNNNNNNNNNNNNNNNNNNNNNNNNNNNNNNNNNNNNNNNNNNNNNNNNNNNNNNNNNNNNNNNNNNNNNNNNNNNNNNNNNNNNNNNNNNNNNNNNNNNNNNNNNNNNNNNNNNNNNNNNNNNNNNNNNNNNNNNNNNNNNNNNNNNNNNNNNNNNNNNNNNNNNNNNNNNNNNNNNNNNNNNNNNNNNNNNNNNNNNNNNNNNNNNNNNNNNNNNNNNNNNNNNNNNNNNNNNNNNNNNNNNNNNNNNNNNNNNNNNNNNNNNNNNNNNNNNNNNNNNNNNNNNNNNNNNNNNNNNNNNNNNNNNNNNNNNNNNNNNNNNNNNNNNNNNNNNNNNNNNNNNNNNNNNNNNNNNNNNNNNNNNNNNNNNNNNNNNNNNNNNNNNNNNNNNNNNNNNNNNNNNNNNNNNNNNNNNNNNNNNNNNNNNNNNNNNNNNNNNNNNNNNNNNNNNNNNNNNNNNNNNNNNNNNNNNNNNNNNNNNNNNNNNNNNNNNNNNNNNNNNNNNNNNNNNNNNNNNNNNNNNNNNNNNNNNNNNNNNNNNNNNNNNNNNNNNNNNNNNNNNNNNNNNNNNNNNNNNNNNNNNNNNNNNNNNNNNNNNNNNNNNNNNNNNNNNNNNNNNNNNNNNNNNNNNNNNNNNNNNNNNNNNNNNNNNNNNNNNNNNNNNNNNNNNNNNNNNNNNNNNNNNNNNNNNNNNNNNNNNNNNNNNNNNNNNNNNNNNNNNNNNNNNNNNNNNNNNNNNNNNNNNNNNNNNNNNNNNNNNNNNNNNNNNNNNNNNNNNNNNNNNNNNNNNNNNNNNNNNNNNNNNNNNNNNNNNNNNNNNNNNNNNNNNNNNNNNNNNNNNNNNNNNNNNNNNNNNNNNNNNNNNNNNNNNNNNNNNNNNNNNNNNNNNNNNNNNNNNNNNNNNNNNNNNNNNNNNNNNNNNNNNNNNNNNNNNNNNNNNNNNNNNNNNNNNNNNNNNNNNNNNNNNNNNNNNNNNNNNNNNNNNNNNNNNNNNNNNNNNNNNNNNNNNNNNNNNNNNNNNNNNNNNNNNNNNNNNNNNNNNNNNNNNNNNNNNNNNNNNNNNNNNNNNNNNNNNNNNNNNNNNNNNNNNNNNNNNNNNNNNNNNNNNNNNNNNNNNNNNNNNNNNNNNNNNNNNNNNNNNNNNNNNNNNNNNNNNNNNNNNNNNNNNNNNNNNNNNNNNNNNNNNNNNNNNNNNNNNNNNNNNNNNNNNNNNNNNNNNNNNNNNNNNNNNNN
>Orobanche_picridis
CTTGCTAAGTGATAAC-TTTCAAATT--CAGAGAAACCCCGGAATT--AATAAAAA-GGGCAATCCTGAGCCAAATC-CTAT----TTTAT--C-AAAACAAA------------GTTTAGAAAAAGAA---------A-------------AGGGGATAGGTGCAGAGACTCAATGGAAGTTGTTCTAACA------------AACA---GA---GTT--GATTGCGTTGGTAGAG-AAAT-----CTTTCC-ATTGTAACTTCAG-AA--AGG-------------------ATGAA-GGATAAACT----------------------------------------------------------------------------GATTAATGATGACC---CGAACCTATATC------TTT-TTTTT-------------------------GAA-TATTA----------AAAAGAATTGGTG-CGAATTTCTTCTAT-ATTGAAGAAAGA------------ATGAATATTCATT-------TATCAAATCATTCACTCCATAGTT-----TGATAAATC----TTTTTTAAAAAGAAC-TGATTA----------ATCAGACGAGAATAAAGATAGAGTCCCATTCTACATGTCAATACATGTCAATACTGGCAACAAT----TAAATTTATAGTAAGAGGAAAATCCGTCGATTTTTAAAA-TCGTGAGGGTTCAAGT-CCCTCTATCCCC---CCAA-AAGCCC------AT-TTAACTACCAA----------------AATAAAAATATTTA-TCCTCTACCTC------------------CTTTTTTGTTATTCG---------------TTAAT-GGTTTC----CAATTTTTATTCTTATTCCTTTTG----ACAAAAAGTATTGAGGCGTAAAAATACA-TTTGAGCATAAAT-AACTTT---A---TC---TTAGCACATGTGA------TAT-AAAATA-ACACTCAAATTAAGCAAGGAATTTCTAT-TTGAAT-----CATTCATATTCAA-------TACTC-ATA-CTGAAACTTATA--AAGTCGTCTTTTTG----AAGATCCAAG-------AAATT---ACAGGACTTG-----GGGAAA-CTTTGTAATCT-TCCCCTGTTCTCTTTA---------A-TTGACATATATACTAGCC-----ATCAAATAA-----AATAAGGAT------GGGATCCTAA-------TTTAAAATGGTCGGGATAG--------TCG--TACCTAT-AAAGCAGACCGTGAACATGTC-GACTATAT---GGAACTGTGGCGA--------------T--CACG-TCGCATTCCACTCCC-GCAT-GCGGGCACCTAGGTGTGCGTTG---TGCGGGCTAACGAA-CCCCGGCGCGGTATGCGCCAAGGAAAACTCATAGAA-GCGTCGG--CCTCCC---TCGCCCCGT-TCGCGGTGAGCGT---GTGGGGAAATGATGTCTC-TCAAA--TGTCAAAATGACTCTCGGCAACGGATATCTCGGCTCTCGTATCGATGAAGAACGTAGCGAAATGCGATACTTGGTGTGAATTGCAGAATC-------CCGTGAACCATCGAGTCTTTGAACGCAAGTTGCGCCTGAAGCC-TTCTGGCTAAGGGCACGTCTGCCTGGGCGTCACACATCGCGTCGCCCTCACTCCCTCC--CCTTCTTA-CGGGGCGTGTTTTT-GGTGGGGGCGGATAATGGCCTCCCGTGCACAA-TAATGTGCGGCTGGTCCAAATGCGAACCCGCGGCGACTCACGTCACGACCAGTGGTGGTTGA--ATC---TTCAACT-CTCGT-CTGTCGTG-TCGGATG-GTGTT-GCAT-GTTGCGCTCTATTAT---AGACCC-ATAGGCACGAGCTA-CT--TGTGC-TTTCGACTNNNNNNNNNNNNNNNNNNNNNNNNNNNNNNNNNNNNNNNNNNNNNNNNNNNNNNNNNNNNNNNNNNNNNNNNNNNNNNNNNNNNNNNNNNNNNNNNNNNNNNNNNNNNNNNNNNNNNNNNNNNNNNNNNNNNNNNNNNNNNNNNNNNNNNNNNNNNNNNNNNNNNNNNNNNNNNNNNNNNNNNNNNNNNNNNNNNNNNNNNNNNNNNNNNNNNNNNNNNNNNNNNNNNNNNNNNNNNNNNNNNNNNNNNNNNNNNNNNNNNNNNNNNNNNNNNNNNNNNNNNNNNNNNNNNNNNNNNNNNNNNNNNNNNNNNNNNNNNNNNNNNNNNNNNNNNNNNNNNNNNNNNNNNNNNNNNNNNNNNNNNNNNNNNNNNNNNNNNNNNNNNNNNNNNNNNNNNNNNNNNNNNNNNNNNNNNNNNNNNNNNNNNNNNNNNNNNNNNNNNNNNNNNNNNNNNNNNNNNNNNNNNNNNNNNNNNNNNNNNNNNNNNNNNNNNNNNNNNNNNNNNNNNNNNNNNNNNNNNNNNNNNNNNNNNNNNNNNNNNNNNNNNNNNNNNNNNNNNNNNNNNNNNNNNNNNNNNNNNNNNNNNNNNNNNNNNNNNNNNNNNNNNNNNNNNNNNNNNNNNNNNNNNNNNNNNNNNNNNNNNNNNNNNNNNNNNNNNNNNNNNNNNNNNNNNNNNNNNNNNNNNNNNNNNNNNNNNNNNNNNNNNNNNNNNNNNNNNNNNNNNNNNNNNNNNNNNNNNNNNNNNNNNNNNNNNNNNNNNNNNNNNNNNNNNNNNNNNNNNNNNNNNNNNNNNNNNNNNNNNNNNNNNNNNNNNNNNNNNNNNNNNNNNNNNNNNNNNNNNNNNNNNNNNNNNNNNNNNNNNNNNNNNNNNNNNNNNNNNNNNNNNNNNNNNNNNNNNNNNNNNNNNNNNNNNNNNNNNNNNNNNNNNNNNNNNNNNNNNNNNNNNNNNNNNNNNNNNNNNNNNNNNNNNNNNNNNNNNNNNNNNNNNNNNNNNNNNNNNNNNNNNNNNNNNNNNNNNNNNNNNNNNNNNNNNNNNNNNNNNNNNNNNNNNNNNNNNNNNNNNNNNNNNNNNNNNNNNNNNNNNNNNNNNNNNNNNNNNNNNNNNNNNNNNNNNNNNNNNNNNNNNNNNNNNNNNNNNNNNNNNNNNNNNNNNNNNNNNNNNNNNNNNNNNNNNNNNNNNNNNNNNNNNNNNNNNNNNNNNNNNNNNNNNNNNNNNNNNNNNNNNNNNNNNNNNNNNNNNNNNNNNNNNNNNNNNNNNNNNNNNNNNNNNNNNNNNNNNNNNNNNNNNNNNNNNNNNNNNNNNNNNNNNNNNNNNNNNNNNNNNNNNNNNNNNNNNNNNNNNNNNNNNNNNNNNNNNNNNNNNNNNNNNNNNNNNNNNNNNNNNNNNNNNNNNNNNNNNNNNNNNNNNNNNNNNNNNNNNNNNNNNNNNNNNNNNNNNNNNNNNNNNNNNNNNNNNNNNNNNNNNNNNNNNNNNNNNNNNNNNNNNNNNNNNNNNNNNNNNNNNNNNNNNNNNNNNNNNNNNNNNNNNNNNNNNNNNNNNNNNNNNNNNNNNNNNNNNNNNNNNNNNNNNNNNNNNNNNNNNNNNNNNNNNNNNNNNNNNNNNNNNNNNNNNNNNNNNNNNNNNNNNNNNNNNNNNNNNNNNNNNNNNNNNNNNNNNNNNNNNNNNNNNNNNNNNNNNNNNNNNNNNNNNNNNNNNNNNNNNNNNNNNNNNNNNNNNNNNNNNNNNNNNNNNNNNNNNNNNNNNNNNNNNNNNNNNNNNNNNNNNNNNNNNNNNNNNNNNNNNNNNNNNNNNNNNNNNNNNNNNNNNNNNNNNNNNNNNNNNNNNNNNNNNNNNNNNNNNNNNNNNNNNNNNNNNNNNNNNNNNNNNNNNNNNNNNNNNNNNNNNNNNNNNNNNNNNNNNNNNNNNNNNNNNNNNNNNNNNNNNNNNNNNNNNNNNNNNNNNNNNNNNNNNNNNNNNNNNNNNNNNNNNNNNNNNNNNNNNNNNNNNNNNNNNNNNNNNNNNNNNNNNNNNNNNNNNNNNNNNNNNNNNNNNNNNNNNNNNNNNNNNNNNNNNNNNNNNNNNNNNNNNNNNNNNNNNNNNNNNNNNNNNNNNNNNNNNNNNNNNNNNNNNNNNNNNNNNNNNNNNNNNNNNNNNNNNNNNNNNNNNNNNNNNNNNNNNNNNNNNNNNNNNNNNNNNNNNNNNNNNNNNNNNNNNNNNNNNNNNNNNNNNNNNNNNNNNNNNNNNNNNNNNNNNNNNNNNNNNNNNNNNNNNNNNNNNNNNNNNNNNNNNNNNNNNNNNNNNNNNNNNNNNNNNNNNNNNNNNNNNNNNNNNNNNNNNNNNNNNNNNNNNNNNNNNNNNNNNNNNNNNNNNNNNNNNNNNNNNNNNNNNNNNNNNNNNNNNNNNNNNNNNNNNNNNNNNNNNNNNNNNNNNNNNNNNNNNNNNNNNNNNNNNNNNNNNNNNNNNNNNNNNNNNNNNNNNNNNNNNNNNNNNNNNNNNNNNNNNNNNNNNNNNNNNNNNNNNNNNNNNNNNNNNNNNNNNNNNNNNNNNNNNNNNNNNNNNNNNNNNNNNNNNNNNNNNNNNNNNNNNNNNNNNNNNNNNNNNNNNNNNNNNNNNNNNNNNNNNNNNNNNNNNNNNNNNNNNNNNNNNNNNNNNNNNNNNNNNNNNNNNNNNNNNNNNNNNNNNNNNNNNNNNNNNNNNNNNNNNNNNNNNNNNNNNNNNNNNNNNNNNNNNNNNNNNNNNNNNNNNNNNNNNNNNNNNNNNNNNNNNNNNNNNNNNNNNNNNNNNNNNNNNNNNNNNNNNNNNNNNNNNNNNNNNNNNNNNNNNNNNNNNNNNNNNNNNNNNNNNNNNNNNNNNNNNNNNNNNNNNNNNNNNNNNNNNNNNNNNNNNNNNNNNNNNNNNNNNNNNNNNNNNNNNNNNNNNNNNNNNNNNNNNNNNNNNNNNNNNNNNNNNNNNNNNNNNNNNNNNNNNNNNNNNNNNNNNNNNNNNNNNNNNNNNNNNNNNNNNNNNNNNNNNNNNNNNNNNNNNNNNNNNNNNNNNNNNNNNNNNNNNNNNNNNNNNNNNNNNNNNNNNNNNNNNNNNNNNNNNNNNNNNNNNNNNNNNNNNNNNNNNNNNNNNNNNNNNNNNNNNNNNNNNNNNNNNNNNNNNNNNNNNNNNNNNNNNNNNNNNNNNNNNNNNNNNNNNNNNNNNNNNNNNNNNNNNNNNNNNNNNNNNNNNNNNNNNNNNNNNNNNNNNNNNNNNNNNNNNNNNNNNNNNNNNNNNNNNNNNNNNNNNNNNNNNNNNNNNNNNNNNNNNNNNNNNNNNNNNNNNNNNNNNNNNNNNNNNNNNNNNNNNNNNNNNNNNNNNNNNNNNNNNNNNNNNNNNNNNNNNNNNNNNNNNNNNNNNNNNNNNNNNNNNNNNNNNNNNNNN
>Orobanche_cicerbitae_on_Pojarkovia
CTTGCTAAGTGATAAC-TTTCAAATT--CAGAGAAACCCCGGAATT--AAGAAAAG-GGGCAATCCTGAGCCAAATC-CTAT----TTTAT--C-AAAACAAA------------GTTTAGAAAAAGAA---------A---AG----------GGGATAGGTGCAGAGACTCAATGGAAGTTGTTCTAACA------------AACA---GA---GTT--GATTGCGCTGGTAGAG-AAAT-----CTTTCC-ATTGTAACTTCAG--A--AAG-----------------G-ATGAA-GGATAAACT----------------------------------------------------------------------------GATTAATGATGACC---CGAACCTATATC------TGT-TTTTT-------------------------GAA-TATTATATTAAAAAGAGAATAATTGGTG-CGAATTTCTTCTAT-ATTGAAGA----------------AAGAATATTCATT-------CATCAAATCATTCACTCCATAGTC-----TGATAAATC----TTTTTTAAAAAGAAC-TGATTA----------ATCAGACGAGAATAAAGATAGAGTCCCATTCTACATGTCAATACATGTCAATACTGGCAACAAT----TAAATTTATAGTAAGAGGAAAATCCGTCGATTTTAAAAA-TCGTGAGGGTTCAAGT-CCCTCTATCCCC---CCAA-AAGCCC------AT-TTAACTACCAA----------------AATAAAAATATTTA-TCCTCTACCTC------------------CTTTTTTGTTATTCG---------------TTAAT-AGTTTA----CAATTTTTATTCTTATTCTTTTTG----ACAAAAAGTATTGGGGCGTAAAAATACA-TTTGAGCATAAAT-AACTTT---C---TC---TTAGCACATGTGA------TAT-AAAATA-ACACTCAAATTAAGCAAGGAATTTCTAT-TTGAAT-----CATTCATATTCAA-TAACATTACTC-ATA-CTGAAACTTATA--AAGTCG--TCTTTTTG--AAGATCCAAG-------AAATT---ACAGGACTTG-----GGGAAA-CTTTGTAATCT-TACCCTGTTCTCTTTA---------A-TTGACATATATACTAGCC-----ATCAAATAA-----AATAAGGAT------GGGATCCTAA-------TTTAAAATGGTCGGGATAG--------TCG--TACCTAT-AAAGCAGACCGCGAACATGTC-GACTATAT---GGAATTGTGGCGA--------------T--CACG-TTGCATTCCACTCCC-GCAT-GCGTGCACCTAGGTGTGCGTTG---TGCGGGCTAACGAA-CCCCGGCGCGGTATGCGCCAAGGAAAACTCATAGAA-GCGTCGG--CCTTCC---TCGCCCCGT-TCGCGGTGAGCGT---GGGGGGAAGTGATGTCTC-TCGAA--TGTCAAAATGACTCTCGGCAACGGATATCTCGGCTCTCGTATCGATGAAGAACGTAGCGAAATGCGATACTTGGTGTGAATTGCAGAATC-------CCGTGAACCATCGAGTCTTTGAACGCAAGTTGCGCCTGAAGCC-TTCTGGCTGAGGGCACGTCTGCCTGGGCGTCACACATCGCGTCGCCCT----CCCTTT--CGTCCCTA-TGGGGCGTATTTTT-GGTGGGGGCGGATAATGGCCTCCCGTGCACAA-TAATGTGCGGCTGGTCCAAATGCGAACCCGCGGCGATTCACGTCACGACCAGTGGTGGTTGA--ATC---TTCAACT-CTCGT-CTGTCGTG-TCGGATG-GTGTT-GCAT-GTTGGGCTCTATTAT---AGACCT-GCAGGCACAAGCTA-CT--TGTGC-TTTCGACTNNNNNNNNNNNNNNNNNNNNNNNNNNNNNNNNNNNNNNNNNNNNNNNNNNNNNNNNNNNNNNNNNNNNNNNNNNNNNNNNNNNNNNNNNNNNNNNNNNNNNNNNNNNNNNNNNNNNNNNNNNNNNNNNNNNNNNNNNNNNNNNNNNNNNNNNNNNNNNNNNNNNNNNNNNNNNNNNNNNNNNNNNNNNNNNNNNNNNNNNNNNNNNNNNNNNNNNNNNNNNNNNNNNNNNNNNNNNNNNNNNNNNNNNNNNNNNNNNNNNNNNNNNNNNNNNNNNNNNNNNNNNNNNNNNNNNNNNNNNNNNNNNNNNNNNNNNNNNNNNNNNNNNNNNNNNNNNNNNNNNNNNNNNNNNNNNNNNNNNNNNNNNNNNNNNNNNNNNNNNNNNNNNNNNNNNNNNNNNNNNNNNNNNNNNNNNNNNNNNNNNNNNNNNNNNNNNNNNNNNNNNNNNNNNNNNNNNNNNNNNNNNNNNNNNNNNNNNNNNNNNNNNNNNNNNNNNNNNNNNNNNNNNNNNNNNNNNNNNNNNNNNNNNNNNNNNNNNNNNNNNNNNNNNNNNNNNNNNNNNNNNNNNNNNNNNNNNNNNNNNNNNNNNNNNNNNNNNNNNNNNNNNNNNNNNNNNNNNNNNNNNNNNNNNNNNNNNNNNNNNNNNNNNNNNNNNNNNNNNNNNNNNNNNNNNNNNNNNNNNNNNNNNNNNNNNNNNNNNNNNNNNNNNNNNNNNNNNNNNNNNNNNNNNNNNNNNNNNNNNNNNNNNNNNNNNNNNNNNNNNNNNNNNNNNNNNNNNNNNNNNNNNNNNNNNNNNNNNNNNNNNNNNNNNNNNNNNNNNNNNNNNNNNNNNNNNNNNNNNNNNNNNNNNNNNNNNNNNNNNNNNNNNNNNNNNNNNNNNNNNNNNNNNNNNNNNNNNNNNNNNNNNNNNNNNNNNNNNNNNNNNNNNNNNNNNNNNNNNNNNNNNNNNNNNNNNNNNNNNNNNNNNNNNNNNNNNNNNNNNNNNNNNNNNNNNNNNNNNNNNNNNNNNNNNNNNNNNNNNNNNNNNNNNNNNNNNNNNNNNNNNNNNNNNNNNNNNNNNNNNNNNNNNNNNNNNNNNNNNNNNNNNNNNNNNNNNNNNNNNNNNNNNNNNNNNNNNNNNNNNNNNNNNNNNNNNNNNNNNNNNNNNNNNNNNNNNNNNNNNNNNNNNNNNNNNNNNNNNNNNNNNNNNNNNNNNNNNNNNNNNNNNNNNNNNNNNNNNNNNNNNNNNNNNNNNNNNNNNNNNNNNNNNNNNNNNNNNNNNNNNNNNNNNNNNNNNNNNNNNNNNNNNNNNNNNNNNNNNNNNNNNNNNNNNNNNNNNNNNNNNNNNNNNNNNNNNNNNNNNNNNNNNNNNNNNNNNNNNNNNNNNNNNNNNNNNNNNNNNNNNNNNNNNNNNNNNNNNNNNNNNNNNNNNNNNNNNNNNNNNNNNNNNNNNNNNNNNNNNNNNNNNNNNNNNNNNNNNNNNNNNNNNNNNNNNNNNNNNNNNNNNNNNNNNNNNNNNNNNNNNNNNNNNNNNNNNNNNNNNNNNNNNNNNNNNNNNNNNNNNNNNNNNNNNNNNNNNNNNNNNNNNNNNNNNNNNNNNNNNNNNNNNNNNNNNNNNNNNNNNNNNNNNNNNNNNNNNNNNNNNNNNNNNNNNNNNNNNNNNNNNNNNNNNNNNNNNNNNNNNNNNNNNNNNNNNNNNNNNNNNNNNNNNNNNNNNNNNNNNNNNNNNNNNNNNNNNNNNNNNNNNNNNNNNNNNNNNNNNNNNNNNNNNNNNNNNNNNNNNNNNNNNNNNNNNNNNNNNNNNNNNNNNNNNNNNNNNNNNNNNNNNNNNNNNNNNNNNNNNNNNNNNNNNNNNNNNNNNNNNNNNNNNNNNNNNNNNNNNNNNNNNNNNNNNNNNNNNNNNNNNNNNNNNNNNNNNNNNNNNNNNNNNNNNNNNNNNNNNNNNNNNNNNNNNNNNNNNNNNNNNNNNNNNNNNNNNNNNNNNNNNNNNNNNNNNNNNNNNNNNNNNNNNNNNNNNNNNNNNNNNNNNNNNNNNNNNNNNNNNNNNNNNNNNNNNNNNNNNNNNNNNNNNNNNNNNNNNNNNNNNNNNNNNNNNNNNNNNNNNNNNNNNNNNNNNNNNNNNNNNNNNNNNNNNNNNNNNNNNNNNNNNNNNNNNNNNNNNNNNNNNNNNNNNNNNNNNNNNNNNNNNNNNNNNNNNNNNNNNNNNNNNNNNNNNNNNNNNNNNNNNNNNNNNNNNNNNNNNNNNNNNNNNNNNNNNNNNNNNNNNNNNNNNNNNNNNNNNNNNNNNNNNNNNNNNNNNNNNNNNNNNNNNNNNNNNNNNNNNNNNNNNNNNNNNNNNNNNNNNNNNNNNNNNNNNNNNNNNNNNNNNNNNNNNNNNNNNNNNNNNNNNNNNNNNNNNNNNNNNNNNNNNNNNNNNNNNNNNNNNNNNNNNNNNNNNNNNNNNNNNNNNNNNNNNNNNNNNNNNNNNNNNNNNNNNNNNNNNNNNNNNNNNNNNNNNNNNNNNNNNNNNNNNNNNNNNNNNNNNNNNNNNNNNNNNNNNNNNNNNNNNNNNNNNNNNNNNNNNNNNNNNNNNNNNNNNNNNNNNNNNNNNNNNNNNNNNNNNNNNNNNNNNNNNNNNNNNNNNNNNNNNNNNNNNNNNNNNNNNNNNNNNNNNNNNNNNNNNNNNNNNNNNNNNNNNNNNNNNNNNNNNNNNNNNNNNNNNNNNNNNNNNNNNNNNNNNNNNNNNNNNNNNNNNNNNNNNNNNNNNNNNNNNNNNNNNNNNNNNNNNNNNNNNNNNNNNNNNNNNNNNNNNNNNNNNNNNNNNNNNNNNNNNNNNNNNNNNNNNNNNNNNNNNNNNNNNNNNNNNNNNNNNNNNNNNNNNNNNNNNNNNNNNNNNNNNNNNNNNNNNNNNNNNNNNNNNNNNNNNNNNNNNNNNNNNNNNNNNNNNNNNNNNNNNNNNNNNNNNNNNNNNNNNNNNNNNNNNNNNNNNNNNNNNNNNNNNNNNNNNNNNNNNNNNNNNNNNNNNNNNNNNNNNNNNNNNNNNNNNNNNNNNNNNNNNNNNNNNNNNNNNNNNNNNNNNNNNNNNNNNNNNNNNNNNNNNNNNNNNNNNNNNNNNNNNNNNNNNNNNNNNNNNNNNNNNNNNNNNNNNNNNNNNNNNNNNNNNNNNNNNNNNNNNNNNNNNNNNNNNNNNNNNNNNNNNNNNNNNNNNNNNNNNNNNNNNNNNNNNNNNNNNNNNNNNNNNNNNNNNNNNNNNNNNNNNNNNNNNNNNNNNNNNNNNNNNNNNNNNNNNNNNNNNNNNNNNNNNNNNNNNNNNNNNNNNNNNNNNNNNNNNNNNNNNNNNNNNNNNNNNNNNNNNNNNNNNNNNNNNNNNNNNNNNNNNNNNNNNNNNNNNNNNNNNNNNNNNNNNNNNNNNNNNNNNNNNNNNNNNN
>Orobanche_pycnostachya
[truncated: 538,796 more chars]
