# Supplementary material for: Phylogeny and historical biogeography analysis support Caucasian and Mediterranean centres of origin of key holoparasitic Orobancheae (Orobanchaceae) lineages
Source: PhytoKeys. 2021 Mar 12;174:165–94. doi: 10.3897/phytokeys.174.62524 (PMC7979677; doi:10.3897/phytokeys.174.62524)
Supplement: Supplementary material 5 — Data S2 [file phytokeys-174-165-s005.tre]

#NEXUS
	Begin taxa;
	Dimensions ntax=174;
	Taxlabels
		Aphyllon_arizonicum
		Aphyllon_californicum-subsp-californicum
		Aphyllon_californicum-subsp-condensum
		Aphyllon_californicum-subsp-feudgei
		Aphyllon_californicum-subsp-grande
		Aphyllon_californicum-subsp-grayanum
		Aphyllon_californicum-subsp-jepsonii
		Aphyllon_chilense
		Aphyllon_cooperi-subsp-cooperi
		Aphyllon_cooperi-subsp-palmeri
		Aphyllon_corymbosum
		Aphyllon_corymbosum-subsp-mutabilis
		Aphyllon_dugesii
		Aphyllon_epigalium-subsp-epigalium
		Aphyllon_epigalium-subsp-notocalifornicum
		Aphyllon_fasciculatum
		Aphyllon_franciscanum
		Aphyllon_ludovicianum
		Aphyllon_multiflorum
		Aphyllon_parishii-subsp-brachylobum
		Aphyllon_parishii-subsp-parishii
		Aphyllon_pinorum
		Aphyllon_purpureum
		Aphyllon_riparium
		Aphyllon_robbinsii
		Aphyllon_on_Zaluzania
		Aphyllon_tacnaense
		Aphyllon_tarapacanum
		Aphyllon_tuberosum
		Aphyllon_uniflorum
		Aphyllon_validum-subsp-howellii
		Aphyllon_validum-subsp-validum
		Aphyllon_vallicolum
		Boschniakia_himalaica
		Boschniakia_rossica
		Boulardia_latisquama
		Cistanche_algeriensis
		Cistanche_almeriensis
		Cistanche_ambigua
		Cistanche_bamianica
		Cistanche_bilobata
		Cistanche_brunneri
		Cistanche_chabaharensis
		Cistanche_deserticola
		Cistanche_flava-subsp-brevibracta
		Cistanche_flava-subsp-flava
		Cistanche_laxiflora-subsp-alba
		Cistanche_laxiflora-subsp-laxiflora
		Cistanche_mauritanica
		Cistanche_persica
		Cistanche_phelypaea-subsp-naviculata
		Cistanche_phelypaea-subsp-phelypaea
		Cistanche_ridgewayana
		Cistanche_rosea
		Cistanche_salsa-armena
		Cistanche_senegalensis
		Cistanche_sinensis
		Cistanche_tinctoria
		Cistanche_tomentosa-subsp-longibracta
		Cistanche_tomentosa-subsp-tomentosa
		Cistanche_tubulosa-subsp-iranica
		Cistanche_tubulosa-subsp-tubulosa
		Cistanche_violacea
		Conopholis_alpina
		Conopholis_americana
		Phelypaea_coccinea
		Phelypaea_tournefortii
		Epifagus_virginiana
		Gleadovia_mupinensis
		Kopsiopsis_hookeri
		Kopsiopsis_strobilacea
		Mannagettaea_hummelii
		Orobanche_cicerbitae_on_Caucasalia
		Orobanche_cicerbitae_on_Pojarkovia
		Orobanche_alba
		Orobanche_alsatica_sl
		Orobanche_amethystea
		Orobanche_amoena
		Orobanche_anatolica
		Orobanche_arpica
		Orobanche_artemisiae-campestris
		Orobanche_austrohispanica
		Orobanche_ballotae
		Orobanche_bartlingii
		Orobanche_boninsimae
		Orobanche_caryophyllacea
		Orobanche_cernua
		Orobanche_cernua-var-australiana
		Orobanche_cicerbitae
		Orobanche_clausonis
		Orobanche_coerulescens
		Orobanche_colorata
		Orobanche_crenata
		Orobanche_cumana
		Orobanche_densiflora
		Orobanche_ebuli
		Orobanche_elatior
		Orobanche_flava
		Orobanche_foetida
		Orobanche_gamosepala
		Orobanche_gracilis
		Orobanche_grenieri
		Orobanche_grossheimii
		Orobanche_haenseleri
		Orobanche_hederae
		Orobanche_inulae
		Orobanche_javakhetica
		Orobanche_kochii
		Orobanche_krylowii
		Orobanche_kurdica
		Orobanche_laxissima
		Orobanche_leptantha
		Orobanche_lucorum
		Orobanche_lutea
		Orobanche_lycoctoni
		Orobanche_mayeri
		Orobanche_minor
		Orobanche_mlokosiewiczii
		Orobanche_owerinii
		Orobanche_pallidiflora
		Orobanche_pancicii
		Orobanche_picridis
		Orobanche_pubescens
		Orobanche_pycnostachya
		Orobanche_raddeana
		Orobanche_rapum-genistae
		Orobanche_reticulata
		Orobanche_ritro
		Orobanche_salviae
		Orobanche_sanguinea
		Orobanche_santolinae
		Orobanche_schelkovnikovii
		Orobanche_serbica
		Orobanche_sintenisii
		Orobanche_teucrii
		Orobanche_transcaucasica
		Orobanche_zajaciorum
		Phacellanthus_tubiflorus
		Phelipanche_aegyptiaca
		Phelipanche_arenaria
		Phelipanche_bohemica
		Phelipanche_bungeana
		Phelipanche_caesia
		Phelipanche_cernua
		Phelipanche_cilicica
		Phelipanche_coelestis
		Phelipanche_georgii-reuteri
		Phelipanche_gratiosa
		Phelipanche_hajastanica
		Phelipanche_heldreichii
		Phelipanche_iberica
		Phelipanche_inexspectata
		Phelipanche_lavandulacea
		Phelipanche_libanotica
		Phelipanche_mutelii
		Phelipanche_nana
		Phelipanche_nowackiana
		Phelipanche_on_Alyssum
		Phelipanche_on_Artemisia
		Phelipanche_on_Astrodaucus
		Phelipanche_on_Genista
		Phelipanche_on_Melilotus
		Phelipanche_on_Nonea
		Phelipanche_on_Xeranthemum
		Phelipanche_oxyloba
		Phelipanche_portoilicitana
		Phelipanche_pulchella
		Phelipanche_purpurea
		Phelipanche_ramosa
		Phelipanche_reuteriana
		Phelipanche_rosmarina
		Phelipanche_schultzii
		Phelipanche_sevanensis
		Phelipanche_zangezuri
		;
End;
Begin trees;
tree TREE1 = [&R](((((((((((((((((((((((Orobanche_laxissima[&index=174,posterior=1.000000,end_state_1=2,end_state_2=NA,end_state_3=NA,end_state_1_pp=1.000000,end_state_2_pp=0.000000,end_state_3_pp=0.000000,end_state_other_pp=0.000000,start_state_1=2,start_state_2=NA,start_state_3=NA,start_state_1_pp=1.000000,start_state_2_pp=0.000000,start_state_3_pp=0.000000,start_state_other_pp=0.000000]:0.0173…
End;
